# Supplementary material for: Common Host Responses in Murine Aerosol Models of Infection Caused by Highly Virulent Gram-Negative Bacteria from the Genera Burkholderia, Francisella and Yersinia
Source: Pathogens. 2019 Sep 21;8(4):159. doi: 10.3390/pathogens8040159 (PMC6963870; doi:10.3390/pathogens8040159)
Supplement: Supplementary file 1 [file pathogens-08-00159-s001.zip]

Archive with 5 entries (4 files):
- pathogens-543308 supplementary/
- pathogens-543308 supplementary/pathogens-543308 supplementary_doc1.docx
- pathogens-543308 supplementary/pathogens-543308 supplementary_doc2  .docx
- pathogens-543308 supplementary/Table_S1_All_Inflammatory_Cytokines.xlsx
- pathogens-543308 supplementary/Table_S5_All_transcripts.csv
