# Supplementary material for: Common Host Responses in Murine Aerosol Models of Infection Caused by Highly Virulent Gram-Negative Bacteria from the Genera Burkholderia, Francisella and Yersinia
Source: Pathogens. 2019 Sep 21;8(4):159. doi: 10.3390/pathogens8040159 (PMC6963870; doi:10.3390/pathogens8040159)
Supplement: Supplementary file 1 [file pathogens-08-00159-s001.zip › pathogens-543308 supplementary/Table_S1_All_Inflammatory_Cytokines.xlsx]

## Sheet: Sheet1
Values are expressed as mean value divided by the mean of control samples for each individual day
		IL-1a	IL-1b	IL-2	IL-3	IL-4	IL-5	IL-6	IL-9	IL-10	IL-12(p40)	IL-12(p70)	IL-13	IL-17	Eotaxin	G-CSF	GM-CSF	IFN-g	KC	MCP-1	MIP-1a	MIP-1b	RANTES	TNF-a
Bps	Day 1	2.34931	1.7976	1.11773	1.18687	1.16461	0.975	4.37155	1.09268	1.17632	1.58438	1.35695	0.906325	1.87308	1.06968	11.5017	0.983851	1.14066	9.18629	4.76918	0.814146	1.10932	0.465552	1.50708
	Day 2	10.6044	5.66582	0.945854	1.18605	1.78036	1.09737	6.4478	1.21512	1.90066	1.46278	2.72801	0.980769	3.09754	1.09792	157.78	1.09173	1.74822	13.7642	32.9129	3.77235	1.47937	0.838563	3.35013
	Day 3	12.9293	6.98961	0.864957	0.934708	1.77052	1.04878	14.7681	0.955929	1.7783	2.51003	2.06575	0.880313	1.38374	0.940828	134.775	1.03249	1.18734	14.7737	30.0909	6.01415	1.36013	2.87938	2.75
	Day 4	10.7716	11.8477	0.827088	1.63208	3.18342	1.3125	29.294	1.03817	3.2775	2.72478	4.03774	1.07812	4.2951	1.17551	179.31	6.90142	1.67584	11.1887	78.4886	8.07044	1.68459	1.24258	4.97569
Yp	Day 1	0.995724	0.870286	0.833566	0.841206	0.883663	0.708696	0.792273	0.838104	0.892424	1.42973	0.797143	0.903896	0.944022	0.795772	0.996774	0.702964	0.7888	1.10779	0.981818	0.80625	0.922642	1.18916	0.865862
	Day 2	1.35795	1.43615	0.972748	0.965152	1.01443	0.688889	2.82141	0.858602	0.901402	1.34077	1.04281	0.914861	1.03404	0.911236	14.7178	0.763402	1.07677	10.6879	3.46909	0.794192	0.903488	1.45311	1.17834
	Day 3	10.55	7.97877	0.966759	1.05941	1.58673	0.927966	41.1234	0.857466	1.20398	9.63077	2.51308	0.927336	4.86313	0.971058	108.618	1.16823	5.4441	40.0998	37	4.31002	1.49545	2.73208	4.19107
Ft	Day 1	0.609506	0.787835	1.06808	1.16895	1.29069	0.957932	0.999454	1.51532	1.04523	1.81975	1.15868	0.896301	0.893646	0.494784	0.971292	0.839808	1.29782	1.00413	0.86912	0.938119	0.710186	0.639333	0.905227
	Day 2	0.954332	1.39201	1.17006	1.06203	1.02372	1.55823	3.45197	1.07185	1.12289	0.942284	1.27016	1.13384	1.15227	0.301423	2.9743	0.835147	1.96307	2.29835	1.12823	0.960744	1.11714	0.831212	1.02285
	Day 3	2.93078	2.99055	1.15754	1.03803	0.802016	0.973307	29.0629	0.831223	0.973032	1.89152	1.60034	0.939277	2.30306	1.3731	17.5803	1.39146	7.99947	15.9533	13.0941	2.20962	1.55692	1.41484	1.02118
	Day 4	3.64618	1.50106	0.460821	1.23529	0.65098	0.681551	86.8161	0.863198	0.766928	3.4391	1.3986	0.787702	2.13444	0.737893	154.832	1.58123	7.52597	42.2529	65.2847	3.06255	1.31687	0.705811	0.669562
