# Supplementary material for: Common Host Responses in Murine Aerosol Models of Infection Caused by Highly Virulent Gram-Negative Bacteria from the Genera Burkholderia, Francisella and Yersinia
Source: Pathogens. 2019 Sep 21;8(4):159. doi: 10.3390/pathogens8040159 (PMC6963870; doi:10.3390/pathogens8040159)
Supplement: Supplementary file 1 [file pathogens-08-00159-s001.zip › pathogens-543308 supplementary/Table_S5_All_transcripts.csv]

B_pseudomallei Day 1				B_pseudomallei Day 2				B_pseudomallei Day 3				B_pseudomallei Day 4				Y_pestis Day 1				Y_pestis Day 2				Y_pestis Day 3				F_tularensis Day 1				F_tularensis Day 2				F_tularensis Day 3				F_tularensis Day 4
gene	log2(fold_change)	p_value	q_value	gene	log2(fold_change)	p_value	q_value	gene	log2(fold_change)	p_value	q_value	gene	log2(fold_change)	p_value	q_value	gene	Day 1 log2(fold_change)	Day 1 p_value	Day 1 q_value	gene	Day 2 log2(fold_change)	Day 2 p_value	Day 2 q_value	gene	Day 3 log2(fold_change)	Day 3 p_value	Day 3 q_value	gene	Day 1 log2(fold_change)	Day 1 p_value	Day 1 q_value	gene	Day 2 log2(fold_change)	Day 2 p_value	Day 2 q_value	gene	Day 3 log2(fold_change)	Day 3 p_value	Day 3 q_value	gene	Day 4 log2(fold_change)	Day 4 p_value	Day 4 q_value
0610007L01Rik	0.463318	0.00395	0.0324955	0610009D07Rik	0.583649	0.00605	0.0445817	0610007N19Rik	-0.687092	0.00355	0.0299858	0610007N19Rik	-1.19529	0.0027	0.02442	0610009B22Rik	-0.706456	0.0013	0.0156244	0610009D07Rik	-0.716225	0.0004	0.00620068	0610007C21Rik	-0.715525	0.0024	0.0248764	0610010O12Rik	1.06858	0.0023	0.0355412	1110002B05Rik	-0.672006	0.00255	0.0385466	1110001J03Rik	-1.09838	0.0021	0.0331102	0610037P05Rik	-0.699203	0.002	0.0319057
0610009B22Rik	0.828922	0.00015	0.00241216	1100001G20Rik	3.72912	5.00E-05	0.000925573	0610009B22Rik	-0.708943	0.00635	0.0462159	0610007P08Rik	-0.783468	0.00695	0.0494397	0610009D07Rik	-0.708233	0.00025	0.00426402	0610012G03Rik	-0.747201	0.00205	0.0221195	0610007N19Rik	-0.995875	0.0023	0.0240997	1100001G20Rik	1.32083	0.0017	0.0288241	1110004F10Rik	-1.50999	0.00075	0.0160197	1110002B05Rik	-0.740198	0.0027	0.0402317	1100001G20Rik	3.63298	5.00E-05	0.00165743
1100001G20Rik	2.45134	5.00E-05	0.000925573	1110002B05Rik	-1.18814	5.00E-05	0.000925573	0610010K14Rik,Rnasek	1.15014	0.00015	0.00241216	0610009B22Rik	-1.15408	0.0035	0.0296666	1110001J03Rik	-0.928486	0.00365	0.0341625	1100001G20Rik	2.10223	5.00E-05	0.0010995	0610012G03Rik	-1.33601	5.00E-05	0.0010995	1110002B05Rik	-0.803121	0.0005	0.0116927	1110012L19Rik	-0.613315	0.00315	0.0452183	1110018G07Rik	0.729647	0.00085	0.0175546	1110002B05Rik	-1.22814	5.00E-05	0.00165743
1110008J03Rik	-1.13483	0.0009	0.0104271	1110004E09Rik	1.33225	0.0065	0.0470325	1100001G20Rik	4.86325	5.00E-05	0.000925573	1100001G20Rik	5.74712	5.00E-05	0.000925573	1110002B05Rik	0.651281	0.00095	0.0123069	1110002B05Rik	0.612824	0.0036	0.0338005	0910001L09Rik	-1.27947	0.00025	0.00426402	1110018J18Rik	1.01629	0.00025	0.00662965	1700019E19Rik	-1.61072	5.00E-05	0.00165743	1110032A04Rik	-1.10229	0.00025	0.00662965	1110003E01Rik	-0.929872	0.00015	0.00430602
1110017D15Rik	-1.23833	5.00E-05	0.000925573	1110012J17Rik	-0.823716	0.0018	0.0179321	1110008F13Rik	1.13699	5.00E-05	0.000925573	1110007C09Rik	1.76372	0.00095	0.010887	1110002N22Rik	-0.895426	0.00035	0.00555306	1110003E01Rik	-0.743737	5.00E-05	0.0010995	1100001G20Rik	4.57133	5.00E-05	0.0010995	1110032A04Rik	-0.919282	0.0002	0.00549855	1810009A15Rik	-0.893772	0.0007	0.0152047	1700123I01Rik,Batf2	2.40165	0.0006	0.0134552	1110004F10Rik	1.70133	0.00075	0.0160197
1110020G09Rik	0.673445	5.00E-05	0.000925573	1110032A04Rik	-0.905161	0.00365	0.0306141	1110050K14Rik	-1.05401	0.0004	0.0054559	1110008F13Rik	1.01927	0.00485	0.0378502	1110004E09Rik	0.720986	0.00225	0.0236719	1110004E09Rik	0.962186	0.0003	0.0049112	1110003E01Rik	-1.06461	5.00E-05	0.0010995	1190002H23Rik	0.695145	0.0009	0.0182667	1810013L24Rik	0.815908	5.00E-05	0.00165743	2810008D09Rik	-1.23032	5.00E-05	0.00165743	1110018G07Rik	0.867856	0.00015	0.00430602
1110059E24Rik	0.608368	0.00045	0.00600114	1110038F14Rik	1.23398	5.00E-05	0.000925573	1190002H23Rik	0.714812	0.0007	0.00854137	1110012J17Rik	-1.15154	0.0017	0.0171472	1700010I14Rik	-1.1341	0.00545	0.0458506	1190002N15Rik	-0.501729	0.00485	0.042166	1110012L19Rik	-0.792469	0.00255	0.0260398	1500003O03Rik,Nusap1	0.623787	0.0025	0.0379687	1810027O10Rik	0.809187	0.00035	0.00877645	2810474O19Rik	0.679481	5.00E-05	0.00165743	1110038F14Rik	1.5533	5.00E-05	0.00165743
1110067D22Rik	0.762476	5.00E-05	0.000925573	1190002H23Rik	1.72767	5.00E-05	0.000925573	1190002N15Rik	-1.01529	5.00E-05	0.000925573	1110014N23Rik,Tm7sf2	-1.17101	0.00405	0.0331238	1810006K21Rik	-0.994482	0.0001	0.0020003	1810006K21Rik	-0.951457	0.0002	0.00355692	1110017D15Rik	-1.66444	0.00035	0.00555306	1700019E19Rik	-1.47221	0.00025	0.00662965	1810033B17Rik	-0.827994	0.0005	0.0116927	2900010M23Rik	-1.02661	5.00E-05	0.00165743	1110049F12Rik	-0.860227	0.00155	0.0270308
1190002H23Rik	1.37439	5.00E-05	0.000925573	1190002N15Rik	-0.705711	0.00095	0.010887	1500011K16Rik	-1.48253	5.00E-05	0.000925573	1110018J18Rik,Cdc14b	-1.16525	0.0056	0.0421363	2010107E04Rik	-1.04358	5.00E-05	0.0010995	1810010D01Rik	-2.91984	0.0003	0.0049112	1110018G07Rik	1.04196	5.00E-05	0.0010995	1700094D03Rik,4933434E20Rik	-1.12954	0.00255	0.0385466	1810037I17Rik	-0.555818	0.0023	0.0355412	2900053A13Rik	-1.07775	5.00E-05	0.00165743	1190002H23Rik	1.87755	5.00E-05	0.00165743
1190002N15Rik	0.441075	0.0046	0.0364374	1600010M07Rik	1.48564	0.0036	0.0302979	1500031L02Rik	0.717358	0.0004	0.0054559	1110020G09Rik	-1.1442	0.0003	0.00431406	2310002L09Rik	-1.2401	0.001	0.0127897	1810011O10Rik	-0.889382	5.00E-05	0.0010995	1110018J18Rik	-0.704919	0.00315	0.030537	1810013L24Rik	0.660276	0.0012	0.0224826	2310003F16Rik,Serf2,Wdr76	-1.05849	5.00E-05	0.00165743	3110062M04Rik	0.834322	0.0001	0.00304566	1190002N15Rik	-1.20358	5.00E-05	0.00165743
1190005F20Rik	0.653076	0.00075	0.00902607	1600014C10Rik	1.9915	5.00E-05	0.000925573	1500032L24Rik	-0.700436	0.0005	0.00653265	1110032A04Rik	-2.07504	5.00E-05	0.000925573	2310014L17Rik	-0.97891	5.00E-05	0.0010995	2010002M12Rik	1.3418	5.00E-05	0.0010995	1110034G24Rik	-1.22877	0.001	0.0127897	1810027O10Rik	1.44477	5.00E-05	0.00165743	2310014L17Rik	-1.08271	5.00E-05	0.00165743	4930486L24Rik,Ctla2a,Ctla2b	-0.644243	0.00025	0.00662965	1190005F20Rik	0.857371	0.001	0.0197123
1200016B10Rik	0.554047	0.00065	0.00805504	1700009P17Rik	-1.38957	0.00045	0.00600114	1600010M07Rik	2.8804	5.00E-05	0.000925573	1110059E24Rik	-1.11761	0.00065	0.00805504	2310036O22Rik	1.12369	5.00E-05	0.0010995	2010109K11Rik	0.550498	0.00395	0.0360717	1110058L19Rik	-1.30585	0.00155	0.0178691	2010315B03Rik	0.959071	5.00E-05	0.00165743	2400001E08Rik,3200002M19Rik	-0.652891	0.0021	0.0331102	4932438A13Rik	0.607381	0.0022	0.034307	1300014I06Rik	0.826643	0.00275	0.0408037
1500031L02Rik	0.585301	0.00105	0.0117939	1700123I01Rik,Batf2	4.56732	5.00E-05	0.000925573	1600014C10Rik	2.01607	5.00E-05	0.000925573	1110067D22Rik	-0.891169	0.00235	0.0219713	2310042E22Rik	-0.745342	0.00545	0.0458506	2010110P09Rik	-1.34561	0.0041	0.0371041	1190002H23Rik	0.910339	5.00E-05	0.0010995	2210010C04Rik	-3.62116	5.00E-05	0.00165743	2410003K15Rik	-0.994153	0.001	0.0197123	4933426M11Rik	0.999661	5.00E-05	0.00165743	1500011B03Rik	-1.27836	0.00065	0.0143486
1600012F09Rik	0.514025	0.00345	0.0293513	1810010H24Rik	-1.01477	0.0033	0.0283926	1600020E01Rik	-1.12291	0.00045	0.00600114	1190002N15Rik	-1.36727	0.0006	0.00756478	2400009B08Rik	-2.16969	0.003	0.0295051	2310003F16Rik	0.822144	0.00015	0.0028095	1190002N15Rik	-1.3194	5.00E-05	0.0010995	2310003F16Rik,Serf2,Wdr76	-1.06064	0.00025	0.00662965	2410004B18Rik	-0.88085	0.0012	0.0224826	5730528L13Rik,Murc,Tmeff1	-0.778522	0.0001	0.00304566	1600014C10Rik	1.54587	5.00E-05	0.00165743
1600014C10Rik	1.00678	5.00E-05	0.000925573	1810027O10Rik	0.834518	0.00035	0.00489649	1600029D21Rik	0.857234	0.00025	0.00369895	1500011K16Rik	-2.03241	5.00E-05	0.000925573	2410017I17Rik	0.78169	0.0002	0.00355692	2310014L17Rik	1.1605	5.00E-05	0.0010995	1300014I06Rik	0.928873	5.00E-05	0.0010995	2310014L17Rik	-1.66315	5.00E-05	0.00165743	2410089E03Rik	0.804753	0.00055	0.0125887	A130040M12Rik	0.693082	0.0002	0.00549855	1700003M07Rik	4.29559	0.0013	0.0238829
1700001C02Rik	-0.812228	0.0037	0.030926	1810029B16Rik	1.12719	0.00275	0.0247647	1700007G11Rik	-0.824096	0.006	0.0443073	1600012F09Rik	-1.0396	0.002	0.0194343	2510006D16Rik	0.874036	5.00E-05	0.0010995	2310036O22Rik	1.50456	5.00E-05	0.0010995	1500011B03Rik	-1.23755	0.0058	0.048082	2410003K15Rik	-0.921938	0.00165	0.0281977	2610001J05Rik	-0.655001	0.0005	0.0116927	A330023F24Rik,Mir29b-2,Mir29c	-2.99223	0.00015	0.00430602	1700029G01Rik	0.931654	0.00315	0.0452183
1700009P17Rik	-0.755833	0.00135	0.0143449	1810033B17Rik	1.91103	5.00E-05	0.000925573	1700009P17Rik	1.19043	0.0001	0.0017077	1600014C10Rik	2.28443	5.00E-05	0.000925573	2810474O19Rik	0.542737	0.0022	0.0232895	2410004N09Rik	1.26827	5.00E-05	0.0010995	1600014C10Rik	1.42805	5.00E-05	0.0010995	2610005L07Rik,6820431F20Rik	0.546026	0.0009	0.0182667	2610528A11Rik	-1.38539	0.0015	0.0263809	A530064D06Rik	1.43426	0.00315	0.0452183	1700123I01Rik,Batf2	5.2353	5.00E-05	0.00165743
1700024G13Rik	-1.15188	0.005	0.0387174	2010002M12Rik,Gm14446	2.29804	0.0001	0.0017077	1700016K19Rik	1.07211	0.00035	0.00489649	1600029D21Rik	1.49935	0.00015	0.00241216	2900010M23Rik	-0.952436	5.00E-05	0.0010995	2410017I17Rik	1.00355	5.00E-05	0.0010995	1700011B04Rik	inf	0.0017	0.0191641	2700089E24Rik	0.623071	0.0002	0.00549855	2810008D09Rik	-7.50795	0.00245	0.0373674	Aak1	0.683639	0.00175	0.0291454	1810033B17Rik	1.65074	5.00E-05	0.00165743
1700029F09Rik	0.787096	0.00265	0.0240735	2010002N04Rik	1.08473	0.0002	0.00307356	1700020I14Rik	-0.888286	0.0013	0.0139244	1700007G11Rik	-1.26682	0.00475	0.037266	2900053A13Rik	-0.786889	0.0012	0.0147227	2610019F03Rik	-0.779115	0.0006	0.00855956	1700029G01Rik	1.20738	0.0001	0.0020003	2810405K02Rik	-1.27804	0.0023	0.0355412	2810428I15Rik	-0.812073	0.00205	0.0325231	Abca3	0.624502	0.0018	0.0297719	2010002M12Rik,Gm14446	2.7906	5.00E-05	0.00165743
1700029G01Rik	-0.74936	0.002	0.0194343	2010106G01Rik	1.25138	5.00E-05	0.000925573	1700028P14Rik	0.90433	0.00455	0.0361451	1700017B05Rik	1.94448	0.00045	0.00600114	3110052M02Rik	-0.638732	0.0049	0.0424981	2610034B18Rik	-0.612438	0.0036	0.0338005	1700066M21Rik	-0.874941	0.00205	0.0221195	2810474O19Rik	0.503609	0.00305	0.0441898	2900010M23Rik	-0.788205	0.0001	0.00304566	Acer2	0.790954	5.00E-05	0.00165743	2010106G01Rik	1.44438	5.00E-05	0.00165743
1700123I01Rik,Batf2	1.29454	0.00065	0.00805504	2010109K11Rik	1.0298	5.00E-05	0.000925573	1700071M16Rik	3.68137	0.0061	0.044845	1700019E19Rik	-1.45543	0.0012	0.0130926	4930470H14Rik	2.05097	5.00E-05	0.0010995	2610307P16Rik	-1.12015	0.0014	0.0165355	1810011O10Rik	-1.59561	5.00E-05	0.0010995	2900053A13Rik	-1.07439	5.00E-05	0.00165743	2900053A13Rik	-0.835568	5.00E-05	0.00165743	Actn3	-1.11354	0.0001	0.00304566	2010109K11Rik	1.39637	5.00E-05	0.00165743
1810008I18Rik	1.20863	0.00475	0.037266	2210403K04Rik,Mir22	0.842204	0.0002	0.00307356	1700123I01Rik,Batf2	3.67889	5.00E-05	0.000925573	1700029J07Rik	-1.31734	0.00345	0.0293513	4932411L15	1.86302	5.00E-05	0.0010995	2610507B11Rik	0.623577	0.00075	0.0102146	1810020D17Rik	-0.81191	0.003	0.0295051	4632428N05Rik	-0.785649	0.0018	0.0297719	4930486L24Rik,Ctla2a,Ctla2b	-0.7957	5.00E-05	0.00165743	Ada	-1.56098	0.00225	0.0349221	2010110P09Rik	-2.60088	5.00E-05	0.00165743
1810009A15Rik	-0.583577	0.00265	0.0240735	2310001A20Rik	-0.645755	0.00475	0.037266	1810011O10Rik	-0.788094	0.0003	0.00431406	1700040L02Rik	-1.45702	0.00615	0.0451098	5730437N04Rik	-0.589678	0.00395	0.0360717	2810428I15Rik	-0.721648	0.00375	0.0347971	1810029B16Rik	1.39876	0.0008	0.0107358	4930428E23Rik,F8	0.952341	0.0002	0.00549855	4930529M08Rik	0.908482	0.0024	0.0367876	Adamts15	0.986396	0.00065	0.0143486	2210039B01Rik	1.35869	0.0031	0.0447084
1810010H24Rik	-0.841114	0.0004	0.0054559	2310005G13Rik	-1.70326	0.0021	0.0201864	1810020D17Rik	-1.26424	5.00E-05	0.000925573	1700049G17Rik,Gm4636,Zfp780b	-0.898253	0.0029	0.0257528	6330503K22Rik	0.649134	0.00355	0.0334348	2810433D01Rik	-1.3617	0.0036	0.0338005	1810030O07Rik	-0.726817	0.0053	0.0450176	4930486L24Rik,Ctla2a,Ctla2b	-0.748086	5.00E-05	0.00165743	4931406P16Rik	0.503627	0.00335	0.0473531	Adar	1.1471	0.00015	0.00430602	2310001A20Rik	-0.680299	0.0026	0.0391167
1810013L24Rik	0.588666	0.00065	0.00805504	2310014L17Rik	2.66376	5.00E-05	0.000925573	1810027O10Rik	-1.92629	5.00E-05	0.000925573	1700123I01Rik,Batf2	3.44499	0.0021	0.0201864	9530008L14Rik	-0.875241	0.00325	0.0313045	2810474O19Rik	0.922763	5.00E-05	0.0010995	1810033B17Rik	0.907064	0.0008	0.0107358	5133401N09Rik	-1.99356	5.00E-05	0.00165743	4932438A13Rik	0.618493	0.0031	0.0447084	Adh1	-0.711183	0.0001	0.00304566	2310007B03Rik	-0.950541	0.00275	0.0408037
1810019J16Rik	-0.888319	0.00285	0.0254147	2310022B05Rik	-1.0086	0.0009	0.0104271	1810029B16Rik	1.32056	5.00E-05	0.000925573	1810011O10Rik	-1.52384	0.00045	0.00600114	A130040M12Rik	0.571949	0.001	0.0127897	2900010M23Rik	-1.01113	5.00E-05	0.0010995	1810055G02Rik	1.00194	0.0011	0.0137911	5830418K08Rik	-1.24597	0.0007	0.0152047	5133401N09Rik	-1.91719	5.00E-05	0.00165743	Adipoq	-1.1343	5.00E-05	0.00165743	2310014L17Rik	1.59206	5.00E-05	0.00165743
1810027O10Rik	1.61475	5.00E-05	0.000925573	2310033E01Rik	-2.16038	0.00265	0.0240735	1810033B17Rik	3.01995	5.00E-05	0.000925573	1810020D17Rik	-2.02839	5.00E-05	0.000925573	A630007B06Rik	0.767071	0.00025	0.00426402	3110003A17Rik	-0.602032	0.00215	0.0228658	1810063B05Rik	-1.45486	0.00225	0.0236719	A130040M12Rik	-1.00578	5.00E-05	0.00165743	5830418K08Rik	-1.41069	0.0001	0.00304566	Aes	-0.602526	0.0031	0.0447084	2310039L15Rik	3.22929	5.00E-05	0.00165743
1810029B16Rik	1.06249	0.00325	0.0280617	2310042E22Rik	-1.38596	0.00125	0.0135107	2010002N04Rik	1.20871	5.00E-05	0.000925573	1810027O10Rik	-1.91379	5.00E-05	0.000925573	AA987161	-0.570675	0.0019	0.0209087	3110062M04Rik	0.591502	0.00275	0.0275612	2010001M09Rik	-1.39493	0.0037	0.034426	A330023F24Rik,Mir29b-2,Mir29c	-2.2345	0.00055	0.0125887	6430548G04	-1.13412	0.0007	0.0152047	Ager	-0.513577	0.00255	0.0385466	2410004I01Rik	0.843269	0.00205	0.0325231
1810033B17Rik	0.596021	0.00195	0.0190617	2310050B05Rik	-2.07295	0.00645	0.0467598	2010106G01Rik	0.808088	0.0006	0.00756478	1810029B16Rik	1.88899	0.0001	0.0017077	Acaa2	-0.506519	0.00475	0.0415417	3830406C13Rik	-0.704285	0.00025	0.00426402	2010002M12Rik	1.50479	5.00E-05	0.0010995	A530053G22Rik	2.20961	0.0002	0.00549855	9430091E24Rik	-2.35899	0.0025	0.0379687	AI607873,Ifi203,Ifi204,Ifi205,Mnda,Mndal	1.14673	0.0001	0.00304566	2410004N09Rik	1.12047	0.00195	0.0312902
1810037I17Rik	0.843236	5.00E-05	0.000925573	2410004N09Rik	-2.81267	5.00E-05	0.000925573	2010107E04Rik	-1.27849	5.00E-05	0.000925573	1810033B17Rik	2.81263	5.00E-05	0.000925573	Acat1	-0.697685	0.00015	0.0028095	4922501L14Rik	1.50114	0.0013	0.0156244	2010002N04Rik	0.877421	0.0009	0.0117898	Aadac	5.52095	0.0014	0.0251303	9830001H06Rik	0.92027	0.00015	0.00430602	Akap9	0.555694	0.0022	0.034307	2410004N09Rik	1.03757	0.0031	0.0447084
1810043G02Rik	-0.874891	0.0006	0.00756478	2410066E13Rik	-0.696351	0.004	0.0328084	2010109K11Rik	1.03135	5.00E-05	0.000925573	1810049H13Rik	-1.74216	0.0023	0.0216192	Ace	0.493232	0.006	0.0493452	4930481A15Rik	3.96547	0.00435	0.0388444	2010106G01Rik	1.21482	0.00025	0.00426402	Aamp	-0.819989	0.00025	0.00662965	A130040M12Rik	-0.95302	5.00E-05	0.00165743	Alb	-1.73972	0.00305	0.0441898	2410006H16Rik	0.739351	0.0011	0.0211294
2010015L04Rik	-1.10972	0.00055	0.00705419	2610524H06Rik	1.21761	0.00555	0.0418534	2010111I01Rik	-1.01124	0.0015	0.0155955	1810055G02Rik	1.51334	0.0005	0.00653265	Acer3	-0.720559	5.00E-05	0.0010995	4930562C15Rik	1.3184	0.0004	0.00620068	2010107E04Rik	-0.991059	5.00E-05	0.0010995	Abca1	0.5576	0.00125	0.0231985	A930038C07Rik	0.609878	0.0007	0.0152047	Aldh3a1	-0.848468	0.00125	0.0231985	2610008E11Rik	-0.767016	0.0008	0.0168011
2010107G23Rik	-0.952366	0.00485	0.0378502	2810433D01Rik	-1.64888	0.001	0.0113448	2210013O21Rik	-0.797025	0.0067	0.0481091	2010002N04Rik	2.09681	5.00E-05	0.000925573	Acsm3	-1.28906	0.0049	0.0424981	4930578C19Rik	-1.18573	0.0037	0.034426	2010107H07Rik	-1.27062	0.0008	0.0107358	Abca5	0.711102	0.0002	0.00549855	Aak1	0.8279	0.0003	0.00771512	Amica1	1.05903	0.00035	0.00877645	2610019E17Rik	1.43676	5.00E-05	0.00165743
2010109K11Rik	1.01552	5.00E-05	0.000925573	2810474O19Rik	1.08638	5.00E-05	0.000925573	2310014L17Rik	0.963435	5.00E-05	0.000925573	2010005H15Rik	inf	5.00E-05	0.000925573	Acta1	-0.63455	0.00325	0.0313045	4930578N16Rik	0.939936	0.00555	0.0464971	2010109K11Rik	0.959041	5.00E-05	0.0010995	Abcf1	-1.08153	5.00E-05	0.00165743	Abca3	0.823233	5.00E-05	0.00165743	Angptl4	0.858896	0.0022	0.034307	2610307P16Rik	-1.31498	0.0006	0.0134552
2210039B01Rik	-1.54384	0.00065	0.00805504	3110003A17Rik	0.877389	0.00015	0.00241216	2310036O22Rik	3.78579	5.00E-05	0.000925573	2010107E04Rik	-1.01426	0.00315	0.0274047	Actn4	0.60729	0.0016	0.0182875	4933407C03Rik	0.719673	0.00265	0.0268088	2210403K04Rik,Mir22	1.09188	5.00E-05	0.0010995	Abi3bp	0.720825	0.00315	0.0452183	Abca5	0.699955	5.00E-05	0.00165743	Ankrd17	0.683512	0.0008	0.0168011	2610507B11Rik	0.607858	0.00135	0.0244637
2310007B03Rik	-0.63694	0.00425	0.0343305	3110062M04Rik	1.74147	5.00E-05	0.000925573	2310046A06Rik	-0.916346	0.0019	0.0186953	2010110P09Rik	-1.90764	0.0041	0.0334135	Adarb1	0.502268	0.00535	0.0453472	4933426M11Rik	0.86776	5.00E-05	0.0010995	2210407C18Rik	inf	5.00E-05	0.0010995	Acaca	1.06056	5.00E-05	0.00165743	Abhd2	0.822336	5.00E-05	0.00165743	Aplnr	-1.18326	0.00185	0.030169	2610528A11Rik	2.03753	0.00065	0.0143486
2310008H09Rik	0.656992	0.0053	0.040445	3200002M19Rik	0.871786	0.0035	0.0296666	2410004N09Rik	2.89239	5.00E-05	0.000925573	2210403K04Rik,Mir22	1.74441	5.00E-05	0.000925573	Adrb2	0.549173	0.0051	0.0437049	5730508B09Rik	0.756855	0.0012	0.0147227	2310014L17Rik	-0.860059	0.0021	0.0224551	Acer2	0.620707	0.00045	0.0107508	Abhd6	#NAME?	0.00285	0.0419359	Apoc1	-1.23799	5.00E-05	0.00165743	2700054A10Rik	1.99171	0.0002	0.00549855
2310014L17Rik	1.14636	5.00E-05	0.000925573	4930451C15Rik	-1.32534	0.0002	0.00307356	2410066E13Rik	-0.730753	0.00105	0.0117939	2210408I21Rik	-1.1879	0.0053	0.040445	Akap2	0.755	5.00E-05	0.0010995	6330503K22Rik	0.638508	0.0051	0.0437049	2310021P13Rik	1.14019	0.0003	0.0049112	Actb	-0.96941	0.0003	0.00771512	Abi3bp	0.712568	0.00115	0.0217739	Apoe	-0.530636	0.0031	0.0447084	2810002N01Rik	-1.01886	0.002	0.0319057
2310021P13Rik	-0.882762	5.00E-05	0.000925573	4930470H14Rik	-0.80847	0.0066	0.0475823	2410089E03Rik	-0.801923	5.00E-05	0.000925573	2310014L17Rik	2.92257	5.00E-05	0.000925573	Akap9	0.622309	0.00105	0.0133136	8430410K20Rik	-0.71264	0.0036	0.0338005	2310028H24Rik	2.24154	0.00335	0.0320432	Actn3	-0.761427	0.00215	0.0337347	Acat1	-0.655332	0.0009	0.0182667	Atf3	1.53243	5.00E-05	0.00165743	2810433D01Rik	-2.92191	5.00E-05	0.00165743
2310022B05Rik	-0.622412	0.00405	0.0331238	4930486L24Rik,Ctla2a,Ctla2b	1.05876	0.00015	0.00241216	2510003E04Rik	-0.574072	0.0062	0.0453761	2310015B20Rik	#NAME?	5.00E-05	0.000925573	Alb	-2.18583	0.0001	0.0020003	9330182L06Rik	0.811043	0.0017	0.0191641	2310030N02Rik	-1.16737	0.0014	0.0165355	Actn4	-0.759883	0.0004	0.00976269	Ace	0.689004	0.0005	0.0116927	Atp10d	0.891079	0.0013	0.0238829	2810474O19Rik	0.958969	5.00E-05	0.00165743
2310035C23Rik	0.611464	0.00095	0.010887	4931423N10Rik,Yme1l1	0.610795	0.0036	0.0302979	2510006D16Rik	1.03871	5.00E-05	0.000925573	2310021P13Rik	1.39418	0.0001	0.0017077	Amn1	-0.831031	0.00015	0.0028095	9930111J21Rik1,9930111J21Rik2	1.12098	5.00E-05	0.0010995	2310036O22Rik	2.35911	5.00E-05	0.0010995	Actr2	0.472159	0.0032	0.0457801	Acer2	0.699619	5.00E-05	0.00165743	Atp11a	0.661635	0.00135	0.0244637	2900053A13Rik	0.864936	0.0001	0.00304566
2310067B10Rik	-1.1117	0.00045	0.00600114	4933426M11Rik	0.754838	0.0003	0.00431406	2610005L07Rik,6820431F20Rik	-0.693422	0.0029	0.0257528	2310028H24Rik	1.75717	0.00275	0.0247647	Amy2b	#NAME?	0.00275	0.0275612	A130040M12Rik	1.19505	5.00E-05	0.0010995	2310046O06Rik	-0.727081	0.00435	0.0388444	Ada	-2.21719	0.0001	0.00304566	Acta1	-0.601025	0.00355	0.0495047	Atp5e	-0.814359	0.0011	0.0211294	3110062M04Rik	1.8386	5.00E-05	0.00165743
2410003K15Rik	0.578895	0.0031	0.0270835	5330417C22Rik	-1.00189	0.00015	0.00241216	2610008E11Rik	-0.572884	0.00405	0.0331238	2310036O22Rik	1.75231	5.00E-05	0.000925573	Angptl4	0.881743	0.0002	0.00355692	A2ld1	-0.840984	0.0004	0.00620068	2400001E08Rik	-0.675866	0.00485	0.042166	Adamts1	0.708732	0.00065	0.0143486	Actn3	-0.984319	0.0002	0.00549855	Atp5k	-1.37155	5.00E-05	0.00165743	4930427A07Rik	2.64037	0.0002	0.00549855
2410004N09Rik	-3.05808	5.00E-05	0.000925573	5430427O19Rik	1.68225	5.00E-05	0.000925573	2610307P16Rik	-1.32597	0.00115	0.0126619	2310042E22Rik	-2.82674	0.0011	0.012224	Anp32b	0.626305	0.00195	0.0213625	A430084P05Rik	-1.02276	0.0021	0.0224551	2410017I17Rik	1.9878	5.00E-05	0.0010995	Adap2	0.905165	0.0015	0.0263809	Actr2	0.488855	0.002	0.0319057	Atp5l	-0.759558	0.0001	0.00304566	4930470H14Rik	2.23399	5.00E-05	0.00165743
2410015M20Rik	-0.593979	0.00325	0.0280617	5730508B09Rik	1.32684	5.00E-05	0.000925573	2700089E24Rik	-0.590256	0.0018	0.0179321	2310046A06Rik	-1.97187	5.00E-05	0.000925573	Anp32e	0.760844	5.00E-05	0.0010995	A630007B06Rik	0.953557	5.00E-05	0.0010995	2410022L05Rik	-1.54706	0.0031	0.0301942	Adck1	-1.54313	0.00145	0.0258034	Ada	-2.16847	0.0001	0.00304566	Atp6v1e1	-0.693336	0.0002	0.00549855	4930486L24Rik,Ctla2a,Ctla2b	0.804779	0.00015	0.00430602
2510039O18Rik	0.545925	0.00525	0.0401619	6330406I15Rik	0.67504	0.0053	0.040445	2810046L04Rik	1.17551	0.0002	0.00307356	2410002F23Rik	0.989319	0.00225	0.021266	Anxa11	0.635272	0.00255	0.0260398	A930038C07Rik	-0.733421	0.0005	0.00740726	2410075B13Rik	-2.12595	0.0055	0.0461583	Adk	1.2898	5.00E-05	0.00165743	Adamts1	0.897628	5.00E-05	0.00165743	Atp6v1f	-0.770592	0.00115	0.0217739	4930511M06Rik	2.19135	5.00E-05	0.00165743
2610005L07Rik,6820431F20Rik	0.567241	0.00445	0.0355428	6330416G13Rik	0.934212	0.0006	0.00756478	2810428I15Rik	-0.981746	0.00025	0.00369895	2410004N09Rik	3.681	5.00E-05	0.000925573	Apip	-0.654628	0.00385	0.0354424	AA467197	2.63204	0.0028	0.0279426	2510006D16Rik	0.723726	0.00155	0.0178691	Agmo	0.905993	5.00E-05	0.00165743	Adap2	1.22879	5.00E-05	0.00165743	Atp8b4	0.907023	0.0028	0.041377	4930578C19Rik	-2.93173	5.00E-05	0.00165743
2610034B18Rik	0.468968	0.0055	0.041577	9030224M15Rik	-1.63519	0.002	0.0194343	2810432D09Rik	1.32465	5.00E-05	0.000925573	2410066E13Rik	-1.4231	0.0016	0.016381	Apoc1	-0.863687	0.0001	0.0020003	AA986860	0.838174	5.00E-05	0.0010995	2610008E11Rik	-0.770247	0.0005	0.00740726	Agtr1a	-1.3662	0.00105	0.0204339	Adck1	-1.70138	5.00E-05	0.00165743	Atpif1	-0.896088	0.0001	0.00304566	4932411L15	2.47223	5.00E-05	0.00165743
2610101N10Rik	0.454783	0.00545	0.0413095	9130014G24Rik,Rab32	1.34709	5.00E-05	0.000925573	2810433D01Rik	-2.5674	0.0065	0.0470325	2510003E04Rik	-1.52923	0.0001	0.0017077	Apool	-0.706984	0.00225	0.0236719	AA987161	-0.598687	0.0016	0.0182875	2610019F03Rik	-1.3087	5.00E-05	0.0010995	Ahr	0.768943	5.00E-05	0.00165743	Adipoq	-1.11162	5.00E-05	0.00165743	AW112010	1.13928	5.00E-05	0.00165743	4932415G12Rik	-1.13332	0.0007	0.0152047
2700062C07Rik	-0.837667	0.0014	0.0147792	9330159F19Rik	-1.1766	0.00135	0.0143449	2810474O19Rik	0.831442	5.00E-05	0.000925573	2610008E11Rik	-0.882693	0.00665	0.0478358	App	0.831925	5.00E-05	0.0010995	Aak1	0.606103	0.00185	0.0204776	2610034B18Rik	-0.709343	0.0031	0.0301942	Ahsg	5.04563	5.00E-05	0.00165743	Adk	0.815107	5.00E-05	0.00165743	B430306N03Rik	1.76685	0.0008	0.0168011	4932438A13Rik	0.958484	5.00E-05	0.00165743
2700089E24Rik	0.523955	0.0009	0.0104271	9430020K01Rik	-0.591474	0.00465	0.0367138	2900010M23Rik	-1.00529	5.00E-05	0.000925573	2610019F03Rik	-1.08625	0.0053	0.040445	Arid4a	0.593907	0.00125	0.0151373	Abcb1b	0.818588	0.0004	0.00620068	2610039C10Rik	-1.18225	0.0007	0.00968181	AI182371	3.04054	5.00E-05	0.00165743	Agrn	0.720088	0.00085	0.0175546	B4galt1	0.664496	0.00145	0.0258034	4933407C03Rik	0.972183	0.0005	0.0116927
2810008D09Rik	-1.57697	0.00705	0.049957	9830001H06Rik	-0.870666	0.00095	0.010887	2900097C17Rik	-0.613196	0.0017	0.0171472	2610203C22Rik	-3.00408	0.0031	0.0270835	Arl1	-0.78802	0.00015	0.0028095	Abcf1	1.13281	5.00E-05	0.0010995	2610307P16Rik	-1.65435	0.0006	0.00855956	Akr1c6	6.38251	0.00195	0.0312902	Ahctf1	0.595911	0.00115	0.0217739	BC006779	1.12406	0.0001	0.00304566	4933426M11Rik	1.31306	5.00E-05	0.00165743
2810407C02Rik	0.611586	0.00025	0.00369895	A130040M12Rik	2.06831	5.00E-05	0.000925573	3110062M04Rik	0.728504	5.00E-05	0.000925573	2610307P16Rik	-1.66824	0.00395	0.0324955	Arl4d	0.807825	0.0002	0.00355692	Abl2	0.726674	0.00085	0.0112497	2610507B11Rik	0.955858	5.00E-05	0.0010995	Alas2	-0.573633	0.0024	0.0367876	Ak1	-1.01524	0.00215	0.0337347	BC013712	1.26918	0.0003	0.00771512	5730437N04Rik	-0.687525	0.00255	0.0385466
2810474O19Rik	1.23753	5.00E-05	0.000925573	A230046K03Rik	0.647242	0.00135	0.0143449	3230401D17Rik	0.670384	0.00195	0.0190617	2700089E24Rik	-1.13407	0.0002	0.00307356	Arpc2	-0.566618	0.0013	0.0156244	Abp1	-1.64906	0.0055	0.0461583	2810013P06Rik	-0.853808	0.0021	0.0224551	Alb	6.67725	5.00E-05	0.00165743	Akap11	0.512664	0.0016	0.0276971	BC024139,Eppk1	0.908522	0.0008	0.0168011	5730508B09Rik	1.05464	5.00E-05	0.00165743
2900010M23Rik	-0.500086	0.00545	0.0413095	A430084P05Rik	1.02957	0.0018	0.0179321	3830406C13Rik	-0.650321	0.0015	0.0155955	2810001G20Rik	-1.80619	0.0028	0.0250866	Arpc4,Ttll3	-0.551028	0.0055	0.0461583	Acacb	1.00343	0.0005	0.00740726	2810030E01Rik	-1.41827	0.00035	0.00555306	Alcam	0.506648	0.0028	0.041377	Akap12	0.666203	0.0006	0.0134552	BC028528	-0.84518	0.0001	0.00304566	5730528L13Rik,Murc,Tmeff1	-1.21212	5.00E-05	0.00165743
2900026A02Rik	-0.72207	0.0027	0.02442	A530032D15Rik,C130026I21Rik	2.13988	5.00E-05	0.000925573	3830431G21Rik	-0.995738	0.0016	0.016381	2810030E01Rik	-1.60593	0.0045	0.0358455	Asb5	-1.37012	5.00E-05	0.0010995	Acadm	0.664132	0.0003	0.0049112	2810422J05Rik	-0.855688	0.0007	0.00968181	Aldh3a1	-0.746104	0.0009	0.0182667	Akap5	0.592597	0.00175	0.0291454	Bptf	0.59548	0.0032	0.0457801	6030407O03Rik	1.69259	5.00E-05	0.00165743
3110003A17Rik	0.975366	5.00E-05	0.000925573	A530064D06Rik	4.23825	5.00E-05	0.000925573	4632428N05Rik	1.43828	5.00E-05	0.000925573	2810474O19Rik	1.42368	0.0008	0.00949984	Atp5c1	-0.57702	0.0025	0.0256504	Acer3	-0.633836	0.00075	0.0102146	2810428I15Rik	-1.15347	0.00015	0.0028095	Aldob	5.69771	5.00E-05	0.00165743	Akap6	0.722423	0.0028	0.041377	Bst2	1.32154	5.00E-05	0.00165743	6030407O03Rik	1.73483	0.0011	0.0211294
3110062M04Rik	0.565521	0.00055	0.00705419	A930038C07Rik	-1.48739	5.00E-05	0.000925573	4632434I11Rik	1.5778	0.0001	0.0017077	2900010M23Rik	-1.28251	0.0003	0.00431406	Atp5e	-0.901361	5.00E-05	0.0010995	Acot1	1.19136	5.00E-05	0.0010995	2810474O19Rik	1.04022	5.00E-05	0.0010995	Alg10b	0.712154	0.00115	0.0217739	Akap9	0.626177	0.0004	0.00976269	Btg1	0.565281	0.0026	0.0391167	6030422M02Rik	3.00993	5.00E-05	0.00165743
3830431G21Rik	-0.81767	0.0007	0.00854137	AA467197	6.23135	5.00E-05	0.000925573	4930402H24Rik	-0.594164	0.00185	0.018315	3110043O21Rik	1.09423	0.00175	0.0175331	Atp5g1	-0.866148	0.00065	0.00913729	Actg1	-0.686747	0.00025	0.00426402	2900010M23Rik	-1.53419	5.00E-05	0.0010995	Alox5ap	-1.71136	5.00E-05	0.00165743	Alas2	-0.741894	5.00E-05	0.00165743	C1qtnf2	-0.914198	0.0027	0.0402317	6330409N04Rik	0.672931	0.00335	0.0473531
4930420K17Rik	0.663457	0.0023	0.0216192	AA960436	1.14825	0.00015	0.00241216	4930420K17Rik	0.833748	0.00095	0.010887	3632451O06Rik	-1.79466	0.00235	0.0219713	Atp5h	-0.635059	0.00305	0.0298803	Actn1	0.747533	0.00105	0.0133136	2900026A02Rik	1.49878	5.00E-05	0.0010995	Alyref	-0.918413	0.0006	0.0134552	Aldh3b1,Ndufs8	-0.654588	0.00095	0.0189792	C1qtnf9	-1.48995	0.001	0.0197123	6330416G13Rik	0.946299	0.0014	0.0251303
4930470H14Rik	-2.50495	5.00E-05	0.000925573	Aard	-1.81786	5.00E-05	0.000925573	4930470H14Rik	-0.840811	0.0004	0.0054559	3830406C13Rik	-1.30048	0.00015	0.00241216	Atp5j2	-0.748793	5.00E-05	0.0010995	Actn4	0.604821	0.00145	0.0169951	2900053A13Rik	-1.2226	5.00E-05	0.0010995	Ambp	6.21454	0.00275	0.0408037	Alg10b	0.629357	0.00165	0.0281977	C1s,Gm5077	0.780103	0.00025	0.00662965	9030404E10Rik	-4.11995	5.00E-05	0.00165743
4930471M23Rik	-0.560823	0.00485	0.0378502	AB124611,Carm1	1.7279	0.00025	0.00369895	4930523C07Rik	-0.845566	0.00035	0.00489649	4632428N05Rik	1.64275	5.00E-05	0.000925573	Atp5k	-1.21325	5.00E-05	0.0010995	Acvr1b	0.818928	0.00105	0.0133136	3110062M04Rik	0.932371	5.00E-05	0.0010995	Amdhd1	3.50444	0.0001	0.00304566	Alkbh7	-0.850562	0.003	0.0436304	C3	0.760597	5.00E-05	0.00165743	9230104L09Rik	-2.27282	0.00115	0.0217739
4930486L24Rik,Ctla2a,Ctla2b	0.630323	0.0008	0.00949984	Abca17	-1.31617	0.0026	0.023737	4930578C19Rik	-1.18857	0.00045	0.00600114	4930420K17Rik	1.44907	0.00025	0.00369895	Atp5l	-0.817645	0.0001	0.0020003	Ada	0.792716	0.001	0.0127897	3830406C13Rik	-1.1286	5.00E-05	0.0010995	Ankrd46	0.668247	0.0005	0.0116927	Alox5ap	#NAME?	0.00345	0.0484282	Calcb,Insc	-1.5703	0.00245	0.0373674	9530082P21Rik	0.85562	0.0025	0.0379687
4930503L19Rik	0.620244	0.0033	0.0283926	Abca2	-0.792785	0.0029	0.0257528	4932411L15	-0.814492	0.00125	0.0135107	4930444A02Rik	-1.21831	0.00185	0.018315	Atp5o	-0.675164	0.00025	0.00426402	Adam9	0.554272	0.0023	0.0240997	3830431G21Rik	-1.15945	0.00115	0.0142971	Ankrd5	1.68698	5.00E-05	0.00165743	Alpk1	0.712271	0.00165	0.0281977	Calm2	-0.980032	5.00E-05	0.00165743	9830107B12Rik	3.23149	0.0002	0.00549855
4932411L15	-2.05698	5.00E-05	0.000925573	Abca3	-0.806728	0.00335	0.0287177	4933407C03Rik	1.7238	5.00E-05	0.000925573	4930451C15Rik	-1.24251	0.00535	0.0407345	Atp6v1e1	-0.843881	5.00E-05	0.0010995	Adamts15	1.30464	5.00E-05	0.0010995	4833403I15Rik	1.31475	0.0045	0.0398732	Anp32a	-0.783251	5.00E-05	0.00165743	Alyref	-0.968087	0.00105	0.0204339	Calm3	-0.66126	0.00025	0.00662965	9930013L23Rik	2.00521	0.0002	0.00549855
4932425I24Rik	-0.911561	0.00475	0.037266	Abca6	-1.42995	0.00015	0.00241216	4933426M11Rik	1.13692	5.00E-05	0.000925573	4930473A06Rik	-1.63968	0.001	0.0113448	Atp6v1f	-1.20117	5.00E-05	0.0010995	Adamtsl2	0.961798	5.00E-05	0.0010995	4922501L14Rik	2.20784	5.00E-05	0.0010995	Anp32b	-1.92939	5.00E-05	0.00165743	Ankrd44	0.569659	0.0018	0.0297719	Calm4	-1.05463	0.0003	0.00771512	A130040M12Rik	2.33982	5.00E-05	0.00165743
4933407H18Rik	0.658502	0.0002	0.00307356	Abca8a	-0.90257	0.00025	0.00369895	4933436C20Rik	-2.24168	0.00135	0.0143449	4933407C03Rik	2.40894	5.00E-05	0.000925573	Atpif1	-0.516968	0.00495	0.0427553	Adar	1.29452	5.00E-05	0.0010995	4930444A02Rik	-1.13615	0.00015	0.0028095	Anp32e	-1.16382	5.00E-05	0.00165743	Ano6	0.515113	0.00325	0.0462862	Calml3	-1.40576	5.00E-05	0.00165743	A130077B15Rik	1.78541	5.00E-05	0.00165743
4933421E11Rik	0.874528	5.00E-05	0.000925573	Abca8b	-0.864319	0.00055	0.00705419	4933439F18Rik	-0.849048	5.00E-05	0.000925573	4933412O06Rik	inf	0.0024	0.022326	Atxn1l	0.587331	0.0031	0.0301942	Adh1	-0.534709	0.0041	0.0371041	4930470H14Rik	-1.01408	0.0055	0.0461583	Anxa2	-0.626352	0.00075	0.0160197	Anp32a	-0.571079	0.0008	0.0168011	Car3	-0.815635	0.0001	0.00304566	A230046K03Rik	0.785996	5.00E-05	0.00165743
4933426M11Rik	0.490646	0.0038	0.0315599	Abcb1a	-1.13563	5.00E-05	0.000925573	5031439G07Rik	0.548449	0.0059	0.0437541	4933426M11Rik	1.86905	5.00E-05	0.000925573	Aurkaip1	-0.621191	0.0011	0.0137911	Adm	1.27085	5.00E-05	0.0010995	4930556M19Rik	-0.984898	0.00395	0.0360717	Anxa4	-0.681444	0.0012	0.0224826	Antxr1	0.5419	0.0014	0.0251303	Casp4	1.11378	0.00185	0.030169	A330023F24Rik,Mir29b-2,Mir29c	2.41075	0.00105	0.0204339
5330417C22Rik	-0.769686	5.00E-05	0.000925573	Abcb1b	1.78378	5.00E-05	0.000925573	5330426P16Rik	-1.0483	5.00E-05	0.000925573	4933436C20Rik	-2.24068	0.0006	0.00756478	Baz1b	0.588753	0.0014	0.0165355	Adrb2	0.714306	0.00025	0.00426402	4930562C15Rik	1.48465	0.00015	0.0028095	Ap1s2	0.790499	0.0001	0.00304566	Anxa4	-0.583766	0.0033	0.0468373	Casq1	-1.27423	0.00035	0.00877645	A4galt	1.23036	5.00E-05	0.00165743
5430427O19Rik	1.03207	0.00015	0.00241216	Abcg1	-0.638587	0.0054	0.0410056	5430427O19Rik	1.36885	5.00E-05	0.000925573	5430427O19Rik	1.17457	0.00505	0.0390076	BC028528	-0.929625	5.00E-05	0.0010995	Aff1	0.684806	0.00015	0.0028095	4930578C19Rik	-2.81539	5.00E-05	0.0010995	Aplp2	-0.571923	0.0022	0.034307	Ap1g1	0.5152	0.0033	0.0468373	Cby1	-0.803393	0.00155	0.0270308	A530032D15Rik	2.94683	0.0001	0.00304566
5730437N04Rik	-0.514432	0.0038	0.0315599	Abhd16a	0.736765	0.00095	0.010887	5730408K05Rik,Mir5136	1.82308	0.00025	0.00369895	5730469M10Rik	-0.877844	0.00415	0.0337162	BC100530	-2.27638	0.0035	0.0331165	Aggf1	0.676042	0.00315	0.030537	4932438A13Rik	0.964547	5.00E-05	0.0010995	Apoa1	5.81974	5.00E-05	0.00165743	Ap1s1	-0.840364	0.0023	0.0355412	Ccdc107	-0.828949	0.00125	0.0231985	A530064D06Rik	2.61793	5.00E-05	0.00165743
5730508B09Rik	1.35635	5.00E-05	0.000925573	Abi1	0.558903	0.0064	0.0464833	5730455O13Rik	0.918223	0.0015	0.0155955	5730508B09Rik	1.3574	0.0001	0.0017077	Bcl2l1	0.657721	0.00155	0.0178691	Agpat2	-0.727263	0.00245	0.0252826	4933407C03Rik	1.97129	5.00E-05	0.0010995	Apoa4	2.96676	0.0013	0.0238829	Apbb2	0.590026	0.00085	0.0175546	Ccdc72	-0.714768	0.00055	0.0125887	A630089N07Rik	1.39119	0.00035	0.00877645
5830416P10Rik	3.20952	0.0009	0.0104271	Abi3bp	-1.5501	5.00E-05	0.000925573	5730508B09Rik	0.854004	0.0001	0.0017077	6330406I15Rik	1.45638	5.00E-05	0.000925573	Bdp1	0.501572	0.0043	0.0385025	Agr2	-1.28765	0.00025	0.00426402	4933426M11Rik	2.30374	5.00E-05	0.0010995	Apob	5.51145	5.00E-05	0.00165743	Apc	0.880942	0.00075	0.0160197	Ccl12	1.70827	0.0004	0.00976269	A930038C07Rik	-2.07951	5.00E-05	0.00165743
6430527G18Rik	0.713451	5.00E-05	0.000925573	Abl1	-0.800695	0.0062	0.0453761	6030408B16Rik	-1.35829	0.0024	0.022326	6330416G13Rik	1.29971	0.00015	0.00241216	Beta-s	-0.990729	0.0029	0.0287396	Ahr	-0.883481	5.00E-05	0.0010995	5330426P16Rik	-1.03934	0.0002	0.00355692	Apoc2,Apoc4	2.36612	0.00015	0.00430602	Apoc1	-0.706213	0.00105	0.0204339	Ccl2	1.8446	0.0001	0.00304566	A930038C07Rik	-2.03593	0.00035	0.00877645
9930021J03Rik	0.659874	0.00215	0.0205554	Ablim1	-0.661979	0.0015	0.0155955	6330406I15Rik	0.675817	0.0014	0.0147792	6430531B16Rik,Adam8	2.43987	5.00E-05	0.000925573	Bod1l	0.612225	0.00075	0.0102146	Ahsa1	0.775976	5.00E-05	0.0010995	5430416N02Rik	1.37315	0.00065	0.00913729	Apof	5.41243	5.00E-05	0.00165743	Ar	1.41044	5.00E-05	0.00165743	Ccl7	1.69955	0.0005	0.0116927	AA467197	6.05897	5.00E-05	0.00165743
9930111J21Rik1,9930111J21Rik2,Gm5431,Tgtp1,Tgtp2	2.78877	5.00E-05	0.000925573	Ablim3	-1.41845	5.00E-05	0.000925573	6330416G13Rik	1.67826	5.00E-05	0.000925573	6430548M08Rik	1.01002	0.0034	0.0290411	Bptf	0.575507	0.00205	0.0221195	AI607873	1.49355	5.00E-05	0.0010995	5430427O19Rik	1.03586	0.001	0.0127897	Apoh	6.5529	5.00E-05	0.00165743	Arhgap1	0.569425	0.0034	0.0478687	Ccl8	1.43834	0.0027	0.0402317	AA986860	1.38363	5.00E-05	0.00165743
A130040M12Rik	1.41041	5.00E-05	0.000925573	Abp1	1.36984	0.00075	0.00902607	6430527G18Rik	0.698747	0.00045	0.00600114	8430410K20Rik	-1.16959	0.00015	0.00241216	Brp44	-0.586089	0.0013	0.0156244	AI661453	1.28474	5.00E-05	0.0010995	5430435G22Rik	-1.71851	5.00E-05	0.0010995	Aqp3	-2.11384	5.00E-05	0.00165743	Arhgap31	0.610497	0.0004	0.00976269	Ccr1	1.26308	5.00E-05	0.00165743	Aard	-2.35433	5.00E-05	0.00165743
A130077B15Rik	-2.16663	5.00E-05	0.000925573	Acaca	-0.776151	0.0006	0.00756478	6430531B16Rik,Adam8	1.03838	0.00015	0.00241216	9030425E11Rik	1.15364	0.0018	0.0179321	Brp44l	-0.707336	0.00025	0.00426402	Aifm1	0.776968	0.00055	0.00799146	5530601H04Rik	-0.718568	0.00395	0.0360717	Ar	1.40745	5.00E-05	0.00165743	Arhgap40	#NAME?	0.00335	0.0473531	Ccr2	0.637544	0.00115	0.0217739	Aars,Exosc6	1.12876	5.00E-05	0.00165743
A230046K03Rik	0.53804	0.0002	0.00307356	Acacb	-0.931457	0.0029	0.0257528	6530418L21Rik	-0.795265	0.0049	0.0381343	9130014G24Rik,Rab32	1.58593	5.00E-05	0.000925573	C1d	-0.515891	0.00485	0.042166	Aim1	0.612946	0.0027	0.0271922	5730437N04Rik	-0.802954	0.0014	0.0165355	Arap2	0.797198	5.00E-05	0.00165743	Arhgef11	1.02479	5.00E-05	0.00165743	Ccr3	-2.00698	5.00E-05	0.00165743	AB124611	1.80766	5.00E-05	0.00165743
A330021E22Rik,Steap2	0.575337	0.003	0.0264099	Acadl	1.06835	0.00015	0.00241216	9030224M15Rik	-1.30887	0.0015	0.0155955	9130204L05Rik	#NAME?	5.00E-05	0.000925573	C1s	0.517462	0.00385	0.0354424	Akap12	0.545909	0.004	0.036414	5730494M16Rik	-2.04166	0.0029	0.0287396	Arf3	-0.939386	0.00055	0.0125887	Arhgef12	0.706195	0.0008	0.0168011	Ccr5	1.32224	0.00015	0.00430602	Abca13	4.28521	5.00E-05	0.00165743
A330023F24Rik,Mir29b-2,Mir29c	-2.7354	5.00E-05	0.000925573	Acly	-0.696336	0.00365	0.0306141	9030425E11Rik	1.52655	5.00E-05	0.000925573	9330133O14Rik	1.70879	0.0053	0.040445	C230081A13Rik	0.583637	0.0019	0.0209087	Akap2	1.04369	5.00E-05	0.0010995	5730508B09Rik	1.42308	5.00E-05	0.0010995	Arg1	1.73102	5.00E-05	0.00165743	Arhgef17	0.774068	0.00095	0.0189792	Ccrl1	-1.89677	0.00345	0.0484282	Abca5	-0.938742	5.00E-05	0.00165743
A430033K04Rik	-0.777988	0.0014	0.0147792	Acot1	1.3728	5.00E-05	0.000925573	9130014G24Rik,Rab32	1.27336	5.00E-05	0.000925573	9330159F19Rik	-2.27254	0.0002	0.00307356	C3	0.639985	0.00035	0.00555306	Akap9	0.903984	5.00E-05	0.0010995	6330406I15Rik	1.01429	5.00E-05	0.0010995	Arl6ip4	-0.960949	0.0012	0.0224826	Arhgef2	0.609052	0.00085	0.0175546	Cd14	1.01077	0.0022	0.034307	Abca8a,Abca8b	-0.914915	0.0006	0.0134552
A530064D06Rik	3.54191	5.00E-05	0.000925573	Acot9	0.592157	0.0047	0.036998	9130204L05Rik	#NAME?	5.00E-05	0.000925573	9430008C03Rik	1.79306	0.00135	0.0143449	C330007P06Rik	-0.548825	0.0027	0.0271922	Akr1b8	-0.859129	0.00235	0.0244587	6330409N04Rik	0.676743	0.0048	0.0418435	Arl6ip5	-0.821222	0.0001	0.00304566	Arid1a	0.887969	5.00E-05	0.00165743	Cd177	1.83828	5.00E-05	0.00165743	Abcc3,Luc7l3	0.900161	0.00145	0.0258034
A530099J19Rik	1.24143	0.00015	0.00241216	Acoxl	-1.409	0.0002	0.00307356	9330133O14Rik	1.58156	5.00E-05	0.000925573	9830107B12Rik	4.48577	0.0054	0.0410056	Calcb	-0.889328	0.00255	0.0260398	Alas2	-0.638584	0.00235	0.0244587	6330416G13Rik	0.833625	0.00385	0.0354424	Asb14	1.08094	0.00015	0.00430602	Arid1b	0.74751	0.0003	0.00771512	Cd274	2.21304	5.00E-05	0.00165743	Abcg1	-0.691979	0.00115	0.0217739
A630089N07Rik	-1.21916	0.0002	0.00307356	Acss1	-0.950763	0.00015	0.00241216	9330159F19Rik	-1.28833	5.00E-05	0.000925573	9830147E19Rik	-1.12503	0.00485	0.0378502	Camk1	-0.549583	0.00475	0.0415417	Aldh1a2	-0.911473	5.00E-05	0.0010995	6330503K22Rik	0.728355	0.00465	0.0408593	Asgr1	1.15533	0.0031	0.0447084	Arid2	0.636968	0.001	0.0197123	Cd33	1.20928	0.00025	0.00662965	Abcg3	-1.11954	0.00315	0.0452183
A930001N09Rik,Bnip1	0.996362	0.0025	0.0230294	Acta1	-1.01757	0.0017	0.0171472	9530027J09Rik	1.27313	0.00325	0.0280617	9930013L23Rik	2.63182	0.00025	0.00369895	Casp1	-0.651351	0.0015	0.017437	Aldh1l1	0.748283	0.0027	0.0271922	6720489N17Rik	-1.07052	0.00095	0.0123069	Asna1	-1.16944	0.00025	0.00662965	Arl6ip5	-0.793295	0.0002	0.00549855	Cd74	0.58647	0.0011	0.0211294	Abhd16a	0.716199	0.0009	0.0182667
AA467197	4.35007	0.0029	0.0257528	Actc1	-1.27754	5.00E-05	0.000925573	9830107B12Rik	3.76967	5.00E-05	0.000925573	A130040M12Rik	3.90634	5.00E-05	0.000925573	Casp12	-0.825974	0.0001	0.0020003	Alox5ap	1.18599	5.00E-05	0.0010995	8430410K20Rik	-1.1716	5.00E-05	0.0010995	Asprv1	-1.34873	5.00E-05	0.00165743	Armcx4	0.688501	0.0024	0.0367876	Cdc42ep4	0.587629	0.0028	0.041377	Abi3bp	-1.67853	5.00E-05	0.00165743
Abca1	0.575687	0.00165	0.0167635	Actr2	0.795929	0.0001	0.0017077	9930012K11Rik	-0.957493	0.00445	0.0355428	A430107O13Rik	-1.3705	0.0005	0.00653265	Cbx6,Npcd,Nptxr	0.610619	0.0043	0.0385025	Alpk1	0.689788	0.00155	0.0178691	9030425E11Rik	0.852198	0.00145	0.0169951	Atg3	-1.61515	5.00E-05	0.00165743	Asb14	0.946348	0.00015	0.00430602	Cdkn1a	1.05162	5.00E-05	0.00165743	Ablim3	-1.12209	5.00E-05	0.00165743
Abca3	-0.563114	0.0059	0.0437541	Actr3	0.782298	0.00015	0.00241216	9930023K05Rik	4.65534	0.00065	0.00805504	A530032D15Rik,C130026I21Rik	2.91164	5.00E-05	0.000925573	Ccdc40	0.710663	0.0036	0.0338005	Alpk3	0.974212	0.00365	0.0341625	9130014G24Rik	0.872613	0.00525	0.0446916	Atm	0.594183	0.003	0.0436304	Ash1l	0.770336	5.00E-05	0.00165743	Cdo1	-0.551913	0.0017	0.0288241	Abtb2	1.38783	0.0002	0.00549855
Abca5	0.544877	0.00085	0.00995798	Ada	-1.7458	5.00E-05	0.000925573	9930111J21Rik1,9930111J21Rik2,Gm5431,Tgtp1,Tgtp2	2.39255	5.00E-05	0.000925573	A530064D06Rik	2.55442	5.00E-05	0.000925573	Ccdc47	0.578496	0.0008	0.0107358	Amica1	0.998248	0.0002	0.00355692	9130019O22Rik	-0.832298	0.00445	0.0395537	Atp5h	-1.02377	5.00E-05	0.00165743	Asna1	-0.946368	0.00195	0.0312902	Cenpj	0.764474	0.00275	0.0408037	Acadl	1.11498	5.00E-05	0.00165743
Abcd4	-1.27493	0.00015	0.00241216	Adamts15	1.5542	5.00E-05	0.000925573	A130040M12Rik	2.57478	5.00E-05	0.000925573	A930038C07Rik	-1.74887	0.0007	0.00854137	Ccdc72	-0.70785	0.0002	0.00355692	Amotl2	0.592521	0.0026	0.0264172	9230104L09Rik	-1.49453	0.0045	0.0398732	Atp6v0c	-1.06836	0.00075	0.0160197	Atf7ip	1.01292	5.00E-05	0.00165743	Cetn3	-0.667301	0.0014	0.0251303	Acadsb	0.565946	0.00275	0.0408037
Abce1	1.04859	0.00035	0.00489649	Adamtsl3	-0.884663	0.0016	0.016381	A130077B15Rik	-0.763198	0.0032	0.0277246	AA467197	5.19856	5.00E-05	0.000925573	Ccdc90b	-0.726518	0.0005	0.00740726	Anapc11	-0.677435	0.0022	0.0232895	9530026P05Rik	3.67213	5.00E-05	0.0010995	Atp6v1e1	-0.583436	0.00125	0.0231985	Atg3	-1.76496	5.00E-05	0.00165743	Cfb	1.47904	0.0001	0.00304566	Acer2	0.83143	5.00E-05	0.00165743
Abcg3	0.84703	0.0023	0.0216192	Adar	1.03098	0.0001	0.0017077	A230057D06Rik,A330076H08Rik,Mir344g	-1.63798	0.0009	0.0104271	AA960436	1.11337	0.007	0.0496993	Ccnd2	0.622223	0.0006	0.00855956	Angptl4	1.96145	5.00E-05	0.0010995	9830001H06Rik	1.10448	5.00E-05	0.0010995	Atp6v1f	-1.04824	5.00E-05	0.00165743	Atm	0.568831	0.0034	0.0478687	Cfdp1	-0.554375	0.00345	0.0484282	Acly	-0.701514	0.0005	0.0116927
Abhd14a	-1.43297	0.00015	0.00241216	Adarb1	-0.656019	0.00335	0.0287177	A330023F24Rik,Mir29b-2,Mir29c	1.72732	0.00155	0.0159863	AA986860	1.18012	0.0002	0.00307356	Ccpg1	0.568677	0.0019	0.0209087	Ankrd1	0.572057	0.0033	0.0316785	9830147E19Rik	-1.00689	0.0004	0.00620068	Atp8a1	0.809815	5.00E-05	0.00165743	Atp11a	0.605196	0.0022	0.034307	Cflar	0.677901	0.00335	0.0473531	Acot1,Acot2	1.92325	5.00E-05	0.00165743
Abhd8	-0.918039	0.00165	0.0167635	Adcy8	-0.775789	0.0068	0.048647	A4galt	1.11594	5.00E-05	0.000925573	Aass	-2.12945	0.00015	0.00241216	Ccr2	-0.581237	0.00175	0.0195992	Ankrd17	0.684555	0.00025	0.00426402	9930013L23Rik	2.31119	5.00E-05	0.0010995	Atrn	0.646316	0.00115	0.0217739	Atp2a2	0.549283	0.00135	0.0244637	Ch25h	1.61191	0.0017	0.0288241	Acoxl	-1.87996	5.00E-05	0.00165743
Abi1	0.45441	0.0025	0.0230294	Adh1	-1.45214	5.00E-05	0.000925573	A530032D15Rik,C130026I21Rik	2.55934	5.00E-05	0.000925573	AB124611,Carm1	3.28463	5.00E-05	0.000925573	Cd177	1.47896	0.00015	0.0028095	Ankrd46	-0.62867	0.00055	0.00799146	9930111J21Rik1,9930111J21Rik2	1.23514	5.00E-05	0.0010995	Azgp1	5.48457	5.00E-05	0.00165743	Atp5b	-0.536242	0.00075	0.0160197	Cidea	-1.51114	5.00E-05	0.00165743	Acpp	1.4225	0.0001	0.00304566
Ablim3	-0.527546	0.00225	0.021266	Adh7	-1.13727	0.00045	0.00600114	A530064D06Rik	3.98574	5.00E-05	0.000925573	Abca13	6.64304	5.00E-05	0.000925573	Cd320	-0.839353	0.00235	0.0244587	Anp32b	1.14099	5.00E-05	0.0010995	A130010J15Rik	-1.00335	0.0031	0.0301942	Bap1	-1.67759	0.0022	0.034307	Atp5h	-1.33287	5.00E-05	0.00165743	Ciita	1.84918	5.00E-05	0.00165743	Acsbg2	4.38402	0.0013	0.0238829
Acaa2	-0.445164	0.0052	0.0398672	Adipoq	-1.30177	0.00085	0.00995798	A630001G21Rik	0.83127	0.0012	0.0130926	Abca5	-1.25359	0.0003	0.00431406	Cd3eap	2.21692	5.00E-05	0.0010995	Anp32e	0.733561	0.0001	0.0020003	A130040M12Rik	3.44568	5.00E-05	0.0010995	Barx2	-1.44329	0.0002	0.00549855	Atp5k	-0.640391	0.0026	0.0391167	Ckm	-1.01398	0.0001	0.00304566	Acss2	-0.879084	0.0008	0.0168011
Acadl	0.618519	0.00155	0.0159863	Adk	-0.745874	0.0023	0.0216192	A630033H20Rik	0.855187	0.0017	0.0171472	Abca8a	-1.89648	0.0009	0.0104271	Cd53	-0.625535	0.00065	0.00913729	Antxr1	-0.800737	5.00E-05	0.0010995	A330021E22Rik	1.25165	5.00E-05	0.0010995	BC005537	0.881261	5.00E-05	0.00165743	Atp6v1e1	-0.725453	5.00E-05	0.00165743	Clca3	-2.50846	0.00045	0.0107508	Acss3	0.916765	0.0015	0.0263809
Acads	-0.722768	0.0056	0.0421363	Adm	1.28209	5.00E-05	0.000925573	A930038C07Rik	-1.98386	5.00E-05	0.000925573	Abca8b	-1.67026	0.0001	0.0017077	Cd79b	-0.640524	0.00505	0.0434355	Anxa5	-0.561506	0.00355	0.0334348	A430084P05Rik	-1.43473	0.0019	0.0209087	BC005561	0.694566	0.0029	0.0425059	Atp6v1f	-0.875336	0.00015	0.00430602	Clec4d	1.30599	5.00E-05	0.00165743	Actc1	-1.51676	5.00E-05	0.00165743
Acbd4	-0.596087	0.00325	0.0280617	Adora2a	1.20656	0.0019	0.0186953	AA467197	5.6396	5.00E-05	0.000925573	Abca9	-1.51873	0.0002	0.00307356	Cd83	-0.732276	0.00165	0.0187167	Ap1s1	-0.739845	0.0048	0.0418435	A4galt	0.958144	0.0002	0.00355692	Bcap31	-0.602056	0.0026	0.0391167	Atp8a1	0.587383	0.00015	0.00430602	Clec4e	1.43927	5.00E-05	0.00165743	Acvr1b	0.860326	0.00265	0.0396676
Acbd5	0.488247	0.0015	0.0155955	Afap1l1	-0.729173	0.0021	0.0201864	AA986860	0.562674	0.00605	0.0445817	Abcc1	0.943928	0.0034	0.0290411	Cdc42ep4	0.639522	0.00045	0.00681787	Ap3b1	0.672273	0.00145	0.0169951	A530064D06Rik	1.85819	0.00135	0.016105	Bccip	-1.86364	0.0003	0.00771512	Atpif1	-0.894355	5.00E-05	0.00165743	Clic3	-0.766789	0.0007	0.0152047	Adamts10	-0.941214	5.00E-05	0.00165743
Acer2	0.935864	5.00E-05	0.000925573	Agmo	-0.907127	0.0004	0.0054559	Aacs	-0.739722	0.0024	0.022326	Abcc3	1.59004	0.0008	0.00949984	Cdc42ep5	-0.993463	0.0057	0.0474785	Apln	-0.731067	0.0013	0.0156244	A630007B06Rik	0.793944	0.0053	0.0450176	Bche	0.802689	0.00015	0.00430602	Atrn	0.821602	5.00E-05	0.00165743	Clic4	0.515999	0.0033	0.0468373	Adamts15	2.17576	5.00E-05	0.00165743
Acot2	-0.818958	0.0001	0.0017077	Agpat9	0.961907	0.0001	0.0017077	Aard	-1.01166	0.00165	0.0167635	Abcc4	1.3196	0.0002	0.00307356	Cdh5	0.594864	0.0009	0.0117898	Aplnr	-1.28271	5.00E-05	0.0010995	A630033H20Rik	-1.55906	0.0005	0.00740726	Bex4	-0.725143	0.00115	0.0217739	Auts2	1.24998	0.00015	0.00430602	Cmbl	-0.738896	0.0015	0.0263809	Adamts3	2.33236	5.00E-05	0.00165743
Acot7	-0.782818	5.00E-05	0.000925573	Agr2	1.97611	5.00E-05	0.000925573	Aass	-0.789449	0.00345	0.0293513	Abcd3	-0.86822	0.00245	0.0226794	Cdk11b	0.577487	0.00595	0.0490442	Apobec1	0.64359	0.00345	0.032754	A630089N07Rik	-0.972519	0.0032	0.0309108	Bhmt	6.96978	5.00E-05	0.00165743	B230118H07Rik	-1.3951	5.00E-05	0.00165743	Cmpk2	1.50215	5.00E-05	0.00165743	Adamts9	2.05774	5.00E-05	0.00165743
Acox2	-0.772186	0.00645	0.0467598	Agtrap	0.915019	0.0001	0.0017077	Aatf	0.754603	0.00495	0.0384274	Abcf1	1.0359	0.00135	0.0143449	Cela1	-5.42218	0.00025	0.00426402	Apol10b	2.40131	0.0009	0.0117898	A930038C07Rik	-2.53197	5.00E-05	0.0010995	Birc5	-1.37171	0.0032	0.0457801	Bad	-1.74372	0.00025	0.00662965	Cox4i1	-0.528427	0.0033	0.0468373	Adamtsl2	1.33247	5.00E-05	0.00165743
Acpp	0.807241	0.0032	0.0277246	Ahsg	-1.84236	0.0044	0.0352392	AB124611,Carm1	2.75822	5.00E-05	0.000925573	Abhd14b	-1.3205	0.00685	0.0489259	Cenpe	0.917249	0.00325	0.0313045	Apold1	1.06069	0.00225	0.0236719	AA467197	7.21318	0.00015	0.0028095	Bloc1s2	-0.969388	0.00105	0.0204339	BC005537	0.716269	0.0001	0.00304566	Cox5b	-0.765566	0.0004	0.00976269	Adamtsl3	-0.918463	0.00325	0.0462862
Acss1	-0.602358	0.0004	0.0054559	AI197445	-1.72171	0.0007	0.00854137	Abca13	4.20343	5.00E-05	0.000925573	Abi3bp	-1.52906	0.0001	0.0017077	Chchd1	-0.680659	0.0018	0.0200503	App	1.03003	5.00E-05	0.0010995	AA986860	0.922219	0.0001	0.0020003	Bmp5	0.619575	0.0019	0.030682	BC018507	0.580482	0.00295	0.0430642	Cox7a1	-1.11283	5.00E-05	0.00165743	Adamtsl4	1.4645	0.0001	0.00304566
Acta1	-1.46878	5.00E-05	0.000925573	AI597468	0.727726	0.0008	0.00949984	Abca2	-0.751253	0.00105	0.0117939	Abl2	0.873004	0.0058	0.043213	Chchd2	-1.34786	5.00E-05	0.0010995	Aprt	-1.08215	0.00105	0.0133136	AA987161	-0.647414	0.0022	0.0232895	Bnipl,Gm128	-2.25526	0.00025	0.00662965	BC028528	-0.731914	0.00015	0.00430602	Cox7a2l	-0.602232	0.0012	0.0224826	Adap2	0.828768	0.003	0.0436304
Actb	-1.1136	5.00E-05	0.000925573	AI607873,Ifi203,Ifi204,Ifi205,Mnda,Mndal	2.4108	0.00025	0.00369895	Abca5	-1.22162	5.00E-05	0.000925573	Abtb2	1.86281	0.0002	0.00307356	Chchd3	-0.52578	0.0043	0.0385025	Aqp5	-0.872281	0.0002	0.00355692	Aak1	1.29599	5.00E-05	0.0010995	Brms1	-0.865743	0.00075	0.0160197	Bccip	-1.70116	0.00025	0.00662965	Cox8b	-1.55807	5.00E-05	0.00165743	Adar	2.08816	5.00E-05	0.00165743
Actn1	-0.588922	0.0011	0.012224	AI848100	0.587976	0.00425	0.0343305	Abca8a	-1.37243	5.00E-05	0.000925573	Acaa2	-1.48037	5.00E-05	0.000925573	Chchd7	-0.835804	0.00125	0.0151373	Arhgap24	0.772592	0.00125	0.0151373	Aard	-2.09508	5.00E-05	0.0010995	Brwd3	0.738837	0.00115	0.0217739	Bcl11b	1.08334	0.0005	0.0116927	Cp	0.954383	5.00E-05	0.00165743	Add3	-0.595751	0.00135	0.0244637
Actn2	-0.664512	0.0027	0.02442	Aida	1.40856	5.00E-05	0.000925573	Abca8b	-1.62451	5.00E-05	0.000925573	Acaca	-1.22422	5.00E-05	0.000925573	Chd4	0.619732	0.00045	0.00681787	Arhgap28	-0.752592	0.001	0.0127897	Aars,Exosc6	0.990485	5.00E-05	0.0010995	Btnl9	1.70398	0.00015	0.00430602	Bcl7c	-1.00071	0.00245	0.0373674	Crabp2	-1.29226	0.00035	0.00877645	Adh1	-1.91193	5.00E-05	0.00165743
Actn4	-0.900856	5.00E-05	0.000925573	Aif1	2.00766	5.00E-05	0.000925573	Abcb1a	-0.952748	5.00E-05	0.000925573	Acadm	-1.04814	0.00045	0.00600114	Chd7	0.752677	0.0056	0.046826	Arhgdib	-0.90441	5.00E-05	0.0010995	Aass	-0.852552	0.00475	0.0415417	C4bp	4.73749	5.00E-05	0.00165743	Bdkrb2	0.980549	0.00035	0.00877645	Crip1	-1.43146	5.00E-05	0.00165743	Adipoq	-1.99146	5.00E-05	0.00165743
Actr1b	0.605043	0.0006	0.00756478	Aim2	1.10587	5.00E-05	0.000925573	Abcb1b	1.1375	0.001	0.0113448	Acap1	1.12577	0.00375	0.0312429	Chd8	0.534637	0.0032	0.0309108	Arhgef37	1.50104	5.00E-05	0.0010995	AB124611	1.24043	0.0002	0.00355692	C8g	2.60877	0.00015	0.00430602	Bdp1	0.547365	0.0016	0.0276971	Csf2rb	1.2615	5.00E-05	0.00165743	Adm	1.70016	5.00E-05	0.00165743
Acy3	-1.12869	0.00145	0.0151966	Ak2	0.797753	0.0017	0.0171472	Abcd3	-0.757505	5.00E-05	0.000925573	Acat1	-1.27476	0.00395	0.0324955	Chi3l1	0.517763	0.004	0.036414	Arid4a	0.988712	5.00E-05	0.0010995	Abca13	4.31396	0.00035	0.00555306	Cadps2	0.639738	0.00215	0.0337347	Bex4	-0.85402	5.00E-05	0.00165743	Csf3r	1.98242	5.00E-05	0.00165743	Adora2a	1.43633	0.00115	0.0217739
Adam10	0.477682	0.00335	0.0287177	Akr1c14	0.704707	0.0013	0.0139244	Abcf1	0.825928	5.00E-05	0.000925573	Acoxl	-2.43536	0.0015	0.0155955	Chi3l3	-1.3157	0.00055	0.00799146	Arid4b	0.768954	5.00E-05	0.0010995	Abca5	-0.621556	0.00465	0.0408593	Calm2	-0.839839	5.00E-05	0.00165743	Bgn	0.625921	0.001	0.0197123	Csrnp1	1.26001	0.00025	0.00662965	Adrb1	-1.22444	0.0011	0.0211294
Adam9	0.556644	0.00195	0.0190617	Akr1c19	-1.2873	0.0006	0.00756478	Abhd12	0.612849	0.0014	0.0147792	Acpp	1.28627	0.00155	0.0159863	Chi3l4	4.68919	5.00E-05	0.0010995	Arid5a	2.22426	5.00E-05	0.0010995	Abca8a	-1.00124	5.00E-05	0.0010995	Calm3	-0.793217	5.00E-05	0.00165743	Birc6	0.732205	0.001	0.0197123	Ctps	0.726583	0.00125	0.0231985	Adrb2	0.779673	0.0003	0.00771512
Adamts15	0.622318	0.00175	0.0175331	Alas2	-1.32709	5.00E-05	0.000925573	Abhd5	0.817429	5.00E-05	0.000925573	Acsl3,Utp14b	-0.826741	0.0036	0.0302979	Chpt1	-0.644125	0.0045	0.0398732	Arl1	-0.641962	0.00375	0.0347971	Abcb1a	-1.08748	0.00295	0.0291321	Calm4	-1.2541	5.00E-05	0.00165743	Bloc1s1	-0.729087	5.00E-05	0.00165743	Cxcl1	1.9535	5.00E-05	0.00165743	Afap1l1	-1.31789	5.00E-05	0.00165743
Adamts9	0.7591	0.0069	0.0491607	Alb	-3.12585	5.00E-05	0.000925573	Abi1	0.842321	5.00E-05	0.000925573	Acss1	-1.18933	0.0007	0.00854137	Churc1	-0.984772	5.00E-05	0.0010995	Arl6ip5	0.743153	0.00045	0.00681787	Abcb1b	1.84592	5.00E-05	0.0010995	Calml3	-1.0774	5.00E-05	0.00165743	Bloc1s2	-1.39026	5.00E-05	0.00165743	Cxcl5	2.06556	0.0001	0.00304566	Agmo	-0.91627	0.0005	0.0116927
Adap2	0.741284	5.00E-05	0.000925573	Aldh2	-0.885451	0.0036	0.0302979	Abi3	1.29972	0.00535	0.0407345	Acta1	-2.67501	0.0001	0.0017077	Cib1	-0.673184	0.00335	0.0320432	Armcx2	-0.666279	0.00295	0.0291321	Abce1	0.738831	0.00165	0.0187167	Capzb	-0.700856	0.0002	0.00549855	Bmp3	0.738989	0.0029	0.0425059	Cxcl9	2.24888	5.00E-05	0.00165743	Agpat9	1.21745	5.00E-05	0.00165743
Adcy4	-0.839831	0.0013	0.0139244	Aldh3a1	-2.87882	5.00E-05	0.000925573	Abi3bp	-1.79916	5.00E-05	0.000925573	Actc1	-1.56901	0.0004	0.0054559	Cib2	-0.995564	0.0014	0.0165355	Arnt	0.605114	0.0048	0.0418435	Abcf1	0.999227	5.00E-05	0.0010995	Car3	0.862334	5.00E-05	0.00165743	Bmpr2	1.07971	0.00015	0.00430602	Cxcr2	1.9027	5.00E-05	0.00165743	Agphd1	-1.07724	0.0008	0.0168011
Adh1	-0.844368	5.00E-05	0.000925573	Alox12	2.41342	5.00E-05	0.000925573	Abtb2	1.17865	0.0006	0.00756478	Actg1	1.36328	0.0024	0.022326	Cidea	-1.366	5.00E-05	0.0010995	Arpc4,Ttll3	-0.715404	0.00035	0.00555306	Abcg1	-0.695233	0.00145	0.0169951	Card10	-1.0422	0.0021	0.0331102	Bnipl,Gm128	-2.61228	5.00E-05	0.00165743	Cxcr4	-0.985721	0.0002	0.00549855	Agtrap	1.07581	5.00E-05	0.00165743
Adipoq	-1.35441	5.00E-05	0.000925573	Alox5ap	2.05256	5.00E-05	0.000925573	Acaca	-1.37716	5.00E-05	0.000925573	Actn1	1.54651	5.00E-05	0.000925573	Cisd1	-0.818458	0.00055	0.00799146	Arrdc4	1.22861	5.00E-05	0.0010995	Abcg3	-1.55182	0.004	0.036414	Casp12	-1.04352	0.0031	0.0447084	Bptf	0.805309	5.00E-05	0.00165743	Cybb	0.636003	0.00045	0.0107508	Ahr	-1.57514	5.00E-05	0.00165743
Adm	1.92242	5.00E-05	0.000925573	Alpk1	0.977233	5.00E-05	0.000925573	Acap3	-1.22943	0.0004	0.0054559	Actr2	1.10264	0.00155	0.0159863	Ciz1	0.769844	0.0027	0.0271922	Asprv1	0.668939	0.00425	0.0381557	Abhd12	-0.681528	0.00405	0.0367718	Cbr4	0.928182	0.0009	0.0182667	Braf	0.689065	0.003	0.0436304	Cyp2a5	-0.918429	5.00E-05	0.00165743	Ahsg	2.16304	0.00155	0.0270308
Adrb2	0.745318	5.00E-05	0.000925573	Amica1	1.99972	5.00E-05	0.000925573	Acat1	-0.797943	0.00075	0.00902607	Actr3	1.52095	0.0014	0.0147792	Ckmt2	-0.650198	0.0009	0.0117898	Atf3	3.14424	5.00E-05	0.0010995	Abi1	0.710061	0.00055	0.00799146	Cc2d2a	0.666853	0.0013	0.0238829	Bre	#NAME?	0.0034	0.0478687	D14Ertd668e,Gm4902,Phf11	1.30207	5.00E-05	0.00165743	AI597479	-0.658551	0.0032	0.0457801
Aebp1	-0.770355	0.00255	0.0233859	Anapc5	-0.625338	0.0062	0.0453761	Aco1	-0.577618	0.0038	0.0315599	Acvr1b	1.96233	5.00E-05	0.000925573	Clec4n	-0.659799	0.00105	0.0133136	Atg4a	-0.545605	0.0057	0.0474785	Abl2	1.2192	5.00E-05	0.0010995	Ccdc107	-0.972076	0.0003	0.00771512	Brms1	-0.830146	0.00055	0.0125887	Dact3	-1.13321	0.0019	0.030682	AI607873,Ifi203,Ifi204,Ifi205,Mnda,Mndal	3.00033	5.00E-05	0.00165743
Aes	-0.55894	0.00075	0.00902607	Ang,Rnase4	-0.754501	0.0004	0.0054559	Acot1	1.49829	5.00E-05	0.000925573	Acyp1,Mlh3	-1.5865	0.00555	0.0418534	Clec7a	-0.899204	5.00E-05	0.0010995	Atn1	1.39061	5.00E-05	0.0010995	Abtb2	1.7153	5.00E-05	0.0010995	Ccdc12	-1.0372	0.0003	0.00771512	Brwd3	0.901031	0.0002	0.00549855	Daxx	0.855825	0.0008	0.0168011	AI848100	0.687554	0.0013	0.0238829
Agap3	-0.67197	0.0011	0.012224	Angpt2	1.46135	5.00E-05	0.000925573	Acoxl	-1.94799	5.00E-05	0.000925573	Ada	-2.35358	5.00E-05	0.000925573	Clybl	-0.884832	0.0014	0.0165355	Atox1	-0.760757	0.00435	0.0388444	Acaa2	-0.835085	0.0002	0.00355692	Ccdc124	-1.10713	0.0014	0.0251303	Bst2	-1.0568	0.0001	0.00304566	Dbi	-0.670645	0.00095	0.0189792	Aida	1.27828	5.00E-05	0.00165743
Agpat3	-0.553227	0.00385	0.0318808	Angptl2	-1.85795	5.00E-05	0.000925573	Acsl3,Utp14b	-0.596254	0.0016	0.016381	Adam19	0.921229	0.0022	0.020916	Cma1	-0.862917	0.003	0.0295051	Atp10d	0.798088	5.00E-05	0.0010995	Acbd4	-0.90737	0.0023	0.0240997	Ccdc152	1.13237	5.00E-05	0.00165743	C130080G10Rik	1.72313	5.00E-05	0.00165743	Ddx60	1.28226	0.00165	0.0281977	Aif1	2.12218	5.00E-05	0.00165743
Agr2	1.77799	5.00E-05	0.000925573	Angptl4	2.05173	5.00E-05	0.000925573	Acss1	-0.559129	0.00555	0.0418534	Adamts10,Myo1f	0.902524	0.0039	0.0321771	Cmpk1	-0.559208	0.0018	0.0200503	Atp1b1	0.630666	0.00285	0.0283655	Acin1	1.13325	0.0014	0.0165355	Ccdc55	-0.71021	0.0015	0.0263809	C230081A13Rik	0.859972	0.00055	0.0125887	Deb1	-1.07309	0.00085	0.0175546	Aif1l	-1.46354	5.00E-05	0.00165743
AI314976	-0.761205	0.0003	0.00431406	Ank	-1.12141	0.0015	0.0155955	Actb	0.93047	0.00335	0.0287177	Adamts15	1.09577	0.0005	0.00653265	Col4a1	0.52687	0.00345	0.032754	Atp2a2	0.703285	5.00E-05	0.0010995	Acot1	0.753061	0.00185	0.0204776	Ccdc88b	-1.13043	0.00275	0.0408037	C230096C10Rik,Ubr4	0.675336	0.00255	0.0385466	Defb4	-1.35728	5.00E-05	0.00165743	Aim1	0.957869	0.0009	0.0182667
AI464131	-0.584009	0.00615	0.0451098	Ankrd1	1.3278	5.00E-05	0.000925573	Actc1	-2.0642	5.00E-05	0.000925573	Adamts2	0.995252	0.0033	0.0283926	Col4a2	1.0142	0.0001	0.0020003	Atp5e	-0.582178	0.00405	0.0367718	Acoxl	-1.40483	5.00E-05	0.0010995	Ccdc9	-2.1117	5.00E-05	0.00165743	Calm2	-0.944439	5.00E-05	0.00165743	Dgat2	-0.98565	0.00055	0.0125887	Aim2	1.43337	0.0008	0.0168011
AI597468	0.74994	5.00E-05	0.000925573	Ankrd22	2.76022	0.0063	0.0459447	Actn1	0.767849	0.0008	0.00949984	Adamts9	2.45279	0.0011	0.012224	Commd3	-0.861971	5.00E-05	0.0010995	Atp5g1	-1.46817	5.00E-05	0.0010995	Acp6	-1.21524	0.00525	0.0446916	Ccnd3	-1.53562	0.0035	0.0489642	Calm3	-0.782761	0.0001	0.00304566	Dhx58	1.27919	5.00E-05	0.00165743	Aimp1	0.672129	0.00045	0.0107508
AI607873,Ifi203,Ifi204,Ifi205,Mnda,Mndal	1.42251	0.00025	0.00369895	Ankrd23,Ankrd39	0.982442	5.00E-05	0.000925573	Actr2	0.710085	0.0007	0.00854137	Adamtsl3	-1.12796	0.0053	0.040445	Commd8	-0.504907	0.00425	0.0381557	Atp5j2	-0.710095	0.00025	0.00426402	Acpp	1.62779	5.00E-05	0.0010995	Cd34	-0.898082	5.00E-05	0.00165743	Calm4	-0.770376	0.0015	0.0263809	Dmkn	-0.906423	0.00095	0.0189792	Ak1	-1.1507	0.0007	0.0152047
AI848100	0.572168	0.00015	0.00241216	Ankrd5	1.59411	0.00135	0.0143449	Actr3	1.01711	5.00E-05	0.000925573	Adamtsl4	2.19253	5.00E-05	0.000925573	Copb2	0.658262	0.0004	0.00620068	Atp5o	-0.586775	0.0022	0.0232895	Acsl5	-0.571643	0.0061	0.0499883	Cd3eap	-1.60889	0.00015	0.00430602	Calml3	-0.856812	0.0003	0.00771512	Dnahc6	0.873081	5.00E-05	0.00165743	Ak2	1.1731	5.00E-05	0.00165743
Aim2	0.654425	0.00325	0.0280617	Ano1	-0.886563	0.0043	0.0346407	Acvr1b	0.685253	0.0022	0.020916	Adap1	1.42108	0.00515	0.0395821	Cox4i1	-0.758423	0.0001	0.0020003	Atp8b1	0.81703	5.00E-05	0.0010995	Actn1	1.30542	5.00E-05	0.0010995	Cd63	-0.645588	0.00245	0.0373674	Calu	-0.555415	0.0013	0.0238829	Dnajc15	-0.678506	0.0019	0.030682	Akap5	-1.33538	5.00E-05	0.00165743
Akap11	0.432268	0.0043	0.0346407	Anpep	-0.809581	0.00265	0.0240735	Acyp2	-1.12117	5.00E-05	0.000925573	Adar	1.64228	5.00E-05	0.000925573	Cox6b1	-0.83237	5.00E-05	0.0010995	Atpif1	-0.80768	5.00E-05	0.0010995	Actn4	1.06569	5.00E-05	0.0010995	Cd8b1	-1.2682	0.0031	0.0447084	Camp	-2.53345	0.0031	0.0447084	Dnajc8	-0.61694	0.0016	0.0276971	Akap9	0.685076	0.00025	0.00662965
Akap7	0.749972	0.0038	0.0315599	Antxr1	-0.982316	0.00015	0.00241216	Adam15	1.36023	5.00E-05	0.000925573	Adh1	-2.14762	5.00E-05	0.000925573	Cox7a1	-1.39829	5.00E-05	0.0010995	Aurkaip1	-0.745308	0.0001	0.0020003	Actr1b	0.740765	0.0015	0.017437	Cd9	-1.74495	5.00E-05	0.00165743	Camsap2	0.547319	0.00345	0.0484282	Drap1	-0.939696	5.00E-05	0.00165743	Akr1c19	-2.73774	5.00E-05	0.00165743
Akap9	0.460604	0.00365	0.0306141	Anxa6	-0.649792	0.00165	0.0167635	Adam17	0.723951	0.00085	0.00995798	Adh7	-1.86672	0.0002	0.00307356	Cox7a2	-0.614293	0.00045	0.00681787	Avpi1	-0.866762	0.0014	0.0165355	Acvr1b	1.728	5.00E-05	0.0010995	Cdc34	-1.5747	5.00E-05	0.00165743	Capzb	-0.57892	0.0014	0.0251303	Dst	0.644865	0.00115	0.0217739	Akr1c19	-2.02189	0.00185	0.030169
Akirin1	0.612917	0.00195	0.0190617	Aox3	-0.664935	0.0047	0.036998	Adam19	0.628697	0.0007	0.00854137	Adhfe1,Rrs1	1.41624	0.00355	0.0299858	Cox7a2l	-0.547022	0.00185	0.0204776	AW011738	1.28963	0.00315	0.030537	Adam15	1.33	0.00035	0.00555306	Cdc37	-1.00729	0.0011	0.0211294	Caskin2	1.06837	0.00065	0.0143486	Dtx3l	1.5573	5.00E-05	0.00165743	Alas2	-1.19504	5.00E-05	0.00165743
Akr1c14	0.517335	0.00145	0.0151966	Apln	-1.13561	0.00035	0.00489649	Adamts10,Myo1f	0.672659	0.00115	0.0126619	Adipoq	-2.02006	5.00E-05	0.000925573	Cox7b	-0.586131	0.0035	0.0331165	AW112010	0.811131	0.00025	0.00426402	Adam17	0.694468	0.00115	0.0142971	Cdc5l	1.31874	0.0018	0.0297719	Casp12	-1.64306	5.00E-05	0.00165743	Dync1h1	0.616881	0.00055	0.0125887	Aldh18a1	1.22584	0.0001	0.00304566
Aldh1a1	-0.555399	0.00675	0.0483671	Aplnr	-2.67668	5.00E-05	0.000925573	Adamts15	1.64377	5.00E-05	0.000925573	Adk	-1.46873	5.00E-05	0.000925573	Cox7c	-0.82556	5.00E-05	0.0010995	B230219D22Rik	-0.548647	0.00185	0.0204776	Adam5	-1.51763	0.00505	0.0434355	Cdk10	-1.05286	0.00275	0.0408037	Casp3	-0.772764	0.0016	0.0276971	Dynlrb1	-0.700154	0.00035	0.00877645	Aldh1l1	0.869481	0.00125	0.0231985
Aldh1a2	-0.730457	0.0001	0.0017077	Aplp2	-0.632753	0.0028	0.0250866	Adamts4	5.7721	0.00125	0.0135107	Adm	4.34243	5.00E-05	0.000925573	Cox8a	-0.712752	0.0005	0.00740726	B3gnt5	-0.863031	5.00E-05	0.0010995	Adam9	0.899524	5.00E-05	0.0010995	Cdk11b	-0.98154	5.00E-05	0.00165743	Casq1	-0.821252	0.0034	0.0478687	E330017A01Rik	#NAME?	0.0007	0.0152047	Aldh3a1	-1.7389	5.00E-05	0.00165743
Aldh2	-0.66103	0.0016	0.016381	Apobec1	1.6222	5.00E-05	0.000925573	Adamts8	-0.922397	0.0025	0.0230294	Adora2a	1.70098	0.001	0.0113448	Cox8b	-1.69467	5.00E-05	0.0010995	Bach1	0.621569	0.006	0.0493452	Adamts1	1.63308	5.00E-05	0.0010995	Cdk14	0.865847	0.0009	0.0182667	Casz1	0.754098	0.00145	0.0258034	E330033B04Rik	-1.22781	0.00015	0.00430602	Alox5ap	2.32851	5.00E-05	0.00165743
Aldh3a2	-0.50168	0.00305	0.0267531	Apobec2	-2.51436	5.00E-05	0.000925573	Adamtsl3	-1.10646	5.00E-05	0.000925573	Adora2b	2.3198	5.00E-05	0.000925573	Cpa1	-6.1936	0.00235	0.0244587	Bag3	0.904268	5.00E-05	0.0010995	Adamts10	-0.927715	0.0001	0.0020003	Cdk5rap1	1.21404	0.001	0.0197123	Cbl	1.09501	5.00E-05	0.00165743	Ech1	-0.64676	0.00215	0.0337347	Alpk1	1.04268	5.00E-05	0.00165743
Aldoa	-0.639737	5.00E-05	0.000925573	Apoc1	-1.43729	5.00E-05	0.000925573	Adamtsl4	1.39284	5.00E-05	0.000925573	Adpgk	1.71704	5.00E-05	0.000925573	Cpb1	-3.7395	5.00E-05	0.0010995	Bank1	-0.941467	0.00035	0.00555306	Adamts15	1.79042	5.00E-05	0.0010995	Cdkl5	-3.48231	0.00015	0.00430602	Cblb	0.752266	0.00285	0.0419359	Efna1	-0.635598	0.00275	0.0408037	Amhr2	-1.82446	0.0023	0.0355412
Alg10b	0.540181	0.0005	0.00653265	Apod	2.54116	5.00E-05	0.000925573	Adap1	1.34384	0.0001	0.0017077	Adra1a	-1.247	0.0017	0.0171472	Crip1	-0.896939	5.00E-05	0.0010995	Batf2	3.87773	5.00E-05	0.0010995	Adamts9	2.79726	5.00E-05	0.0010995	Cebpb	-1.24433	5.00E-05	0.00165743	Ccbe1	0.812193	0.0032	0.0457801	Eif2ak2	0.943458	5.00E-05	0.00165743	Amica1	2.03876	5.00E-05	0.00165743
Alkbh5	0.535725	0.0006	0.00756478	Apoe	-0.613361	0.0039	0.0321771	Adap2	0.763827	5.00E-05	0.000925573	Adrbk1	1.02518	0.0007	0.00854137	Csrnp1	1.35454	0.00015	0.0028095	Baz1a	0.589254	0.0021	0.0224551	Adamtsl2	1.25539	5.00E-05	0.0010995	Cel	-3.64349	5.00E-05	0.00165743	Ccdc107	-1.12807	5.00E-05	0.00165743	Emcn	-0.963472	5.00E-05	0.00165743	Ampd3	1.9205	5.00E-05	0.00165743
Alox5ap	0.917624	5.00E-05	0.000925573	Apol10b	3.92601	5.00E-05	0.000925573	Adar	1.17159	5.00E-05	0.000925573	Aen	1.07719	0.0026	0.023737	Csrp3	-0.906588	5.00E-05	0.0010995	Baz1b	0.787533	5.00E-05	0.0010995	Adamtsl4	1.72399	0.0007	0.00968181	Cela1	-2.96907	5.00E-05	0.00165743	Ccdc108	0.951702	0.0029	0.0425059	Endou	-0.895102	0.00205	0.0325231	Ang,Rnase4	-0.541873	0.0023	0.0355412
Alpl	0.74603	0.00335	0.0287177	Apol7a	1.68197	0.0001	0.0017077	Adc	-0.846312	0.0032	0.0277246	Aga	-1.55603	0.0003	0.00431406	Ctla2b	-0.783159	0.0004	0.00620068	Baz2a	0.645221	0.00165	0.0187167	Adar	1.981	5.00E-05	0.0010995	Cela3b	-3.23656	0.00125	0.0231985	Ccdc12	-1.14543	5.00E-05	0.00165743	Enpp4	0.575609	0.00255	0.0385466	Angpt1	-0.995011	5.00E-05	0.00165743
Amd1	0.733486	5.00E-05	0.000925573	Apol9a	2.80102	5.00E-05	0.000925573	Adcy7	-0.520845	0.0046	0.0364374	Agbl3	-1.41677	0.0011	0.012224	Ctrb1	-10.2372	0.00125	0.0151373	Bbx	0.627893	0.0007	0.00968181	Adc	-1.3498	0.00035	0.00555306	Ces1b,Ces1c	3.7195	5.00E-05	0.00165743	Ccdc137	-1.54001	0.0001	0.00304566	Ep300	0.598711	0.002	0.0319057	Angpt2	1.61979	5.00E-05	0.00165743
Amica1	1.18353	5.00E-05	0.000925573	Apol9b	2.76959	5.00E-05	0.000925573	Adh1	-1.20737	5.00E-05	0.000925573	Ager	-1.36524	0.0004	0.0054559	Ctsk	0.943287	5.00E-05	0.0010995	BC006779	1.04657	5.00E-05	0.0010995	Adcy2	1.40192	5.00E-05	0.0010995	Cetn2	-0.797032	0.0003	0.00771512	Ccdc152	0.839448	0.0004	0.00976269	Epas1	0.562226	0.00075	0.0160197	Angptl2	-1.89949	5.00E-05	0.00165743
Amt	-1.27985	0.00135	0.0143449	Apool	0.689817	0.00235	0.0219713	Adipoq	-1.45959	5.00E-05	0.000925573	Agmo	-1.80797	5.00E-05	0.000925573	Ctxn3	-1.10846	5.00E-05	0.0010995	BC018473	2.90975	5.00E-05	0.0010995	Adcy4	1.26935	0.0001	0.0020003	Cfi	2.60457	5.00E-05	0.00165743	Ccdc34	-1.07553	0.00135	0.0244637	Errfi1	0.677789	0.00065	0.0143486	Angptl4	3.02982	5.00E-05	0.00165743
Angptl2	-0.722848	0.00025	0.00369895	Aqp1	-1.14987	5.00E-05	0.000925573	Adm	2.25525	5.00E-05	0.000925573	Agpat9	1.88797	5.00E-05	0.000925573	Cyc1	-0.627575	0.0011	0.0137911	BC024139,Eppk1	0.740193	0.0019	0.0209087	Adcy7	-0.872336	0.00015	0.0028095	Chchd3	0.653305	0.0011	0.0211294	Ccdc48	1.07591	0.0011	0.0211294	Esm1	-1.71644	5.00E-05	0.00165743	Ankrd1	1.14892	5.00E-05	0.00165743
Angptl4	0.993971	5.00E-05	0.000925573	Aqp4	0.948787	5.00E-05	0.000925573	Adora2a	1.66651	5.00E-05	0.000925573	Agr2	-1.33496	0.0055	0.041577	Cycs	-0.676527	0.0002	0.00355692	BC028528	-1.34749	5.00E-05	0.0010995	Add3	-0.817041	0.0001	0.0020003	Chi3l3	-1.72752	5.00E-05	0.00165743	Ccdc58	-0.791027	0.0027	0.0402317	Etnk1	0.51846	0.00325	0.0462862	Ankrd44	-0.642796	0.0013	0.0238829
Angptl7	-1.83708	0.0053	0.040445	Aqp5	-0.799151	0.00225	0.021266	Adora2b	1.37428	5.00E-05	0.000925573	Agtrap	0.768797	0.00605	0.0445817	Cyp26b1	2.21052	0.0021	0.0224551	Bcl2l1	0.946315	5.00E-05	0.0010995	Adh1	-1.48041	5.00E-05	0.0010995	Chi3l4	1.82418	0.00065	0.0143486	Ccdc72	-0.554987	0.0018	0.0297719	F13a1	0.79076	0.0019	0.030682	Ankrd50	-0.809453	0.0017	0.0288241
Ank	-0.986016	0.0001	0.0017077	Arf6	0.663076	0.00085	0.00995798	Adora3	1.86601	0.0031	0.0270835	Ahr	-1.22206	0.00135	0.0143449	Ddt	-0.916303	5.00E-05	0.0010995	Bcl3	3.03151	5.00E-05	0.0010995	Adipor1	-0.582273	0.00435	0.0388444	Chordc1	-1.1566	0.0001	0.00304566	Ccdc90b	-0.549969	0.00305	0.0441898	Fabp3	-1.11848	5.00E-05	0.00165743	Ano1	-1.14363	5.00E-05	0.00165743
Ank2	0.877278	0.00165	0.0167635	Arg1	2.39871	5.00E-05	0.000925573	Adprhl2	-0.695487	0.006	0.0443073	AI464131	-1.36786	0.00255	0.0233859	Ddx21	0.720766	0.00015	0.0028095	Bcl6b	1.35683	5.00E-05	0.0010995	Adm	3.56436	5.00E-05	0.0010995	Chpt1	0.605285	0.00285	0.0419359	Ccl6	-0.559952	0.00075	0.0160197	Fabp4	-0.971955	5.00E-05	0.00165743	Ano5	-1.24108	0.00145	0.0258034
Ank3	0.684927	0.0004	0.0054559	Arg2	2.48768	0.001	0.0113448	Adrb2	0.639751	0.00065	0.00805504	AI506816	1.51058	0.00105	0.0117939	Ddx3x	0.619252	0.00295	0.0291321	Bcl7a	0.997528	0.0049	0.0424981	Adora1	1.27523	0.0044	0.0391922	Chrm2	1.63331	5.00E-05	0.00165743	Ccr7	-0.98573	0.00295	0.0430642	Fabp5	-1.20747	5.00E-05	0.00165743	Anp32b	0.80584	0.001	0.0197123
Ankrd1	0.717715	5.00E-05	0.000925573	Arhgap1	-0.637901	0.0055	0.041577	Aga	-0.831593	0.00055	0.00705419	AI848100	1.04477	0.0011	0.012224	Decr1	-0.977513	0.00015	0.0028095	Bcr	0.797884	0.00085	0.0112497	Adora2a	1.74989	0.00135	0.016105	Ciz1	-0.894531	0.0016	0.0276971	Cd209b	-1.05925	0.0007	0.0152047	Fam107a	0.94234	0.00275	0.0408037	Antxr1	-1.39321	5.00E-05	0.00165743
Ankrd33b	0.543862	0.00655	0.047306	Arhgap15	0.862838	0.0047	0.036998	Agbl3	-0.808854	0.0018	0.0179321	Aif1	1.52108	0.00025	0.00369895	Depdc5	0.640057	0.00485	0.042166	Bdp1	0.636498	5.00E-05	0.0010995	Adora2b	1.42704	0.00035	0.00555306	Ckmt2	1.59487	5.00E-05	0.00165743	Cd34	-0.911443	5.00E-05	0.00165743	Fam195a	-1.31709	0.00285	0.0419359	Anxa5	-1.05075	5.00E-05	0.00165743
Ankrd40	0.819674	0.0006	0.00756478	Arhgap30	0.751362	0.0005	0.00653265	Ager	-0.977515	0.00015	0.00241216	Ak2	1.78128	5.00E-05	0.000925573	Dgkh	0.600291	0.00335	0.0320432	Beta-s	-0.819364	0.0001	0.0020003	Adrb2	0.844074	0.00025	0.00426402	Cldnd2,Etfb	-0.586527	0.0021	0.0331102	Cd79b	-0.667868	0.00215	0.0337347	Fam25c	-1.41526	5.00E-05	0.00165743	Aoah	1.91573	0.0003	0.00771512
Ankrd46	0.4321	0.0068	0.048647	Arhgap32	-0.732193	0.00315	0.0274047	Agmo	-1.46339	5.00E-05	0.000925573	Akap12	2.23425	0.0005	0.00653265	Dhrs7b	-0.754851	0.0005	0.00740726	Bex4	0.615489	0.0031	0.0301942	Aebp1	1.28249	0.00075	0.0102146	Clk4	0.606903	0.0027	0.0402317	Cd9	-1.1348	5.00E-05	0.00165743	Fam26f	2.07476	5.00E-05	0.00165743	Aoc3	-1.54291	0.00055	0.0125887
Ankrd49	0.653515	0.0003	0.00431406	Arhgap44	-0.937255	0.0027	0.02442	Agpat9	1.13639	5.00E-05	0.000925573	Akap17b	-1.26324	0.0026	0.023737	Dll1	0.713911	0.0039	0.0357374	Bicc1	0.592119	0.00265	0.0268088	Aes	-0.78628	0.0001	0.0020003	Clps	-3.50394	0.00165	0.0281977	Cd93	0.533556	0.0015	0.0263809	Fam55c	0.838241	0.0024	0.0367876	Ap1s2	0.827747	0.0001	0.00304566
Anpep	-0.961696	5.00E-05	0.000925573	Arhgdib	1.03502	0.00195	0.0190617	Agphd1	-0.726223	0.0053	0.040445	Akap5	-1.61076	5.00E-05	0.000925573	Dnajc15	-0.738429	0.00055	0.00799146	Bicd1	0.837275	0.00115	0.0142971	AF251705	-1.44932	0.00105	0.0133136	Cntn4	0.854076	0.00155	0.0270308	Cd97	0.784249	5.00E-05	0.00165743	Fau	-0.535296	0.00255	0.0385466	Ap1s3	1.103	0.0004	0.00976269
Anxa11	-0.801759	0.00045	0.00600114	Arhgef15	-1.00439	0.00055	0.00705419	Agtrap	0.807255	5.00E-05	0.000925573	Akap6	-1.86563	5.00E-05	0.000925573	Dnajc7	1.11015	5.00E-05	0.0010995	Birc3	1.84508	5.00E-05	0.0010995	Afap1l1	-0.754204	0.00275	0.0275612	Col1a1	-1.57495	5.00E-05	0.00165743	Cdc34	-2.06255	5.00E-05	0.00165743	Fbn1	0.759678	0.00025	0.00662965	Apcs	inf	5.00E-05	0.00165743
Ap1b1	-0.531744	0.00505	0.0390076	Arid5a	2.01177	5.00E-05	0.000925573	Ahr	-0.927151	5.00E-05	0.000925573	Akap7	-1.30315	0.00025	0.00369895	Dock5	0.594408	0.0037	0.034426	Bms1	0.736438	0.00035	0.00555306	Aff1	1.70624	5.00E-05	0.0010995	Col5a2	1.09547	0.0001	0.00304566	Cdc37	-0.905702	0.0016	0.0276971	Fcf1	-0.808513	0.00055	0.0125887	Apln	-1.49694	5.00E-05	0.00165743
Apaf1	0.984826	0.0013	0.0139244	Arl4a	0.789863	0.00025	0.00369895	AI597479	-0.930778	0.0013	0.0139244	Akirin1	0.906211	0.003	0.0264099	Dock9	0.527111	0.0022	0.0232895	Bod1l	0.816039	5.00E-05	0.0010995	Aff4	0.628176	0.00305	0.0298803	Cotl1	-0.931582	0.00135	0.0244637	Cdh13	1.02722	0.0011	0.0211294	Fcgr1	1.47816	5.00E-05	0.00165743	Aplnr	-4.90404	5.00E-05	0.00165743
Apbb1ip	1.07875	5.00E-05	0.000925573	Arntl	1.04419	0.0001	0.0017077	AI607873,Ifi203,Ifi204,Ifi205,Mnda,Mndal	2.12579	0.00025	0.00369895	Akr1c13	-1.82227	0.0007	0.00854137	Dpm3	-1.1912	0.0001	0.0020003	Bpgm	-0.780534	5.00E-05	0.0010995	Aga	-0.931244	0.00135	0.016105	Cox17	-1.57507	5.00E-05	0.00165743	Cdh5	0.675579	0.0004	0.00976269	Fcgr2b	0.780537	0.00235	0.0361724	Apoa1bp	-0.943558	0.00045	0.0107508
Apbb2	0.720154	5.00E-05	0.000925573	Arpc1b	0.790236	5.00E-05	0.000925573	AI661453	1.06378	5.00E-05	0.000925573	Akr1c19	-1.76412	0.0015	0.0155955	Dst	0.694718	0.001	0.0127897	Bpifa1	-0.808495	0.0007	0.00968181	Ager	-0.883421	0.0005	0.00740726	Cox5b	-1.05226	5.00E-05	0.00165743	Cdkl5	-3.37068	0.0003	0.00771512	Fcgr4	1.66883	5.00E-05	0.00165743	Apobec1	1.58798	5.00E-05	0.00165743
Aplnr	-0.845175	5.00E-05	0.000925573	Arpc2	0.891894	0.0001	0.0017077	Aif1	2.45572	5.00E-05	0.000925573	Akr1e1	-1.80933	0.0003	0.00431406	Dusp22	-0.671763	0.0027	0.0271922	Bptf	0.72512	0.00035	0.00555306	Aggf1	0.83015	0.0009	0.0117898	Cox6b1	0.709235	0.00015	0.00430602	Cdo1	-0.481853	0.00255	0.0385466	Fgl2	1.47064	5.00E-05	0.00165743	Apobec2	-2.12623	5.00E-05	0.00165743
Aplp2	-0.578305	0.00035	0.00489649	Arsj	-0.966424	0.00575	0.0429414	Aif1l	-1.10181	0.0007	0.00854137	Akt2	0.933046	0.0015	0.0155955	Dynlt3	-0.58882	0.002	0.0217143	Brd1	0.574471	0.0024	0.0248764	Agmo	-1.06043	0.00015	0.0028095	Cox7a1	0.944416	0.00035	0.00877645	Celsr1	1.03292	0.00045	0.0107508	Fgr	0.856352	0.00225	0.0349221	Apoc1	-0.885282	0.00095	0.0189792
Apoa1bp	-0.751191	0.0001	0.0017077	Art2a-ps,Art2b	1.54482	0.0017	0.0171472	Aim1	0.619539	0.00405	0.0331238	Alas2	-1.54505	0.0002	0.00307356	E330033B04Rik	3.42133	5.00E-05	0.0010995	Brix1	0.642377	0.00335	0.0320432	Agpat9	0.960164	0.00025	0.00426402	Cox7a2	0.66881	0.0006	0.0134552	Cenpv	-1.05737	0.0017	0.0288241	Flnb	0.786393	0.0001	0.00304566	Apod	5.24586	5.00E-05	0.00165743
Apobec1	0.817497	5.00E-05	0.000925573	Art4,C030030A07Rik	-1.39181	5.00E-05	0.000925573	Aim2	0.738341	0.0018	0.0179321	Alb	-2.08478	0.00295	0.0260806	Ear2,Ear3	-0.653359	5.00E-05	0.0010995	Bst1	0.54542	0.00355	0.0334348	Agphd1	-1.03229	0.00345	0.032754	Cox7b	-1.14108	0.00125	0.0231985	Cep170	0.753948	5.00E-05	0.00165743	Fmo1	-0.545117	0.0022	0.034307	Apol10b	5.39895	5.00E-05	0.00165743
App	-0.49761	0.00385	0.0318808	Ascc3	0.891803	5.00E-05	0.000925573	Ak2	0.812841	0.0003	0.00431406	Alcam	-0.995084	0.00285	0.0254147	Ech1	-0.779744	5.00E-05	0.0010995	Bst2	1.84354	5.00E-05	0.0010995	Agtrap	0.61329	0.00495	0.0427553	Cpa1	-3.45913	5.00E-05	0.00165743	Cetn2	-0.755016	0.0005	0.0116927	Fndc3a	0.558309	0.0025	0.0379687	Apol7a	3.19115	5.00E-05	0.00165743
Appbp2	0.531308	0.0014	0.0147792	Asgr1	-2.78508	0.00025	0.00369895	Akap11	-0.785024	5.00E-05	0.000925573	Aldh1a1	-1.36392	0.00025	0.00369895	Eef1b2	-0.564593	0.0054	0.0455363	Btbd3	-0.525384	0.0053	0.0450176	Ahcyl2	0.747519	0.0005	0.00740726	Cpb1	-3.49851	5.00E-05	0.00165743	Cetn3	-0.68545	0.00015	0.00430602	Fosl2	1.00677	0.00015	0.00430602	Apol9a	5.45542	5.00E-05	0.00165743
Aqp1	-0.716883	5.00E-05	0.000925573	Asns	1.05366	0.00015	0.00241216	Akap5	-0.911717	5.00E-05	0.000925573	Aldh1a3	3.31301	0.00055	0.00705419	Efha1	-0.669833	0.0002	0.00355692	C130039O16Rik	0.662316	0.00165	0.0187167	Ahr	-1.49044	5.00E-05	0.0010995	Cpd	0.493119	0.00325	0.0462862	Cfdp1	-0.58182	0.0005	0.0116927	Gadd45g	0.88416	0.0026	0.0391167	Apol9b	4.93868	5.00E-05	0.00165743
Aqp4	0.815189	5.00E-05	0.000925573	Asprv1	-0.890298	0.0004	0.0054559	Akap6	-1.66639	5.00E-05	0.000925573	Aldh1a7	-1.59394	5.00E-05	0.000925573	Efnb1	0.783033	0.0007	0.00968181	C1qtnf2	-1.09842	0.00045	0.00681787	AI462493	-0.792866	0.00275	0.0275612	Cpeb4	1.28405	5.00E-05	0.00165743	Cftr	0.625024	0.00035	0.00877645	Gata2	0.873489	0.0012	0.0224826	Apold1	2.14399	5.00E-05	0.00165743
Aqp5	-0.640153	0.0006	0.00756478	Ass1	1.09306	5.00E-05	0.000925573	Akr1c13	-1.19572	0.0001	0.0017077	Aldh3a1	-1.88339	5.00E-05	0.000925573	Efnb2	0.627645	0.0005	0.00740726	C1s	0.528942	0.00455	0.0401938	AI506816	1.25757	0.00255	0.0260398	Cps1	5.65976	5.00E-05	0.00165743	Chchd10	-1.29114	0.0022	0.034307	Gbp3	2.16173	5.00E-05	0.00165743	Aqp1	-1.37989	5.00E-05	0.00165743
Arap2	1.07574	5.00E-05	0.000925573	Atf2	1.354	5.00E-05	0.000925573	Akr1c19	-2.14926	5.00E-05	0.000925573	Alg14	-1.28751	0.00395	0.0324955	Eif3a	0.494201	0.00415	0.0374446	C2	-0.627172	0.00515	0.0440435	AI607873	3.84447	5.00E-05	0.0010995	Cpsf6	0.605189	0.00085	0.0175546	Chd1	0.702507	0.00015	0.00430602	Gbp5	2.26425	5.00E-05	0.00165743	Aqp4	0.902318	0.0001	0.00304566
Arf4	0.518454	0.001	0.0113448	Atf3	2.82358	5.00E-05	0.000925573	Akt1s1	0.988349	0.00145	0.0151966	Alg5	1.47222	0.0012	0.0130926	Eif3e	-0.552592	0.00275	0.0275612	C3	0.826903	5.00E-05	0.0010995	AI661453	2.20444	5.00E-05	0.0010995	Crip1	-0.629807	0.0002	0.00549855	Chd4	0.534028	0.0033	0.0468373	Gbp7	2.17885	5.00E-05	0.00165743	Arfgap3	0.887144	0.00015	0.00430602
Arf6	0.817035	5.00E-05	0.000925573	Atf4	0.849389	0.00015	0.00241216	Akt2	0.537494	0.0048	0.0375492	Alkbh7	-1.56612	0.00135	0.0143449	Eif3k	-0.767763	5.00E-05	0.0010995	C5ar1	2.79123	0.00085	0.0112497	AI848100	0.712802	0.00055	0.00799146	Crip2	-0.874604	0.00015	0.00430602	Chd7	0.976435	0.00015	0.00430602	Gbp8	1.82018	5.00E-05	0.00165743	Arg1	1.28565	0.0001	0.00304566
Arfgap1,Col20a1	-0.620977	0.0024	0.022326	Atg3	1.0506	5.00E-05	0.000925573	Alb	-5.95049	0.0006	0.00756478	Alox5	1.97489	5.00E-05	0.000925573	Eif3m	-0.627778	0.0004	0.00620068	C630004H02Rik	-1.0549	0.00345	0.032754	Aim1	0.918168	0.0001	0.0020003	Crisp1	-0.892596	0.00095	0.0189792	Chd9	0.681391	0.00215	0.0337347	Gda	0.983837	5.00E-05	0.00165743	Arhgap1	-0.703148	0.00185	0.030169
Arfgap3	0.582127	0.00225	0.021266	Atp10d	0.899565	0.00015	0.00241216	Alcam	-0.673869	0.0011	0.012224	Alox5ap	4.24802	5.00E-05	0.000925573	Eif4e2	-0.770348	0.0002	0.00355692	Cacybp	0.81274	5.00E-05	0.0010995	Ak2	0.750554	0.00305	0.0298803	Crp	3.87799	0.0012	0.0224826	Chi3l3	-1.45901	5.00E-05	0.00165743	Gm11428	1.21627	0.001	0.0197123	Arhgap18	-0.594945	0.0022	0.034307
Arhgap17	-0.601534	0.0037	0.030926	Atp13a4	-1.06602	0.0005	0.00653265	Aldh18a1	0.808371	0.00515	0.0395821	Alpk1	1.69894	5.00E-05	0.000925573	Epb4.1	0.716801	0.00055	0.00799146	Calcb	-2.16245	5.00E-05	0.0010995	Ak4	2.0653	5.00E-05	0.0010995	Csta	-1.52691	0.0022	0.034307	Chmp5	-0.494333	0.0023	0.0355412	Gm12250	2.5995	5.00E-05	0.00165743	Arhgap21	-0.700642	0.00325	0.0462862
Arhgap22	-0.99882	5.00E-05	0.000925573	Atp2a3	-0.947706	0.00335	0.0287177	Aldh1a1	-0.660803	0.00455	0.0361451	Alpl	1.95991	0.0001	0.0017077	Ephx2	-0.854461	0.0005	0.00740726	Camk1	-1.02725	5.00E-05	0.0010995	Akap12	3.5792	5.00E-05	0.0010995	Ctcfl	-1.52691	0.00325	0.0462862	Chordc1	-1.15289	5.00E-05	0.00165743	Gm14085,Slc28a2	1.14154	0.00175	0.0291454	Arhgap28	-0.986427	0.0002	0.00549855
Arhgap27	-0.808337	0.00155	0.0159863	Atp6v0e2	-0.734512	0.0036	0.0302979	Aldh1a7	-0.780879	5.00E-05	0.000925573	Als2cr4	-1.04983	0.00225	0.021266	Errfi1	0.658352	0.00035	0.00555306	Camk2n1	0.708063	0.00075	0.0102146	Akap2	1.59972	5.00E-05	0.0010995	Ctnna3	1.25631	0.00195	0.0312902	Chrm2	1.68937	5.00E-05	0.00165743	Gm14548,Lilra6,Lilrb3,Pira1,Pira11,Pira2,Pira7	0.633313	0.0033	0.0468373	Arhgap30	0.630692	0.00335	0.0473531
Arhgap30	0.476522	0.0053	0.040445	Atp8b4	1.3918	5.00E-05	0.000925573	Aldh4a1	-0.746673	0.0057	0.0426755	Amica1	1.65629	5.00E-05	0.000925573	Esd	-0.671479	0.0003	0.0049112	Camsap1	0.589378	0.00445	0.0395537	Akap5	-0.799043	0.00175	0.0195992	Ctrb1	-3.27496	0.00045	0.0107508	Churc1	-0.677593	0.0016	0.0276971	Gm20594	-1.07463	0.00015	0.00430602	Arhgef15	-0.863098	0.00055	0.0125887
Arhgap4	-0.677859	0.0014	0.0147792	AU021092	-1.11147	0.0005	0.00653265	Aldoa	0.706659	0.00075	0.00902607	Amz2	-1.7125	5.00E-05	0.000925573	Fabp3	-1.16633	5.00E-05	0.0010995	Car2	-0.913962	5.00E-05	0.0010995	Akap9	0.771601	0.00035	0.00555306	Ctxn3	-0.871454	0.00175	0.0291454	Cidea	-1.20043	5.00E-05	0.00165743	Gm4759	1.46728	0.00225	0.0349221	Arhgef3	-0.633536	0.00085	0.0175546
Arhgap5	0.637736	0.0003	0.00431406	AW112010	3.11014	5.00E-05	0.000925573	Alox5	0.822708	0.0014	0.0147792	Ang,Rnase4	-1.05899	0.0009	0.0104271	Fabp5	-0.693993	0.0041	0.0371041	Cars	0.928458	0.00015	0.0028095	Akr1b3	-1.11513	5.00E-05	0.0010995	Cyb5	-0.789107	0.00215	0.0337347	Cinp	-0.855772	0.0034	0.0478687	Gm4759	1.38672	0.0025	0.0379687	Arhgef37	1.3256	0.0016	0.0276971
Arhgdia	-0.453873	0.0054	0.0410056	Azi2	0.783565	0.0002	0.00307356	Alox5ap	3.51752	5.00E-05	0.000925573	Angpt1	-1.67935	5.00E-05	0.000925573	Fads3	0.74463	0.001	0.0127897	Casc4	-0.628205	0.0005	0.00740726	Akr1c19	-1.49244	0.00185	0.0204776	Cyp2a4	4.27452	5.00E-05	0.00165743	Ckm	-1.06989	5.00E-05	0.00165743	Gm5483	1.40277	0.0026	0.0391167	Arhgef6	-1.01187	5.00E-05	0.00165743
Arhgdib	0.940903	5.00E-05	0.000925573	B230120H23Rik	-0.704352	0.0031	0.0270835	Als2cl	-0.749531	0.0006	0.00756478	Angptl4	2.15865	5.00E-05	0.000925573	Fam107a	1.0699	0.00015	0.0028095	Casp4	1.81748	5.00E-05	0.0010995	Alad	-1.29661	0.00085	0.0112497	Cyp2b9	5.71416	0.00305	0.0441898	Cldnd2,Etfb	-1.01216	5.00E-05	0.00165743	Gm6907,Setdb2	0.711741	0.0016	0.0276971	Arid5a	2.69396	5.00E-05	0.00165743
Arid4b	0.836908	5.00E-05	0.000925573	B2m	1.96623	5.00E-05	0.000925573	Amica1	2.11022	5.00E-05	0.000925573	Ank1	-2.39379	0.0001	0.0017077	Fam115a	0.58024	0.00265	0.0268088	Cass4	-1.15861	0.0001	0.0020003	Alas2	-0.644024	0.003	0.0295051	Cyp2c29	6.30906	5.00E-05	0.00165743	Clec3b	-0.831853	0.00345	0.0484282	Gm8979	1.42248	0.00205	0.0325231	Arih1	0.545661	0.0021	0.0331102
Arid5a	1.29193	5.00E-05	0.000925573	B430306N03Rik	3.11555	5.00E-05	0.000925573	Amph	-0.823955	0.0043	0.0346407	Ank3	-1.31895	0.00045	0.00600114	Fam117b	0.517114	0.00375	0.0347971	Ccar1	0.624203	0.0008	0.0107358	Alb	-1.31065	0.00485	0.042166	Cyp2c70	6.09902	0.00085	0.0175546	Clec7a	-0.489825	0.00305	0.0441898	Gna13	0.684691	0.00025	0.00662965	Arl4a	1.31947	5.00E-05	0.00165743
Arl5a	0.48437	0.00225	0.021266	B4galt1	0.717211	0.00105	0.0117939	Angpt1	-0.620062	0.00115	0.0126619	Ankrd13a	0.968637	0.0009	0.0104271	Fam54b	0.691264	0.0014	0.0165355	Ccdc11	2.07765	0.0004	0.00620068	Aldh1a3	3.17855	0.0001	0.0020003	Cyp2e1	1.11456	0.00075	0.0160197	Clic1	-0.645989	0.0007	0.0152047	Gng11	-0.627449	0.00085	0.0175546	Arl4d	1.01908	5.00E-05	0.00165743
Arl6ip1	0.592733	5.00E-05	0.000925573	B4galt6	0.737809	0.00475	0.037266	Angptl2	-1.96235	5.00E-05	0.000925573	Ankrd46	-0.788064	0.00665	0.0478358	Fam58b	-0.626025	0.00575	0.0477652	Ccdc117	0.777075	5.00E-05	0.0010995	Aldh1a7	-0.613972	0.00365	0.0341625	Cyp2j5	6.63815	0.0001	0.00304566	Clstn2	1.00867	0.00275	0.0408037	Gp49a,Lilrb4	0.991904	0.0001	0.00304566	Armcx6	-1.04143	0.00295	0.0430642
Arl8b	0.495572	0.00165	0.0167635	Bace2	-1.71879	5.00E-05	0.000925573	Angptl4	2.2455	5.00E-05	0.000925573	Ankrd5	-2.02158	0.00295	0.0260806	Fas	0.552169	0.0032	0.0309108	Ccdc121	1.27487	0.00365	0.0341625	Aldh1l1	1.60068	5.00E-05	0.0010995	Cyp3a11	6.85879	5.00E-05	0.00165743	Clstn3	-1.43877	0.00075	0.0160197	Gpd1	-1.23957	5.00E-05	0.00165743	Arntl	1.19101	5.00E-05	0.00165743
Armcx4	0.722859	0.0005	0.00653265	Bak1	1.13622	5.00E-05	0.000925573	Ank1	-1.34433	5.00E-05	0.000925573	Ankrd52	1.02919	0.0038	0.0315599	Fastkd2	-0.690336	0.0011	0.0137911	Ccdc141	0.572444	0.0021	0.0224551	Alg6	-1.00986	0.0019	0.0209087	Cyyr1	1.37207	5.00E-05	0.00165743	Cntn4	0.870562	0.00045	0.0107508	Gpihbp1	-1.06712	0.00015	0.00430602	Arpc2	0.588762	0.00115	0.0217739
Arpc1a	0.753333	0.0004	0.0054559	Bambi	-0.913733	0.0022	0.020916	Ank3	-0.787311	0.0007	0.00854137	Ano1	-1.41085	0.00095	0.010887	Fat4	0.636159	0.001	0.0127897	Ccdc147	1.05093	0.0031	0.0301942	Alkbh5	0.683596	0.0008	0.0107358	D10Bwg1379e	1.0302	0.00025	0.00662965	Col12a1	0.66426	0.00095	0.0189792	Gpm6a	-0.519648	0.0034	0.0478687	Arsj	-1.52496	5.00E-05	0.00165743
Arpc2	0.525803	0.00115	0.0126619	Bank1	-1.13084	0.00035	0.00489649	Ankmy2	-1.01623	0.0006	0.00756478	Anp32b	1.75896	5.00E-05	0.000925573	Fcf1	-0.663489	0.00205	0.0221195	Ccdc25	0.782863	0.0002	0.00355692	Alox5ap	1.18727	5.00E-05	0.0010995	D4Bwg0951e	0.676609	0.00115	0.0217739	Col4a3	0.931675	5.00E-05	0.00165743	Gpr141	1.74921	5.00E-05	0.00165743	Art4,C030030A07Rik	-1.56855	5.00E-05	0.00165743
Arsb	-1.05318	5.00E-05	0.000925573	Basp1	1.63734	5.00E-05	0.000925573	Ankrd22	4.92412	0.0036	0.0302979	Antxr1	-1.36923	0.00105	0.0117939	Fkbp4	0.572562	0.0013	0.0156244	Ccdc32	-0.65291	0.00355	0.0334348	Alpk1	1.72728	5.00E-05	0.0010995	D830030K20Rik	-3.87979	0.0004	0.00976269	Col5a2	0.943253	0.0005	0.0116927	Gpr146	0.640177	0.00315	0.0452183	Arxes2	-0.980882	0.00065	0.0143486
Arxes2	0.600792	0.00135	0.0143449	Batf	2.63058	5.00E-05	0.000925573	Ankrd23,Ankrd39	1.07211	0.00015	0.00241216	Anxa1	2.05653	0.004	0.0328084	Fkbp5	1.43601	5.00E-05	0.0010995	Ccdc40	0.841311	0.00085	0.0112497	Alpl	1.90588	5.00E-05	0.0010995	D830031N03Rik,Macf1	0.719364	0.00015	0.00430602	Col6a3	0.778008	5.00E-05	0.00165743	Gpr35	1.01394	0.0023	0.0355412	Asap3	2.05976	5.00E-05	0.00165743
Ascc3	0.707172	5.00E-05	0.000925573	Baz1a	0.917301	5.00E-05	0.000925573	Ankrd44	-0.766795	5.00E-05	0.000925573	Anxa11	1.61383	5.00E-05	0.000925573	Foxo3	0.687223	0.00015	0.0028095	Ccdc41	0.716373	0.0021	0.0224551	Als2cr4	-0.716104	0.00485	0.042166	Dbnl	-0.80739	0.00145	0.0258034	Commd4	-0.783303	0.0017	0.0288241	Grcc10	-0.695039	0.00245	0.0373674	Asb13	1.06929	0.0001	0.00304566
Atad1	0.706726	5.00E-05	0.000925573	BC006779	0.858406	0.0001	0.0017077	Ankrd46	-0.559991	0.00395	0.0324955	Anxa2	0.912495	0.00405	0.0331238	Fundc1	-0.55051	0.0025	0.0256504	Ccdc47	0.778232	5.00E-05	0.0010995	Amica1	1.35961	5.00E-05	0.0010995	Ddit4	-1.52068	0.0002	0.00549855	Commd5	-0.905085	0.0011	0.0211294	Gsta4	-0.957638	5.00E-05	0.00165743	Asb4	2.91813	5.00E-05	0.00165743
Atad2	0.477618	0.0066	0.0475823	BC013712	1.52394	5.00E-05	0.000925573	Ankrd5	-0.88088	0.0068	0.048647	Anxa5	-1.1885	0.0002	0.00307356	Fzd4	0.608691	0.00175	0.0195992	Ccdc6	0.674585	0.00165	0.0187167	Amz2	-0.667719	0.0022	0.0232895	Ddx21	-0.841382	5.00E-05	0.00165743	Cox17	-0.974011	0.0009	0.0182667	Guk1	-0.808726	0.0011	0.0211294	Asb5	-1.46323	0.0008	0.0168011
Atad2b	0.867749	5.00E-05	0.000925573	BC017643	0.880265	0.00105	0.0117939	Ano1	-1.29688	5.00E-05	0.000925573	Aoah	3.52235	5.00E-05	0.000925573	G0s2	-0.54626	0.00505	0.0434355	Ccdc68	-0.697914	0.0002	0.00355692	Anapc11	-1.20854	5.00E-05	0.0010995	Ddx54	-0.765734	0.00325	0.0462862	Cox4i1	-0.523897	0.00185	0.030169	Gvin1	2.11462	5.00E-05	0.00165743	Ascc3	1.12796	5.00E-05	0.00165743
Atf2	2.31988	5.00E-05	0.000925573	BC031353	-0.884702	0.0025	0.0230294	Anp32a	0.70299	0.0003	0.00431406	Aox1	-2.09593	5.00E-05	0.000925573	Gbp4	-0.69291	0.00015	0.0028095	Ccdc72	-0.75222	0.0001	0.0020003	Anapc5	-0.654314	0.00205	0.0221195	Def6	-1.10347	0.00095	0.0189792	Cox5b	-1.30508	5.00E-05	0.00165743	Gzma	0.736006	0.0004	0.00976269	Asgr1	-1.48057	0.0011	0.0211294
Atf3	1.05143	5.00E-05	0.000925573	BC094916	2.7494	5.00E-05	0.000925573	Anp32b	1.85596	5.00E-05	0.000925573	Aox3	-1.87849	5.00E-05	0.000925573	Gcsh	-0.574658	0.0038	0.0350917	Ccdc88b	1.74052	5.00E-05	0.0010995	Ang,Rnase4	-0.783901	0.0003	0.0049112	Des	-0.719042	0.001	0.0197123	Cox6a1	-0.77992	0.0008	0.0168011	Gzmb	1.20192	0.00305	0.0441898	Asns	1.683	5.00E-05	0.00165743
Atf6b	-0.71896	0.00225	0.021266	BC100530	3.95575	5.00E-05	0.000925573	Anp32e	0.795827	5.00E-05	0.000925573	Ap3s1	1.14264	0.0008	0.00949984	Gdi1	0.640479	0.00115	0.0142971	Ccdc9	1.45764	0.00035	0.00555306	Angpt1	-0.802423	0.00055	0.00799146	Diap2	0.72417	0.0026	0.0391167	Cox7a2l	-0.563978	0.0009	0.0182667	H28	1.81052	0.00015	0.00430602	Aspg	1.83985	0.00025	0.00662965
Atm	0.716406	5.00E-05	0.000925573	BC147527	1.94175	5.00E-05	0.000925573	Antxr1	-1.20964	5.00E-05	0.000925573	Apbb1	-1.5983	5.00E-05	0.000925573	Ggh	-0.694845	5.00E-05	0.0010995	Ccdc90b	-0.661077	0.00135	0.016105	Angptl2	-1.04806	0.0009	0.0117898	Dmkn	-1.03747	0.00015	0.00430602	Cox7b	-1.33313	0.00015	0.00430602	H2-Bl,H2-T23	1.26569	0.0021	0.0331102	Ass1	0.909058	0.0009	0.0182667
Atp11c	1.09373	5.00E-05	0.000925573	Bcam	-0.780189	0.00025	0.00369895	Antxr2	-0.97129	0.0001	0.0017077	Apbb1ip	0.979136	0.00475	0.037266	Gimap4	-0.567388	0.0035	0.0331165	Ccl12	1.8581	5.00E-05	0.0010995	Angptl4	2.22595	5.00E-05	0.0010995	Dmxl1	0.542665	0.0023	0.0355412	Cox8b	-0.907023	0.00055	0.0125887	H2-D1,H2-Q4	0.566948	0.00155	0.0270308	Atf3	3.36168	5.00E-05	0.00165743
Atp2a3	-0.810111	5.00E-05	0.000925573	Bcl2a1a	0.945965	0.00055	0.00705419	Anubl1	1.21855	5.00E-05	0.000925573	Apcs	2.99715	0.0061	0.044845	Glb1,Tmppe	1.57456	5.00E-05	0.0010995	Ccl2	3.16177	5.00E-05	0.0010995	Ankmy2	-1.41465	5.00E-05	0.0010995	Dmxl2	0.61544	0.0024	0.0367876	Cpd	0.723703	5.00E-05	0.00165743	H2-M3	0.715308	0.00145	0.0258034	Atf4	1.12627	5.00E-05	0.00165743
Atp5e	-0.778668	0.00065	0.00805504	Bcl2a1b,Mthfs	1.34299	5.00E-05	0.000925573	Anxa1	1.2175	5.00E-05	0.000925573	Apoa1bp	-1.01218	0.0032	0.0277246	Glrx3	-0.890956	5.00E-05	0.0010995	Ccl20	1.97991	0.00405	0.0367718	Ankra2	-0.754134	0.00255	0.0260398	Dnahc6	0.672991	0.00165	0.0281977	Cpeb2	0.648148	0.00315	0.0452183	H2-T24	1.45358	0.0008	0.0168011	Atp10d	1.46001	5.00E-05	0.00165743
Atp5h	-0.583446	0.0006	0.00756478	Bcl2a1d	0.799851	0.0062	0.0453761	Anxa5	-0.817594	5.00E-05	0.000925573	Apobec1	1.06516	0.00095	0.010887	Glul	0.598568	0.0012	0.0147227	Ccl25	-1.98391	5.00E-05	0.0010995	Ankrd1	1.06044	0.00015	0.0028095	Dnajb9	-0.789558	5.00E-05	0.00165743	Cpeb4	1.37613	5.00E-05	0.00165743	Hc	0.597061	0.00205	0.0325231	Atp13a4	-1.46165	0.00015	0.00430602
Atp6v0d1	-0.555223	0.0012	0.0130926	Bcl2l1	1.1994	5.00E-05	0.000925573	Aoah	2.21881	5.00E-05	0.000925573	Apobec2	-3.38246	5.00E-05	0.000925573	Gm10778	-0.878291	0.0011	0.0137911	Ccl7	2.52253	0.00025	0.00426402	Ankrd11	0.735252	0.0061	0.0499883	Dnajc7	-0.865779	0.0001	0.00304566	Cpsf6	0.618988	0.0004	0.00976269	Hebp2	-0.979251	0.00355	0.0495047	Atp1a1	0.852306	5.00E-05	0.00165743
Atp8b4	0.657399	0.0029	0.0257528	Bcl2l15	2.2412	0.0026	0.023737	Aox1	-1.40398	5.00E-05	0.000925573	Apobr	2.41452	5.00E-05	0.000925573	Gm10778	-0.779844	0.00455	0.0401938	Ccl9	0.880898	5.00E-05	0.0010995	Ankrd17	1.11119	5.00E-05	0.0010995	Dph3	-1.532	0.0001	0.00304566	Cpt1a	0.666401	0.00095	0.0189792	Herc1	0.578511	0.00145	0.0258034	Atp1a2	-1.02096	5.00E-05	0.00165743
Atr	0.475179	0.0031	0.0270835	Bcl3	2.00612	5.00E-05	0.000925573	Aox3	-0.826802	5.00E-05	0.000925573	Apoc1	-1.65703	0.00025	0.00369895	Gm10845	1.23036	0.0002	0.00355692	Ccnd2	0.718121	0.0001	0.0020003	Ankrd23,Ankrd39	1.69709	5.00E-05	0.0010995	Dpyd	0.935499	0.0011	0.0211294	Crabp2	-1.01884	0.00065	0.0143486	Herc6	1.58737	5.00E-05	0.00165743	Atp1b1	1.02591	5.00E-05	0.00165743
Atxn2l	-0.611096	0.00235	0.0219713	Bcl6	0.860548	0.00025	0.00369895	Ap1s2	1.12621	5.00E-05	0.000925573	Apoc2	4.34674	0.0025	0.0230294	Gm11127	1.04207	0.00055	0.00799146	Ccnj	0.898039	0.0026	0.0264172	Ankrd24	-2.24579	0.0001	0.0020003	Drap1	-1.22318	5.00E-05	0.00165743	Creb3l2	1.14658	5.00E-05	0.00165743	Hist1h1a	-1.40031	5.00E-05	0.00165743	Atp2a2	0.586341	0.00185	0.030169
AU021092	-0.647429	0.00145	0.0151966	Bcr	2.93199	0.00155	0.0159863	Ap2s1	0.651619	0.00435	0.0349385	Apod	1.97334	5.00E-05	0.000925573	Gm11818	-0.792081	0.0025	0.0256504	Ccnl1	0.81026	0.00055	0.00799146	Ankrd46	-0.730299	0.0006	0.00855956	Dtna	1.57026	5.00E-05	0.00165743	Crebbp	0.664867	0.0008	0.0168011	Hist1h2af	-1.28529	0.00145	0.0258034	Atp2a3	-1.48228	5.00E-05	0.00165743
AU040972	1.30485	5.00E-05	0.000925573	Best1	2.12715	0.00395	0.0324955	Ap3b1	0.549289	0.00365	0.0306141	Apoe	-0.938308	0.0036	0.0302979	Gm1821	1.19541	0.003	0.0295051	Ccpg1	0.909912	5.00E-05	0.0010995	Ankrd52	1.18615	0.0007	0.00968181	Dtx1	-1.90256	0.00025	0.00662965	Creg1	-0.513733	0.00265	0.0396676	Hist1h4a	-1.59065	0.00125	0.0231985	Atp6v0e2	-0.89538	0.0014	0.0251303
Aup1,Dqx1	-0.881315	5.00E-05	0.000925573	Beta-s	-1.69494	5.00E-05	0.000925573	Apbb1ip	1.28285	5.00E-05	0.000925573	Apold1	2.63068	5.00E-05	0.000925573	Gm4841	1.55623	0.0004	0.00620068	Ccr1	1.01551	5.00E-05	0.0010995	Ano1	-0.993657	5.00E-05	0.0010995	Dub1	-3.22124	0.0002	0.00549855	Crip1	-1.08571	5.00E-05	0.00165743	Hist1h4b	-1.57251	0.00165	0.0281977	Atp8b1	0.945657	5.00E-05	0.00165743
Auts2	0.69674	0.00615	0.0451098	Bex2	-1.42418	0.0003	0.00431406	Apln	-1.29544	5.00E-05	0.000925573	Aqp5	-1.24865	0.00025	0.00369895	Gng10	-0.603304	0.00345	0.032754	Ccr9	-1.31668	0.0013	0.0156244	Ano5	-0.980832	0.00225	0.0236719	Dusp1	0.644756	0.00175	0.0291454	Crkl	0.665198	0.0028	0.041377	Hist2h2bb	-0.755421	0.00025	0.00662965	Atp8b4	1.50275	5.00E-05	0.00165743
Avl9	0.491049	0.00155	0.0159863	Bgn	-0.670981	0.0041	0.0334135	Aplnr	-2.21449	5.00E-05	0.000925573	Ar	-1.89448	5.00E-05	0.000925573	Gng11	-0.859613	5.00E-05	0.0010995	Ccrl2	1.0722	5.00E-05	0.0010995	Anp32b	1.41213	5.00E-05	0.0010995	Dynll2	-1.81489	5.00E-05	0.00165743	Crybg3	0.741713	0.0001	0.00304566	Hist4h4	-0.822392	0.00045	0.0107508	Atxn2l	0.901254	0.0011	0.0211294
AW112010	1.31281	5.00E-05	0.000925573	Bhlhe41	-1.46923	5.00E-05	0.000925573	Apoa1bp	-0.795136	0.00045	0.00600114	Arap2	-1.48361	0.0001	0.0017077	Gns	0.503325	0.00375	0.0347971	Ccrn4l	1.07054	0.00125	0.0151373	Anp32e	0.761003	0.00065	0.00913729	Dynlt1f	6.78482	0.00045	0.0107508	Csnk1g2	-0.566234	0.0028	0.041377	Hmgb1	-0.651912	0.0001	0.00304566	AU021092	-1.36781	5.00E-05	0.00165743
AW549877	0.657877	5.00E-05	0.000925573	Bicd1	1.10206	0.0001	0.0017077	Apobec1	2.57406	5.00E-05	0.000925573	Areg	3.55411	5.00E-05	0.000925573	Golga4	0.69939	0.00025	0.00426402	Cd14	1.04218	0.00035	0.00555306	Antxr1	-1.38696	5.00E-05	0.0010995	E030003E18Rik	-1.27094	0.0019	0.030682	Ctdspl	0.654838	0.00055	0.0125887	Hmgcs2	0.700007	0.00335	0.0473531	AU023762	4.79976	0.00185	0.030169
Azi2	0.641151	0.00015	0.00241216	Bid	1.5836	5.00E-05	0.000925573	Apobr	2.51199	5.00E-05	0.000925573	Arf1	0.796583	0.00545	0.0413095	Golgb1	0.56987	0.00245	0.0252826	Cd151	-0.762247	5.00E-05	0.0010995	Antxr2	-0.732219	0.0007	0.00968181	E330033B04Rik	-1.97467	5.00E-05	0.00165743	Ctnnd1	0.604111	0.00265	0.0396676	Hmgn2	-0.609125	0.00295	0.0430642	AW011738	1.74712	5.00E-05	0.00165743
B230118H07Rik	-0.537537	0.00705	0.049957	Birc2	0.968919	5.00E-05	0.000925573	Apoc1	-1.96662	5.00E-05	0.000925573	Arf3	0.851066	0.0054	0.0410056	Gopc	0.959688	5.00E-05	0.0010995	Cd163	1.33534	5.00E-05	0.0010995	Anxa11	0.917892	0.0004	0.00620068	Ebpl	-1.02334	0.0033	0.0468373	Ctss	-0.473968	0.00335	0.0473531	Hmgn3	-0.840403	0.003	0.0436304	AW112010	3.50994	5.00E-05	0.00165743
B230219D22Rik	0.57857	0.0003	0.00431406	Birc3	1.41843	5.00E-05	0.000925573	Apoc2	4.47223	5.00E-05	0.000925573	Arf4	0.841929	0.00405	0.0331238	Gpc3	0.536235	0.0025	0.0256504	Cd177	2.51894	5.00E-05	0.0010995	Anxa5	-0.869215	5.00E-05	0.0010995	Egln3	-0.790161	0.00205	0.0325231	Cxcl1	0.933366	0.00305	0.0441898	Hp	0.58912	0.00065	0.0143486	Axl	0.785795	5.00E-05	0.00165743
B3galnt2	0.628394	0.00325	0.0280617	Bloc1s2	0.788724	0.00445	0.0355428	Apod	1.92181	5.00E-05	0.000925573	Arg1	3.75151	5.00E-05	0.000925573	Gpd1	-0.924549	5.00E-05	0.0010995	Cd19	-1.04509	0.0004	0.00620068	Aoah	2.1108	0.0007	0.00968181	Ehd1	-0.92309	5.00E-05	0.00165743	Cxcl13	-0.884606	0.00075	0.0160197	Hpx	1.74644	0.00275	0.0408037	Azi2	1.14267	5.00E-05	0.00165743
B4galt1	0.494091	0.0016	0.016381	Bmp10	inf	0.00465	0.0367138	Apol10b	2.61273	5.00E-05	0.000925573	Arg2	3.77398	0.00025	0.00369895	Gpm6a	-0.593331	0.00075	0.0102146	Cd2	-0.972201	5.00E-05	0.0010995	Ap1m1	0.913965	0.00045	0.00681787	Eif2b2	-1.13576	0.00035	0.00877645	Cxcl14	-0.696212	0.00245	0.0373674	Hsbp1	-0.621501	0.00175	0.0291454	B230219D22Rik	-0.579412	0.00185	0.030169
B4galt6	0.781437	0.0003	0.00431406	Bmp3	-1.35709	5.00E-05	0.000925573	Apol7a	1.85058	5.00E-05	0.000925573	Arhgap10	-0.975154	0.00225	0.021266	Gpr180	-0.725723	0.0055	0.0461583	Cd209b	-1.29375	0.00035	0.00555306	Ap1m2	-0.917722	0.0013	0.0156244	Eif3c	-0.673463	0.00045	0.0107508	Cxcl5	2.78529	5.00E-05	0.00165743	Hspa1a	1.56195	5.00E-05	0.00165743	B2m	2.20118	5.00E-05	0.00165743
Bace2	-0.939584	5.00E-05	0.000925573	Bmp4	-1.04783	5.00E-05	0.000925573	Apol9a	3.04983	0.00045	0.00600114	Arhgap12	-1.076	0.0002	0.00307356	Gria1	0.738447	0.0017	0.0191641	Cd226	-0.719574	0.00195	0.0213625	Ap1s1	-0.870229	0.0033	0.0316785	Eif3g	-0.649247	0.003	0.0436304	Cxcl9	-1.2563	0.0004	0.00976269	Hspa1b	1.59511	0.00035	0.00877645	B3galnt1	0.854515	0.00075	0.0160197
Bag6	-0.607057	0.0013	0.0139244	Bmx	-0.795457	0.0045	0.0358455	Apol9b	2.59895	5.00E-05	0.000925573	Arhgap30	1.54921	5.00E-05	0.000925573	Grpel1	-0.839078	0.00115	0.0142971	Cd274	3.93847	5.00E-05	0.0010995	Ap2s1	-0.801912	0.0056	0.046826	Elovl2	4.51272	5.00E-05	0.00165743	Cyb5	-0.839899	0.00165	0.0281977	Hspa5	0.524696	0.0032	0.0457801	B430306N03Rik	2.55466	5.00E-05	0.00165743
Bambi	-0.602179	0.003	0.0264099	Bpifa1	-1.63188	5.00E-05	0.000925573	App	1.18906	0.00015	0.00241216	Arhgap4	0.990277	0.0031	0.0270835	Gstm5	-0.671837	0.00405	0.0367718	Cd28	-0.891913	0.00225	0.0236719	Ap3b1	0.94497	0.0001	0.0020003	Elovl6	1.21724	5.00E-05	0.00165743	Cyc1	-0.647549	0.0009	0.0182667	Htt	0.75038	0.0028	0.041377	B4galt1	0.721976	0.00045	0.0107508
Batf	0.85975	0.0037	0.030926	Bst1	1.80806	5.00E-05	0.000925573	Aqp1	-0.572698	0.0027	0.02442	Arhgap5	-0.991957	0.00415	0.0337162	Gstm6	-0.901265	0.0023	0.0240997	Cd300lf	1.87398	5.00E-05	0.0010995	Apaf1	1.02659	5.00E-05	0.0010995	Endou	-1.07101	0.0005	0.0116927	Cyyr1	1.36213	5.00E-05	0.00165743	Hydin	0.85072	0.0019	0.030682	B4galt5	0.811132	0.00255	0.0385466
Bax	-0.734395	0.00405	0.0331238	Bst2	2.71695	5.00E-05	0.000925573	Aqp4	0.547734	0.00375	0.0312429	Arhgap9	1.92591	5.00E-05	0.000925573	Gstm7	-1.14774	0.0023	0.0240997	Cd33	1.29232	5.00E-05	0.0010995	Apbb1ip	1.45947	0.0009	0.0117898	Eps8	0.84351	5.00E-05	0.00165743	D10Bwg1379e	1.30904	5.00E-05	0.00165743	Hyou1	0.656542	0.003	0.0436304	Bace2	-1.64156	0.0015	0.0263809
Baz1a	0.954039	5.00E-05	0.000925573	Btbd3	-0.909397	5.00E-05	0.000925573	Aqp5	-1.20324	5.00E-05	0.000925573	Arhgdia	0.979777	0.0006	0.00756478	Gtf2a2	-0.694634	0.0003	0.0049112	Cd3d	-0.872486	0.00345	0.032754	Apcdd1	-1.18688	0.0013	0.0156244	Erbb4	1.55477	0.00085	0.0175546	D17Wsu104e	-0.728336	0.0015	0.0263809	Icam1	0.546716	0.00245	0.0373674	Bag3	1.1573	5.00E-05	0.00165743
BC005561	0.741104	0.0001	0.0017077	Btg1	0.936782	0.0001	0.0017077	Ar	-0.889049	0.0003	0.00431406	Arhgdib	1.60057	0.0002	0.00307356	Gucy1b3	0.476748	0.00605	0.0496628	Cd3eap	1.30283	0.0015	0.017437	Aph1a	-0.82997	0.00245	0.0252826	Errfi1	0.838642	5.00E-05	0.00165743	D830030K20Rik	-2.25323	5.00E-05	0.00165743	Idh3g	-0.739819	0.00075	0.0160197	Bak1	1.51294	5.00E-05	0.00165743
BC024659	0.78856	5.00E-05	0.000925573	Btg2	0.645514	0.00275	0.0247647	Arcn1	1.08403	5.00E-05	0.000925573	Arhgef1	0.846982	0.003	0.0264099	Guk1	-0.797965	0.0001	0.0020003	Cd3g	-1.07431	5.00E-05	0.0010995	Aplnr	-3.02567	5.00E-05	0.0010995	Esrrg	0.952474	0.0017	0.0288241	D830031N03Rik,Macf1	1.07061	5.00E-05	0.00165743	Ido1	2.21978	0.00245	0.0373674	Bank1	-1.73104	5.00E-05	0.00165743
BC031181	0.548066	0.00075	0.00902607	C130074G19Rik	-1.52188	5.00E-05	0.000925573	Arf1	0.686776	0.00045	0.00600114	Arhgef25	-1.58399	0.00015	0.00241216	Gyg	-0.536387	0.0024	0.0248764	Cd40	1.43694	5.00E-05	0.0010995	Apoa1bp	-0.869583	0.0033	0.0316785	Evpl	-1.03057	0.00065	0.0143486	Dach1	0.658026	0.0006	0.0134552	Ifi44	1.64784	5.00E-05	0.00165743	Barhl2	4.58645	0.0004	0.00976269
BC031353	-0.615298	0.0035	0.0296666	C1qa	1.22077	5.00E-05	0.000925573	Arf6	0.590321	0.00225	0.021266	Arhgef38	-1.85537	0.0042	0.0340224	H2afy	0.922014	5.00E-05	0.0010995	Cd48	-0.828533	0.0006	0.00855956	Apoa2	#NAME?	0.00015	0.0028095	F13b	5.75366	0.00325	0.0462862	Dag1	0.910369	5.00E-05	0.00165743	Ifih1	0.96715	5.00E-05	0.00165743	Batf	1.01792	0.00055	0.0125887
Bcam	-0.437499	0.00545	0.0413095	C1qb	1.35515	5.00E-05	0.000925573	Arg1	3.45167	5.00E-05	0.000925573	Arid3b	1.43223	0.00345	0.0293513	H2-Q10	0.918737	0.0035	0.0331165	Cd59b	-1.40444	0.00595	0.0490442	Apobec1	1.26642	5.00E-05	0.0010995	F2	4.59507	5.00E-05	0.00165743	Dbi	-0.659763	0.0009	0.0182667	Ifit1	1.72112	0.00025	0.00662965	Baz1a	0.985125	5.00E-05	0.00165743
Bcap29	0.557694	0.0023	0.0216192	C1qc	1.21515	5.00E-05	0.000925573	Arg2	3.14979	0.00035	0.00489649	Arid5a	2.39997	5.00E-05	0.000925573	H47	-0.520066	0.0047	0.0411997	Cd79b	-1.46061	5.00E-05	0.0010995	Apod	3.12886	5.00E-05	0.0010995	F9	3.32485	5.00E-05	0.00165743	Dctn3	-0.829937	0.00015	0.00430602	Ifit2	1.26259	5.00E-05	0.00165743	BC006779	2.24794	5.00E-05	0.00165743
Bcl10	0.805658	5.00E-05	0.000925573	C1qtnf2	-2.11948	5.00E-05	0.000925573	Arhgap1	-0.552526	0.0031	0.0270835	Arih2	1.06656	0.0008	0.00949984	Hbxip	-0.649334	0.0027	0.0271922	Cd83	-0.629588	0.0042	0.037807	Apoe	-0.898092	5.00E-05	0.0010995	Fabp4	0.621183	0.00085	0.0175546	Ddr2	0.595111	0.00045	0.0107508	Ifit3	1.24763	5.00E-05	0.00165743	BC013712	1.64374	5.00E-05	0.00165743
Bcl2l1	0.496471	0.0067	0.0481091	C1qtnf3	-2.56949	0.00035	0.00489649	Arhgap30	1.38192	5.00E-05	0.000925573	Arl11	1.33986	0.0064	0.0464833	Hcls1	0.662759	0.0061	0.0499883	Cd8b1	-1.30639	5.00E-05	0.0010995	Apold1	4.3571	5.00E-05	0.0010995	Fabp5	-0.704171	5.00E-05	0.00165743	Ddrgk1	-0.791127	5.00E-05	0.00165743	Igfbp5	-0.626313	0.00115	0.0217739	BC018473	2.41319	5.00E-05	0.00165743
Bcl3	2.20607	5.00E-05	0.000925573	C1qtnf7	-1.48604	0.0002	0.00307356	Arhgap32	-0.88863	5.00E-05	0.000925573	Arl4d	0.949869	0.00595	0.0440273	Hebp2	-0.896227	0.00085	0.0112497	Cd9	0.587702	0.00595	0.0490442	App	1.17765	5.00E-05	0.0010995	Fam133b	-1.17431	0.00015	0.00430602	Ddx6	0.650547	5.00E-05	0.00165743	Igtp,Irgm2	2.43422	5.00E-05	0.00165743	BC024139,Eppk1	1.53568	5.00E-05	0.00165743
Bcl6	0.658697	0.00045	0.00600114	C1ra	1.42385	5.00E-05	0.000925573	Arhgap42	-0.977143	5.00E-05	0.000925573	Arl6ip5	1.76825	0.00105	0.0117939	Herpud2	#NAME?	0.00575	0.0477652	Cd97	-0.767173	0.00025	0.00426402	Aqp1	-1.23392	5.00E-05	0.0010995	Fam190a	0.907466	0.003	0.0436304	Dennd4c	0.538409	0.0011	0.0211294	Il18bp,Rnf121	1.23209	0.00235	0.0361724	BC028528	-1.43263	5.00E-05	0.00165743
Bcl7b	-0.679009	0.00375	0.0312429	C1s,Gm5077	1.72786	5.00E-05	0.000925573	Arhgap44	-0.866565	0.00205	0.0198145	Arl8a	1.23907	5.00E-05	0.000925573	Hist1h2ag	1.95858	0.00065	0.00913729	Cdc40	0.70573	0.00025	0.00426402	Aqp3	1.90449	0.00415	0.0374446	Fam195b	-0.86057	0.001	0.0197123	Dgcr6	-0.883668	0.0003	0.00771512	Il18rap	1.08526	0.00065	0.0143486	BC068281	1.5164	0.00015	0.00430602
Bcl7c	-0.877707	0.0017	0.0171472	C3	2.02751	5.00E-05	0.000925573	Arhgap9	1.13692	5.00E-05	0.000925573	Armcx1	-1.55735	5.00E-05	0.000925573	Hist1h4c	-1.96944	0.0004	0.00620068	Cdc42bpg	0.824605	5.00E-05	0.0010995	Aqp5	-1.15947	5.00E-05	0.0010995	Fam25c	-1.17706	5.00E-05	0.00165743	Dgkh	1.15328	5.00E-05	0.00165743	Il1a	0.753776	0.0032	0.0457801	BC094916	2.97073	5.00E-05	0.00165743
Becn1	0.601007	0.00035	0.00489649	C3ar1	0.921136	0.0013	0.0139244	Arhgdib	1.54233	5.00E-05	0.000925573	Arnt	0.979558	0.00595	0.0440273	Hivep2	0.589579	0.00165	0.0187167	Cdc42ep4	0.796674	5.00E-05	0.0010995	Ar	-0.91579	0.00075	0.0102146	Fam33a	-0.832666	0.00285	0.0419359	Dhrs4	-0.90795	0.0004	0.00976269	Il1b	1.82999	5.00E-05	0.00165743	BC094916	2.41499	0.00265	0.0396676
Bet1l	-0.686602	0.00075	0.00902607	C4a,C4b	1.00121	0.0002	0.00307356	Arhgef12	-0.788817	0.0016	0.016381	Arpc1b	2.16095	5.00E-05	0.000925573	Hlf	0.785437	0.0012	0.0147227	Cdh11	-0.608277	0.0016	0.0182875	Arcn1	0.832007	0.00035	0.00555306	Fam50a	-0.838801	0.001	0.0197123	Dip2b	0.689153	0.00265	0.0396676	Il1r2	1.58285	0.00075	0.0160197	BC100530	3.16554	5.00E-05	0.00165743
Bex2	-0.617331	0.0039	0.0321771	C5ar1	1.17012	0.00705	0.049957	Arhgef25	-0.825021	0.0003	0.00431406	Arpc3	1.10249	0.00295	0.0260806	Hmgn5	0.901515	0.0003	0.0049112	Cdk11b	0.755755	0.0003	0.0049112	Arf1	0.746133	0.0004	0.00620068	Fam82a1	-2.45618	5.00E-05	0.00165743	Dip2c	0.624743	0.00125	0.0231985	Il1rn	1.18949	0.0001	0.00304566	BC147527	1.84943	5.00E-05	0.00165743
Bhlhe41	-0.720663	0.00125	0.0135107	Cacybp	1.18299	5.00E-05	0.000925573	Arhgef37	1.97432	0.00035	0.00489649	Arpc4,Ttll3	1.15204	0.00025	0.00369895	Hnmt	-0.650636	0.0005	0.00740726	Cdk12	0.687948	0.00095	0.0123069	Arf3	0.962379	5.00E-05	0.0010995	Fat4	0.780974	0.00125	0.0231985	Dlc1	0.596388	0.00045	0.0107508	Il4ra	0.764706	0.0003	0.00771512	Bcam	-0.737952	5.00E-05	0.00165743
Birc3	0.717144	0.0003	0.00431406	Cadm1	-1.07404	5.00E-05	0.000925573	Arhgef38	-1.23554	0.0008	0.00949984	Arpc5	1.08799	0.0017	0.0171472	Hnrnpa1	0.568847	0.0037	0.034426	Cdk4	-0.8903	0.00085	0.0112497	Arf4	0.848862	0.00015	0.0028095	Fau	-0.570635	0.0006	0.0134552	Dll1	0.852855	0.0016	0.0276971	Il6	1.71712	0.0012	0.0224826	Bcas1	-1.27877	0.00075	0.0160197
Blk	-1.17379	0.00035	0.00489649	Calca	3.31255	5.00E-05	0.000925573	Arhgef9	-0.909886	0.001	0.0113448	Arrb2	2.93451	5.00E-05	0.000925573	Hnrnpab	0.712915	0.00025	0.00426402	Cdk9	2.69798	5.00E-05	0.0010995	Arfgap3	0.888798	0.00015	0.0028095	Fbp1	2.05528	5.00E-05	0.00165743	Dmxl2	0.732823	0.0003	0.00771512	Ino80d	0.594472	0.0016	0.0276971	Bcl2l1	1.76987	5.00E-05	0.00165743
Blvrb	-0.825038	0.0003	0.00431406	Calm4	-1.95929	5.00E-05	0.000925573	Arid4b	0.737937	0.0003	0.00431406	Arrdc3	-1.12943	0.0003	0.00431406	Hnrnph1	0.640618	0.00045	0.00681787	Cdkl4	1.36748	0.00195	0.0213625	Arfgef2	0.82154	5.00E-05	0.0010995	Fcf1	-0.678193	0.00345	0.0484282	Dnahc11	1.05546	0.0003	0.00771512	Inpp5d	0.724095	0.00335	0.0473531	Bcl3	2.49207	5.00E-05	0.00165743
Bmp2k	0.582851	0.0002	0.00307356	Calml3	-1.91622	5.00E-05	0.000925573	Arid5a	1.65499	5.00E-05	0.000925573	Arrdc4	1.27804	0.0042	0.0340224	Hnrnph2	0.55362	0.00365	0.0341625	Cdkn1a	1.91507	5.00E-05	0.0010995	Arg1	0.890563	0.003	0.0295051	Fcgr3	0.566243	0.00355	0.0495047	Dnahc5	0.950755	0.00065	0.0143486	Irf1	1.88157	5.00E-05	0.00165743	Bcl6	0.94131	0.0001	0.00304566
Bmp4	-0.692083	5.00E-05	0.000925573	Calr	0.844654	5.00E-05	0.000925573	Arih2	0.549076	0.00255	0.0233859	Art4,C030030A07Rik	-1.83856	0.0021	0.0201864	Hnrnpm	0.721048	0.00075	0.0102146	Cdkn2c	-0.997924	5.00E-05	0.0010995	Arhgap17	0.81844	0.00475	0.0415417	Fga	5.66746	0.0001	0.00304566	Dnahc6	1.21797	5.00E-05	0.00165743	Irf7	1.80188	5.00E-05	0.00165743	Beta-s	-1.32773	5.00E-05	0.00165743
Bmper	0.889477	5.00E-05	0.000925573	Camp	3.25684	0.0002	0.00307356	Arl15	-0.717803	0.003	0.0264099	Arxes2	-2.27145	5.00E-05	0.000925573	Hspa1a	1.11579	5.00E-05	0.0010995	Cebpb	1.5349	5.00E-05	0.0010995	Arhgap28	-1.1737	5.00E-05	0.0010995	Fgb	6.46461	5.00E-05	0.00165743	Dnahc8	0.80328	0.00065	0.0143486	Irf8	0.844052	0.00015	0.00430602	Bex2	-1.82082	5.00E-05	0.00165743
Bmpr2	0.772785	0.0057	0.0426755	Capza1	0.745888	0.00035	0.00489649	Arl4d	0.650238	0.0023	0.0216192	As3mt	-1.08227	0.0022	0.020916	Hspa1b	0.842488	0.0017	0.0191641	Cebpd	2.13152	5.00E-05	0.0010995	Arhgef25	-0.956912	0.00105	0.0133136	Fgl1	5.3216	5.00E-05	0.00165743	Dnahc9	0.83329	0.00025	0.00662965	Irf9,Rnf31	0.889045	5.00E-05	0.00165743	Bhlhe22	1.43876	0.00325	0.0462862
Bod1l	0.459973	0.0031	0.0270835	Capza2	0.946794	0.0002	0.00307356	Arl6ip5	1.51078	0.00035	0.00489649	Asb4	3.08032	0.0023	0.0216192	Idh3a	-0.602784	0.00065	0.00913729	Cebpg	1.03183	5.00E-05	0.0010995	Arhgef37	2.16779	5.00E-05	0.0010995	Filip1l	7.0616	5.00E-05	0.00165743	Dnajb9	-0.664541	0.0003	0.00771512	Isg15	2.0392	5.00E-05	0.00165743	Bhlhe41	-2.15634	5.00E-05	0.00165743
Bpifa1	-0.814487	5.00E-05	0.000925573	Capzb	0.604399	0.0034	0.0290411	Arl8a	1.05336	5.00E-05	0.000925573	Asnsd1	0.988907	0.006	0.0443073	Ier2	0.88151	0.0021	0.0224551	Cecr2	1.03897	0.00285	0.0283655	Arhgef6	-0.649722	0.003	0.0295051	Fkbp2	-1.64305	5.00E-05	0.00165743	Dnajc15	-0.637086	0.00175	0.0291454	Itga1	0.858418	5.00E-05	0.00165743	Bhlhe41	-1.57026	0.0027	0.0402317
Brpf3	-0.862625	0.0018	0.0179321	Car13	0.74833	0.00275	0.0247647	Armcx6	-0.859624	0.00525	0.0401619	Asph	-1.14605	0.0004	0.0054559	Ifi27l1	-0.689926	0.00075	0.0102146	Cela1	6.00323	5.00E-05	0.0010995	Arid1a	1.05401	5.00E-05	0.0010995	Fkbp4	-0.919838	5.00E-05	0.00165743	Dnajc8	-0.739373	5.00E-05	0.00165743	Itga5	0.914246	0.00325	0.0462862	Bicd1	1.06241	0.00085	0.0175546
Brwd3	0.89365	5.00E-05	0.000925573	Car2	-0.931312	0.0001	0.0017077	Arnt	0.988087	5.00E-05	0.000925573	Asprv1	3.27613	0.00025	0.00369895	Igf1r	0.588374	0.00235	0.0244587	Cela3b	9.86176	0.0028	0.0279426	Arid1b	0.737757	0.00135	0.016105	Fmnl1	-1.15045	0.0004	0.00976269	Dnajc9	-0.677238	0.0011	0.0211294	Itgam	0.891576	0.0006	0.0134552	Birc2	1.00465	5.00E-05	0.00165743
Bst2	0.679761	0.0012	0.0130926	Car3	-2.00527	5.00E-05	0.000925573	Arntl	1.77724	5.00E-05	0.000925573	Ass1	1.02414	0.00505	0.0390076	Il17rd	0.701928	0.0025	0.0256504	Cenpj	1.38105	5.00E-05	0.0010995	Arid5a	3.02144	5.00E-05	0.0010995	Foxn2	0.543264	0.00285	0.0419359	Dock5	0.63529	0.003	0.0436304	Itih4	0.826006	0.0004	0.00976269	Birc3	1.47215	5.00E-05	0.00165743
Btaf1	0.709099	5.00E-05	0.000925573	Casp1	2.07939	5.00E-05	0.000925573	Arpc1b	2.31723	5.00E-05	0.000925573	Asxl1	0.823297	0.0044	0.0352392	Il22ra2	-1.01327	0.0008	0.0107358	Cenpv	-0.978311	0.0061	0.0499883	Arid5b	1.59469	5.00E-05	0.0010995	Foxo3	1.01897	0.0001	0.00304566	Dock9	0.735396	0.0001	0.00304566	Jun	0.572584	0.00325	0.0462862	Bmp3	-1.08443	0.00295	0.0430642
Btbd2	-1.19603	5.00E-05	0.000925573	Casp12	1.72218	5.00E-05	0.000925573	Arpc2	0.790404	5.00E-05	0.000925573	Atf1	1.61526	5.00E-05	0.000925573	Il6ra	0.771224	0.00065	0.00913729	Cetn2	0.609202	0.00495	0.0427553	Arih2	0.803606	0.0008	0.0107358	Ftl1	0.605759	0.00095	0.0189792	Dph3	-1.32656	0.0006	0.0134552	Junb	0.854625	0.0018	0.0297719	Bmp3	-0.940386	0.00345	0.0484282
Btbd7	0.468928	0.00375	0.0312429	Casp4	2.8533	5.00E-05	0.000925573	Arpc3	1.09331	5.00E-05	0.000925573	Atf3	3.45183	5.00E-05	0.000925573	Immp1l	-0.639508	0.0015	0.017437	Cfb	0.795819	5.00E-05	0.0010995	Arl1	-0.770627	0.00185	0.0204776	G6pc	9.58084	0.0001	0.00304566	Dpy30	-0.770433	0.0019	0.030682	Kcnj15	0.616159	0.0023	0.0355412	Bmp5	-0.752019	0.00055	0.0125887
Btf3	1.03988	5.00E-05	0.000925573	Casp7	1.1821	5.00E-05	0.000925573	Arrb2	1.43566	5.00E-05	0.000925573	Atf4	1.12325	0.00075	0.00902607	Iqgap1	0.522242	0.00445	0.0395537	Cftr	-0.553731	0.0032	0.0309108	Arl4a	0.961601	5.00E-05	0.0010995	Gata3	-1.40075	0.00145	0.0258034	Drap1	-1.20117	5.00E-05	0.00165743	Klf13	0.70307	0.0007	0.0152047	Bnip3	0.914861	5.00E-05	0.00165743
Btg1	0.568863	0.00015	0.00241216	Casp8	0.777319	5.00E-05	0.000925573	Art4,C030030A07Rik	-1.60204	5.00E-05	0.000925573	Atg9a	1.58802	0.00125	0.0135107	Irf2bp2	0.577947	0.00165	0.0187167	Cgn	0.708126	0.0015	0.017437	Arl5a	-0.697493	0.0007	0.00968181	Gatad2b	-3.42085	0.00215	0.0337347	Dsp	0.602782	0.0012	0.0224826	Klf2	0.773788	0.0026	0.0391167	Bnip3l	-0.740468	5.00E-05	0.00165743
Btg2	0.597187	0.0002	0.00307356	Casq1	-1.84545	5.00E-05	0.000925573	Asap1	0.578724	0.0049	0.0381343	Atm	-1.16925	0.0003	0.00431406	Irx1	0.803497	0.0009	0.0117898	Cgnl1	0.680141	0.00145	0.0169951	Arl5b	0.835067	0.0011	0.0137911	Gbe1	0.60591	0.0014	0.0251303	Dst	1.04351	5.00E-05	0.00165743	Klra17	1.55033	0.00075	0.0160197	Bpgm	-0.87277	5.00E-05	0.00165743
C030044B11Rik	0.822803	5.00E-05	0.000925573	Cat	-0.627572	0.0068	0.048647	Asf1b	1.47831	0.00185	0.018315	Atn1	1.22284	0.0017	0.0171472	Itpa	-0.778594	0.00105	0.0133136	Chchd2	-0.843416	0.00015	0.0028095	Arl6ip5	0.858121	0.00025	0.00426402	Gc	5.46762	5.00E-05	0.00165743	Dtna	1.19153	5.00E-05	0.00165743	Klra2	1.08988	0.0001	0.00304566	Bpifa1	-1.05845	5.00E-05	0.00165743
C130074G19Rik	-0.76975	5.00E-05	0.000925573	Cbfa2t3	-1.00434	0.00305	0.0267531	Ash1l	-0.57156	0.00645	0.0467598	Atp13a4	-1.42631	0.0011	0.012224	Kank2	0.591456	0.00335	0.0320432	Chd1	0.595159	0.0007	0.00968181	Arl8a	0.988349	0.0002	0.00355692	Gcm1	-1.63599	0.0019	0.030682	Dub1	-2.10976	5.00E-05	0.00165743	Krt1	5.88007	0.00205	0.0325231	Bpifb1	1.19399	0.00025	0.00662965
C1d	0.478604	0.0053	0.040445	Cbr2	-1.22144	5.00E-05	0.000925573	Asna1	0.674432	0.00645	0.0467598	Atp1a2,Atp1a4	-1.58645	5.00E-05	0.000925573	Kcna2	0.698242	0.0022	0.0232895	Chd3	0.611451	0.0033	0.0316785	Arl9,Srp72	0.977016	5.00E-05	0.0010995	Gimap1,Gimap5	-0.953236	0.00335	0.0473531	Dync1h1	0.64253	0.0002	0.00549855	Krt13,Krt15	-0.914852	0.0007	0.0152047	Bst1	1.98636	5.00E-05	0.00165743
C1galt1	0.557844	0.00165	0.0167635	Ccbp2	0.928964	0.0002	0.00307356	Asnsd1	0.973314	5.00E-05	0.000925573	Atp4b	#NAME?	5.00E-05	0.000925573	Kcnj15	0.551057	0.0025	0.0256504	Chd4	0.684174	0.00035	0.00555306	Armcx1	-1.14923	5.00E-05	0.0010995	Glrx3	-0.605739	0.0026	0.0391167	Dynlt1f	5.19116	0.0011	0.0211294	Lap3	0.786055	0.0002	0.00549855	Bst2	3.82144	5.00E-05	0.00165743
C1galt1c1	0.455354	0.00315	0.0274047	Ccdc129	-1.17617	0.00135	0.0143449	Aspa	-1.54268	0.0003	0.00431406	Atp5j2	-0.954376	0.0026	0.023737	Klf13	0.662023	0.00055	0.00799146	Chd7	0.806095	0.0023	0.0240997	Armcx2	-0.974974	0.00025	0.00426402	Gm10408	-2.47821	0.0006	0.0134552	Dyrk2	1.04402	5.00E-05	0.00165743	Lass6	0.903597	0.00045	0.0107508	Btbd3	-1.17445	5.00E-05	0.00165743
C1qtnf5,Mfrp	-1.03909	0.0022	0.020916	Ccdc160	1.42696	5.00E-05	0.000925573	Asph	-0.713189	0.0004	0.0054559	Atp6v0a1	1.17319	0.00165	0.0167635	Klf15	0.883521	0.0002	0.00355692	Chi3l4	6.67001	5.00E-05	0.0010995	Armcx6	-1.17972	0.0025	0.0256504	Gm10416	1.58921	5.00E-05	0.00165743	E130308A19Rik	0.947493	0.00085	0.0175546	Lcn2	1.79163	5.00E-05	0.00165743	Btnl2	2.19754	0.00095	0.0189792
C1qtnf9	1.08906	0.00265	0.0240735	Ccdc25	1.2106	5.00E-05	0.000925573	Aspm	1.50028	5.00E-05	0.000925573	Atp6v0c	2.51852	5.00E-05	0.000925573	Klf4	1.1195	5.00E-05	0.0010995	Chia	-0.818187	0.00025	0.00426402	Arnt	1.20402	5.00E-05	0.0010995	Gm10653	-2.59108	0.0017	0.0288241	E330009J07Rik	-4.11129	0.00265	0.0396676	Lcp1	0.563016	0.00335	0.0473531	C130026I21Rik	2.82384	0.00035	0.00877645
C430048L16Rik,Rbm12b	0.778644	0.00085	0.00995798	Ccdc3	-1.5863	0.0008	0.00949984	Asprv1	1.48165	0.00035	0.00489649	Atp6v0d1	0.884539	0.00235	0.0219713	Klf9	1.04364	5.00E-05	0.0010995	Chmp4b	0.648785	0.00085	0.0112497	Arntl	1.17574	5.00E-05	0.0010995	Gm10845	-1.84682	5.00E-05	0.00165743	E330033B04Rik	-1.68186	5.00E-05	0.00165743	Lgals3bp	1.1338	5.00E-05	0.00165743	C130074G19Rik	-1.43898	5.00E-05	0.00165743
C530028O21Rik	-1.41842	0.0002	0.00307356	Ccdc42	-1.94337	0.00505	0.0390076	Asrgl1	-0.904454	0.00135	0.0143449	Atp6v1b2	1.25064	0.0001	0.0017077	Kpnb1	0.603828	0.0004	0.00620068	Chmp4c	0.569575	0.00405	0.0367718	Arpc1b	1.09777	5.00E-05	0.0010995	Gm12070	3.21624	5.00E-05	0.00165743	Ebpl	-1.46702	5.00E-05	0.00165743	Lgals9	0.707725	0.0019	0.030682	C1qa	2.01945	5.00E-05	0.00165743
C6	-0.573655	0.0035	0.0296666	Ccdc48	-1.28459	0.0001	0.0017077	Ass1	1.07875	5.00E-05	0.000925573	Atp8b4	2.6123	5.00E-05	0.000925573	Krt1	-4.35179	0.00015	0.0028095	Chrdl1	-0.833112	5.00E-05	0.0010995	Arrdc4	1.17073	5.00E-05	0.0010995	Gm12504	-2.37337	0.0003	0.00771512	Ece1	1.04864	5.00E-05	0.00165743	Litaf	0.732143	0.0005	0.0116927	C1qb	2.3088	5.00E-05	0.00165743
C77080	-0.862827	0.00635	0.0462159	Ccdc55	1.03761	0.0063	0.0459447	Atad2	0.639778	0.001	0.0113448	Atr	-0.818745	0.0058	0.043213	Krt10	-1.70785	0.0003	0.0049112	Chst3	-0.747312	0.0025	0.0256504	Arsa	1.1205	0.0015	0.017437	Gm13139	0.840824	0.00065	0.0143486	Ech1	-0.884464	5.00E-05	0.00165743	Lmod3	-1.41497	0.00085	0.0175546	C1qc	1.86407	5.00E-05	0.00165743
C87436	-0.63972	0.00385	0.0318808	Ccdc58	0.849876	0.00355	0.0299858	Atf3	2.01015	5.00E-05	0.000925573	Atxn2l	1.24701	0.00025	0.00369895	Krt79	0.92643	0.00265	0.0268088	Churc1	-0.658149	0.00435	0.0388444	Arsj	-1.32896	0.00055	0.00799146	Gm14325	0.713011	0.00055	0.0125887	Eci1	-0.89609	0.0004	0.00976269	Lox	1.02225	5.00E-05	0.00165743	C1qtnf2	-2.39344	5.00E-05	0.00165743
Cabin1	-0.743797	0.00175	0.0175331	Ccdc72	1.20165	5.00E-05	0.000925573	Atg3	0.775212	0.0007	0.00854137	AU021092	-1.29405	0.0007	0.00854137	Lamb1	0.677767	0.00015	0.0028095	Cib1	-0.715257	0.0034	0.0324122	Arsk	-1.06011	0.0014	0.0165355	Gm14326	0.775699	5.00E-05	0.00165743	Eci3	-1.71481	0.0005	0.0116927	Lpp	0.762089	5.00E-05	0.00165743	C1qtnf7	-1.97689	5.00E-05	0.00165743
Cacna2d1	0.564478	0.0006	0.00756478	Ccdc88b	1.27937	5.00E-05	0.000925573	Atn1	2.52734	5.00E-05	0.000925573	AW112010	1.81124	5.00E-05	0.000925573	Lamc1	0.580472	0.00425	0.0381557	Cidea	0.891953	0.00245	0.0252826	Art1	1.36991	0.00055	0.00799146	Gm17821	-1.25301	0.00015	0.00430602	Edem3	0.629857	0.0003	0.00771512	Lrat	-0.745405	5.00E-05	0.00165743	C1qtnf7	-1.81824	0.00085	0.0175546
Cacnb1	-1.2339	0.0002	0.00307356	Ccl11	0.915999	0.00415	0.0337162	Atox1	-1.37154	5.00E-05	0.000925573	AW146154	-1.28603	0.0029	0.0257528	Lax1	-2.1437	5.00E-05	0.0010995	Ciita	1.69812	5.00E-05	0.0010995	Art4	-1.80861	5.00E-05	0.0010995	Gm19757	-1.46528	0.00235	0.0361724	Eed	-0.897977	5.00E-05	0.00165743	Lrp1	0.811655	5.00E-05	0.00165743	C1ra	2.27774	5.00E-05	0.00165743
Cacybp	0.765148	5.00E-05	0.000925573	Ccl12	4.25518	5.00E-05	0.000925573	Atp13a4	-1.65018	5.00E-05	0.000925573	B230118H07Rik	-1.28217	0.00175	0.0175331	Lcn2	1.2655	5.00E-05	0.0010995	Cisd1	-0.758553	0.00145	0.0169951	As3mt	-0.960392	0.0002	0.00355692	Gm1976	1.08708	0.0002	0.00549855	Eef1b2	-0.692481	0.0003	0.00771512	Lsm3	-1.11404	5.00E-05	0.00165743	C1rl	1.41369	0.0001	0.00304566
Cadm4	-1.03291	0.00335	0.0287177	Ccl19	1.25778	0.00675	0.0483671	Atp1a1	0.740061	0.00025	0.00369895	B230219D22Rik	-0.780006	0.0061	0.044845	Lmo7	0.586109	0.00135	0.016105	Ciz1	0.820513	0.0015	0.017437	Asap3	1.87486	0.0003	0.0049112	Gm20594	-1.55033	5.00E-05	0.00165743	Eef1d	-0.644144	0.00015	0.00430602	Lum	-0.908614	0.00015	0.00430602	C1s,Gm5077	2.5892	5.00E-05	0.00165743
Cadps2	0.88223	5.00E-05	0.000925573	Ccl2	6.30239	5.00E-05	0.000925573	Atp1a3	1.81424	5.00E-05	0.000925573	B230312A22Rik	2.22194	5.00E-05	0.000925573	Lsm3	-0.703752	0.00235	0.0244587	Clca1	2.53741	0.00165	0.0187167	Asb4	5.07113	0.00025	0.00426402	Gm4759	1.48322	0.0005	0.0116927	Efna1	-0.586568	0.0024	0.0367876	Ly6a	1.19057	5.00E-05	0.00165743	C2	2.10309	5.00E-05	0.00165743
Calm3	-0.447809	0.003	0.0264099	Ccl20	6.8798	5.00E-05	0.000925573	Atp1b1	0.687278	0.0011	0.012224	B3gnt1	-1.06253	0.00605	0.0445817	Lsm4	-0.763385	0.0051	0.0437049	Cldn5	-0.582587	0.00155	0.0178691	Ascc3	0.801297	0.00515	0.0440435	Gm4788	3.11351	5.00E-05	0.00165743	Egfr	0.892892	0.00045	0.0107508	Ly6e	0.646141	0.0008	0.0168011	C3	2.81617	5.00E-05	0.00165743
Calm4	-0.837173	0.0019	0.0186953	Ccl3	5.92191	5.00E-05	0.000925573	Atp1b2	2.12877	5.00E-05	0.000925573	B430306N03Rik	4.12664	0.00055	0.00705419	Lsmd1	-0.66681	0.00205	0.0221195	Clec14a	-0.920226	5.00E-05	0.0010995	Asgr1	-2.24366	0.0008	0.0107358	Gm4944,Zfp947	0.751119	0.00045	0.0107508	Eif2c1	0.640421	0.0035	0.0489642	Lyn	0.812257	0.00325	0.0462862	C330013F16Rik	-1.77105	0.00065	0.0143486
Camk2d	0.598591	0.0003	0.00431406	Ccl4	5.9275	5.00E-05	0.000925573	Atp2a3	-0.73071	0.00075	0.00902607	B4galnt1	1.13406	0.00065	0.00805504	Lum	-0.592872	0.0031	0.0301942	Clec4d	2.48354	5.00E-05	0.0010995	Asns	1.11715	5.00E-05	0.0010995	Gm5617	1.08513	0.00015	0.00430602	Eif2c2	0.875564	0.00025	0.00662965	Lypd2	-0.888679	0.003	0.0436304	C430049B03Rik,Mir322,Mir351,Mir503	-1.39213	0.0004	0.00976269
Caml	0.514597	0.0048	0.0375492	Ccl7	6.82163	5.00E-05	0.000925573	Atp4b	#NAME?	5.00E-05	0.000925573	B4galt1	1.39055	5.00E-05	0.000925573	Lypd2,Slurp1	-1.07151	0.0002	0.00355692	Clec4e	3.77912	5.00E-05	0.0010995	Atf3	3.68229	5.00E-05	0.0010995	Gm608	0.579975	0.00315	0.0452183	Eif3h	-0.490625	0.00265	0.0396676	Lyrm2	-0.722797	0.0014	0.0251303	Cacna2d1	-0.712946	0.00075	0.0160197
Camsap2	0.504845	0.0031	0.0270835	Ccl8	3.55105	5.00E-05	0.000925573	Atp5g1	-1.60969	5.00E-05	0.000925573	B4galt4	-0.905851	0.0035	0.0296666	Magoh	-0.549321	0.0036	0.0338005	Clec5a	2.13862	5.00E-05	0.0010995	Atf4	1.04847	5.00E-05	0.0010995	Gm7609	-2.79945	0.0035	0.0489642	Eif4e	-0.501566	0.0023	0.0355412	Lyst	0.618011	0.0018	0.0297719	Cadm1	-1.36769	5.00E-05	0.00165743
Camta2,Spag7	-0.930941	5.00E-05	0.000925573	Ccl9	1.71048	5.00E-05	0.000925573	Atp5j2	-0.776359	0.0002	0.00307356	B4galt5	2.18101	5.00E-05	0.000925573	Malat1	0.775014	0.0042	0.037807	Clec7a	-0.950091	5.00E-05	0.0010995	Atf6	0.659052	0.00185	0.0204776	Gmfg	-1.1174	0.00035	0.00877645	Eif4g3	0.850787	0.0005	0.0116927	Malat1	0.765157	0.0001	0.00304566	Calca	3.8201	5.00E-05	0.00165743
Capn2	0.48853	0.0028	0.0250866	Ccr1	3.0666	5.00E-05	0.000925573	Atp5o	-0.60632	0.00175	0.0175331	Bach1	1.02625	0.00075	0.00902607	Map1lc3a	-0.726931	0.0036	0.0338005	Clic3	-0.760234	5.00E-05	0.0010995	Atf7	0.898948	0.0023	0.0240997	Gnmt	1.45914	0.00085	0.0175546	Eif5a	-0.53259	0.00205	0.0325231	Man2a1	0.857726	5.00E-05	0.00165743	Calm4	-2.12508	0.0001	0.00304566
Capzb	0.451872	0.0039	0.0321771	Ccr2	1.61106	5.00E-05	0.000925573	Atp5sl	1.01903	5.00E-05	0.000925573	Bag6	0.771212	0.00705	0.049957	Map3k6	0.847135	0.0031	0.0301942	Clic4	0.53439	0.0046	0.0405267	Atg2a	1.12813	0.00165	0.0187167	Gp1bb,Sept5	-1.05273	0.00215	0.0337347	Elk3	0.713695	0.00045	0.0107508	Maoa	-0.969348	5.00E-05	0.00165743	Calml3	-1.04476	0.0019	0.030682
Car3	-0.640832	0.0001	0.0017077	Ccr5	2.83873	5.00E-05	0.000925573	Atp6v0a1	0.746546	0.00555	0.0418534	Baiap2l1	-1.18162	0.00275	0.0247647	Mb	-1.35516	5.00E-05	0.0010995	Clk1	0.539984	0.0045	0.0398732	Atg4a	-0.843868	0.0003	0.0049112	Gpatch4	-1.15442	0.0009	0.0182667	Elk4	0.96653	5.00E-05	0.00165743	Mb	-1.1201	5.00E-05	0.00165743	Calr	1.2327	5.00E-05	0.00165743
Card11	-0.890494	0.0032	0.0277246	Ccrl2	1.55893	5.00E-05	0.000925573	Atp6v0c	1.16692	5.00E-05	0.000925573	Bak1	2.415	5.00E-05	0.000925573	Mbd1	0.581607	0.006	0.0493452	Clps	-2.52042	5.00E-05	0.0010995	Atn1	2.87514	5.00E-05	0.0010995	Gpd2	0.619886	0.0016	0.0276971	Eng	0.770817	0.0017	0.0288241	Mbip	-0.887271	0.0002	0.00549855	Camp	5.98601	5.00E-05	0.00165743
Casc5	1.18573	5.00E-05	0.000925573	Ccrn4l	1.02117	0.00245	0.0226794	Atp6v0d1	0.581625	0.00185	0.018315	Bambi	-1.31237	0.00165	0.0167635	Mbip	-0.929884	0.0001	0.0020003	Cma1	-0.995742	0.0009	0.0117898	Atox1	-1.16535	0.001	0.0127897	Gphn	0.919433	0.0008	0.0168011	Eno1	-1.08333	0.0006	0.0134552	Med12	0.730326	0.0027	0.0402317	Camsap1	1.05251	5.00E-05	0.00165743
Casd1	0.477086	0.002	0.0194343	Cd109	-1.24413	0.0007	0.00854137	Atp6v1b2	1.11408	5.00E-05	0.000925573	Banf1	1.31705	0.0028	0.0250866	Mcf2l	1.00044	5.00E-05	0.0010995	Cmpk2	1.43953	5.00E-05	0.0010995	Atp10d	1.17271	5.00E-05	0.0010995	Gpr126	0.62373	0.00165	0.0281977	Enpp7	#NAME?	5.00E-05	0.00165743	Mefv	2.03302	5.00E-05	0.00165743	Capza2	0.733487	0.0003	0.00771512
Casp1	0.918022	5.00E-05	0.000925573	Cd14	3.61904	5.00E-05	0.000925573	Atp6v1g1	0.58357	0.00185	0.018315	Bank1	-1.88908	0.0002	0.00307356	Mdh1b	-0.83906	0.00415	0.0374446	Cmtm7	-1.00192	0.004	0.036414	Atp11a	0.81439	0.0041	0.0371041	Gpsm3,Pbx2	-0.79474	0.00235	0.0361724	Ensa	-0.54509	0.0029	0.0425059	Meox1	-0.860537	0.0006	0.0134552	Car13	1.00094	0.0003	0.00771512
Casp12	0.904727	0.00055	0.00705419	Cd163	1.48077	5.00E-05	0.000925573	Atp8b1	0.758884	0.00695	0.0494397	Banp	-1.23955	0.0011	0.012224	Mdm2	0.63709	0.0013	0.0156244	Cntn1	0.943298	0.0026	0.0264172	Atp1a1	0.892039	0.00025	0.00426402	Gpx3	-0.543571	0.0015	0.0263809	Ep300	0.783109	5.00E-05	0.00165743	Mgp	-0.807454	5.00E-05	0.00165743	Car2	-1.27484	5.00E-05	0.00165743
Casp4	1.47262	5.00E-05	0.000925573	Cd177	4.10913	5.00E-05	0.000925573	Atp8b4	1.90549	5.00E-05	0.000925573	Basp1	3.0434	5.00E-05	0.000925573	Med21	-0.703801	0.0003	0.0049112	Col4a1	0.883075	5.00E-05	0.0010995	Atp1b1	1.34204	5.00E-05	0.0010995	Gria3	0.924803	0.0004	0.00976269	Epas1	1.08364	5.00E-05	0.00165743	Mgst3	-0.725658	0.0027	0.0402317	Car3	-2.8754	5.00E-05	0.00165743
Casp8ap2	0.762428	5.00E-05	0.000925573	Cd209a	-1.54842	5.00E-05	0.000925573	Atrn	-0.649149	0.00055	0.00705419	Baz1a	1.27213	0.00025	0.00369895	Med8	-0.638033	0.0019	0.0209087	Col4a2	1.14459	5.00E-05	0.0010995	Atp1b2	2.59018	0.00505	0.0434355	Gsr	0.775165	0.00015	0.00430602	Erbb3	0.867679	0.0002	0.00549855	Mir1932	1.49229	0.0001	0.00304566	Car4	-0.710443	0.00135	0.0244637
Casz1	0.737541	0.00025	0.00369895	Cd22	-0.906957	0.00295	0.0260806	Atxn1	-1.5648	0.00035	0.00489649	BC006779	1.42034	5.00E-05	0.000925573	Mertk	0.699286	0.00015	0.0028095	Colq	-1.45731	5.00E-05	0.0010995	Atp2a2	1.02042	5.00E-05	0.0010995	Gucy1a2	0.761321	5.00E-05	0.00165743	Erbb4	1.7384	0.00325	0.0462862	Mlf1	-0.648598	0.0023	0.0355412	Carhsp1	0.751219	0.00035	0.00877645
Cbr2	-0.755003	5.00E-05	0.000925573	Cd24a	0.627251	0.0028	0.0250866	Atxn10	-0.736714	0.00035	0.00489649	BC013712	2.63236	5.00E-05	0.000925573	Mettl21a	-0.787555	0.00105	0.0133136	Commd1	-2.48675	5.00E-05	0.0010995	Atp5e	-0.979672	0.00025	0.00426402	Gulo	3.61373	0.00285	0.0419359	Erich1	-0.849449	0.00025	0.00662965	Mlkl	1.22301	5.00E-05	0.00165743	Cars	1.47546	5.00E-05	0.00165743
Cbx5	0.53146	0.0008	0.00949984	Cd27,Tapbpl	1.15505	5.00E-05	0.000925573	Atxn2l	1.03516	5.00E-05	0.000925573	BC018473	4.82686	5.00E-05	0.000925573	Mgst1	-0.812532	5.00E-05	0.0010995	Commd10	-0.935138	5.00E-05	0.0010995	Atp5g1	-1.05081	0.00135	0.016105	Gvin1	1.28364	0.00015	0.00430602	Errfi1	0.588439	0.00075	0.0160197	Mll2	0.763361	0.00135	0.0244637	Casp1	1.73734	5.00E-05	0.00165743
Cbx8	-1.32991	5.00E-05	0.000925573	Cd274	4.34612	5.00E-05	0.000925573	AU021092	-1.07307	5.00E-05	0.000925573	BC028528	-1.33808	0.0034	0.0290411	Mgst3	-1.15284	5.00E-05	0.0010995	Commd3	-1.22288	5.00E-05	0.0010995	Atp5l	-0.778115	0.00035	0.00555306	Gys2	1.769	0.0002	0.00549855	Etfa	-0.752489	5.00E-05	0.00165743	Mlxip	0.892664	0.00085	0.0175546	Casp12	2.08072	5.00E-05	0.00165743
Ccdc123	-0.841148	0.00585	0.0434868	Cd300a	1.00935	0.00025	0.00369895	AU040972	1.06772	0.00155	0.0159863	BC031781	1.09839	0.00125	0.0135107	Mif4gd	-0.734973	0.00105	0.0133136	Copb2	0.631457	0.00095	0.0123069	Atp6v0c	1.3804	5.00E-05	0.0010995	H19	-1.06338	5.00E-05	0.00165743	Exoc4	0.679169	0.0024	0.0367876	Mmp8	1.93992	5.00E-05	0.00165743	Casp4	3.05779	5.00E-05	0.00165743
Ccdc129	-0.911878	0.0004	0.0054559	Cd300ld,Cd300lf	2.08543	5.00E-05	0.000925573	Aurka	1.71716	0.00025	0.00369895	BC100530	9.17875	5.00E-05	0.000925573	Mkks	-0.657127	0.0013	0.0156244	Cope	-0.60707	0.0019	0.0209087	Atp6v0d2	-0.911703	5.00E-05	0.0010995	H2-Aa	0.810896	0.0001	0.00304566	Exph5	0.733622	5.00E-05	0.00165743	Mov10	1.12034	0.0023	0.0355412	Casp7	1.11344	5.00E-05	0.00165743
Ccdc154	-0.897758	0.0022	0.020916	Cd33	1.8237	5.00E-05	0.000925573	Aurkb	2.22172	5.00E-05	0.000925573	Bcar1	1.00597	0.00625	0.0456494	Morc3	-0.710591	0.0005	0.00740726	Copz2	-0.957118	0.00075	0.0102146	Atp6v0e2	-0.897299	0.0012	0.0147227	H2afy	-0.710353	0.00155	0.0270308	Fabp2	-3.06334	0.00045	0.0107508	Mpeg1	0.867564	5.00E-05	0.00165743	Casp8	0.718146	0.0002	0.00549855
Ccdc25	0.793113	0.0001	0.0017077	Cd44	0.644538	0.00165	0.0167635	AW112010	2.47459	5.00E-05	0.000925573	Bche	-1.76704	5.00E-05	0.000925573	Mrp63	-0.688985	0.0037	0.034426	Cox17	1.02869	0.00135	0.016105	Atp6v1f	-1.1868	5.00E-05	0.0010995	H2-Oa	-2.35063	5.00E-05	0.00165743	Fabp4	-0.993643	5.00E-05	0.00165743	Mrpl27	-1.0304	0.0002	0.00549855	Cass4	-1.89871	5.00E-05	0.00165743
Ccdc28a	-0.79144	0.0023	0.0216192	Cd53	1.67838	5.00E-05	0.000925573	Axl	0.753735	0.0003	0.00431406	Bcl10	1.12004	0.0002	0.00307356	Mrpl1	-0.596614	0.0036	0.0338005	Cox6b1	-0.632817	0.0005	0.00740726	Atp6v1g1	1.07891	5.00E-05	0.0010995	H2-Q10	2.00747	5.00E-05	0.00165743	Fabp5	-0.915646	5.00E-05	0.00165743	Mrps21	-0.831619	0.00015	0.00430602	Cat	-0.698854	0.00035	0.00877645
Ccdc58	0.756185	0.0004	0.0054559	Cd63	0.972776	0.0001	0.0017077	Azi2	0.803651	5.00E-05	0.000925573	Bcl2a1a	1.49153	0.0001	0.0017077	Mrpl11	-0.819205	0.0003	0.0049112	Cox7c	-0.819528	5.00E-05	0.0010995	Atp8a1	0.655779	0.00485	0.042166	H2-Q6	-0.841665	0.00205	0.0325231	Fam100b	-0.795072	0.0017	0.0288241	Ms4a4b,Ms4a4c	1.1743	0.0001	0.00304566	Cav1	-1.09424	5.00E-05	0.00165743
Ccdc72	1.70956	5.00E-05	0.000925573	Cd69	1.78628	5.00E-05	0.000925573	B230120H23Rik	-0.599659	0.0035	0.0296666	Bcl2a1b,Mthfs	2.06008	5.00E-05	0.000925573	Mrpl12	-0.691576	0.0006	0.00855956	Cox8a	-0.602003	0.00485	0.042166	Atp8b1	1.37749	5.00E-05	0.0010995	H3f3a	1.07831	5.00E-05	0.00165743	Fam103a1	-0.621964	0.0008	0.0168011	Ms4a6c	1.13263	5.00E-05	0.00165743	Cav2	-1.2348	5.00E-05	0.00165743
Ccdc85a	0.623732	5.00E-05	0.000925573	Cd79b	-1.00274	0.00085	0.00995798	B230206F22Rik	-0.942714	0.00565	0.0423996	Bcl2l1	2.05704	5.00E-05	0.000925573	Mrpl13	-0.690267	0.00025	0.00426402	Cpa1	7.60523	0.00085	0.0112497	Atp8b4	1.32677	5.00E-05	0.0010995	H3f3b	-0.704549	5.00E-05	0.00165743	Fam115a	0.76008	0.001	0.0197123	Ms4a6d	1.60091	5.00E-05	0.00165743	Cblb	0.863387	0.00055	0.0125887
Ccdc88a	0.884797	5.00E-05	0.000925573	Cd81	-0.616054	0.00505	0.0390076	B230312A22Rik	1.60467	5.00E-05	0.000925573	Bcl2l11	1.4589	5.00E-05	0.000925573	Mrpl21	-0.774767	0.0013	0.0156244	Cpb1	5.16609	5.00E-05	0.0010995	Atpif1	-1.02668	5.00E-05	0.0010995	Hamp2	3.8958	5.00E-05	0.00165743	Fam133b	-0.962556	0.00045	0.0107508	Msr1	1.07627	0.00035	0.00877645	Cbr2	-0.913519	5.00E-05	0.00165743
Ccdc89	-1.02323	0.00215	0.0205554	Cd86	0.971839	0.0007	0.00854137	B2m	1.63453	5.00E-05	0.000925573	Bcl3	4.18326	5.00E-05	0.000925573	Mrpl22	-0.75703	0.0026	0.0264172	Cr2	-0.7276	0.0044	0.0391922	Atrip,Trex1	1.96336	0.0012	0.0147227	Hao1	4.9463	0.001	0.0197123	Fam162a	-0.812923	0.001	0.0197123	Mt1	0.8614	0.0029	0.0425059	Cc2d2a	-0.759413	0.00145	0.0258034
Ccl11	1.25149	5.00E-05	0.000925573	Cd97	-1.016	0.0002	0.00307356	B430306N03Rik	3.90801	5.00E-05	0.000925573	Bcl6b	1.25581	0.00105	0.0117939	Mrpl27	-0.661292	0.00395	0.0360717	Creb3l1	1.47112	0.0024	0.0248764	Atxn2l	1.84098	5.00E-05	0.0010995	Hbb-b1,Hbb-b2	1.15554	5.00E-05	0.00165743	Fam19a1	1.0762	0.00235	0.0361724	Mt2	1.30839	0.00215	0.0337347	Ccbl2	1.47428	5.00E-05	0.00165743
Ccl12	3.63083	5.00E-05	0.000925573	Cdc42bpg	-0.985897	0.00015	0.00241216	B4galnt1	0.630183	0.0049	0.0381343	Bcr	3.98028	0.0024	0.022326	Mrpl33	-0.761415	0.0003	0.0049112	Crip1	-1.50436	5.00E-05	0.0010995	Atxn7l1	1.25261	5.00E-05	0.0010995	Hcls1	-1.20404	5.00E-05	0.00165743	Fam25c	-1.11181	5.00E-05	0.00165743	Mt4	-1.43254	5.00E-05	0.00165743	Ccbp2	1.10651	5.00E-05	0.00165743
Ccl17	1.74656	0.00565	0.0423996	Cdc42ep4	0.828493	0.0002	0.00307356	B4galt3	0.818634	0.0026	0.023737	Bdkrb2	0.851938	0.00535	0.0407345	Mrpl38	-0.8709	0.0022	0.0232895	Crk	0.554987	0.00335	0.0320432	Atxn7l1	2.54526	5.00E-05	0.0010995	Hdgf	-0.803645	0.0008	0.0168011	Fam33a	-1.0941	5.00E-05	0.00165743	Muc4	1.23481	0.00025	0.00662965	Ccdc11,Mbd1	2.17829	5.00E-05	0.00165743
Ccl2	5.10902	5.00E-05	0.000925573	Cdh13	-1.56246	5.00E-05	0.000925573	B4galt5	1.38528	5.00E-05	0.000925573	Bend4	1.92409	5.00E-05	0.000925573	Mrpl51	-0.667406	0.00075	0.0102146	Crls1	-0.547158	0.0057	0.0474785	AU021034	-0.748841	0.0031	0.0301942	Heca	0.603569	0.00105	0.0204339	Fam82a1	-2.2337	5.00E-05	0.00165743	Muc5b	1.10594	5.00E-05	0.00165743	Ccdc129	-1.46854	5.00E-05	0.00165743
Ccl20	3.85591	0.0001	0.0017077	Cdh5	-0.943198	0.00015	0.00241216	B4galt6	0.641745	0.0042	0.0340224	Best1	3.5465	0.0003	0.00431406	Mrps14	-0.550513	0.00195	0.0213625	Cry1	0.797295	0.0009	0.0117898	Aurkaip1	-1.01018	5.00E-05	0.0010995	Hhip	0.686365	0.00015	0.00430602	Fance	-1.12989	0.00225	0.0349221	Mx1	1.66302	0.00025	0.00662965	Ccdc152	-1.09225	0.00095	0.0189792
Ccl22	1.16697	0.0013	0.0139244	Cdkl5	-0.756263	0.0039	0.0321771	B9d2	1.00179	0.0004	0.0054559	Beta-s	-1.82009	5.00E-05	0.000925573	Mrps17	-0.658374	0.00495	0.0427553	Cryab	-0.755342	0.00305	0.0298803	Auts2	1.11604	0.00165	0.0187167	Hist1h1a	-1.18786	0.00115	0.0217739	Fat1	0.927276	5.00E-05	0.00165743	Mx2	1.43419	5.00E-05	0.00165743	Ccdc160	1.1198	0.0006	0.0134552
Ccl24	1.05626	0.0004	0.0054559	Cdkn1a	2.43448	5.00E-05	0.000925573	Bace2	-1.09566	0.0005	0.00653265	Bex2	-2.35968	0.00035	0.00489649	Mrps24	-1.15101	5.00E-05	0.0010995	Csf1	1.02994	5.00E-05	0.0010995	AW112010	2.61033	5.00E-05	0.0010995	Hist1h2af	1.67655	0.0002	0.00549855	Fat4	1.43671	5.00E-05	0.00165743	Mxd1	1.10205	5.00E-05	0.00165743	Ccdc25	1.62414	5.00E-05	0.00165743
Ccl3	3.027	5.00E-05	0.000925573	Cdkn2c	-0.686394	0.0069	0.0491607	Bach1	0.743971	5.00E-05	0.000925573	Bhlhb9	-1.01859	0.00435	0.0349385	Mrps28	-1.30455	5.00E-05	0.0010995	Csf2rb	0.970485	0.00125	0.0151373	AW146154	-1.24285	0.0001	0.0020003	Hist1h4m	1.11017	0.00175	0.0291454	Fau	-0.746902	5.00E-05	0.00165743	Mxra7	-0.929107	0.00075	0.0160197	Ccdc80	0.977558	5.00E-05	0.00165743
Ccl7	6.36063	5.00E-05	0.000925573	Cdkn2d	1.00753	0.0015	0.0155955	Bag3	0.712513	0.00235	0.0219713	Bhlhe40	2.29911	5.00E-05	0.000925573	Mrps33	-0.884247	5.00E-05	0.0010995	Csf3r	1.8602	5.00E-05	0.0010995	AW555464	1.24656	5.00E-05	0.0010995	Hist4h4	-1.05203	5.00E-05	0.00165743	Fbn1	0.834083	5.00E-05	0.00165743	Mybpc2	-0.949665	0.00205	0.0325231	Ccdc83	1.57349	0.002	0.0319057
Ccl8	1.67145	0.0002	0.00307356	Cdr2l	-1.12449	0.00335	0.0287177	Baiap2l1	-0.759523	0.001	0.0113448	Bhmt	-1.86029	0.0033	0.0283926	Ms4a1	-0.616148	0.0034	0.0324122	Csnk2b	-0.694147	0.00305	0.0298803	Axl	1.01663	5.00E-05	0.0010995	Hk1	-0.850195	0.00155	0.0270308	Fcf1	-0.808435	0.0001	0.00304566	Myct1	-0.683865	0.0026	0.0391167	Ccdc85b	-0.95736	0.0025	0.0379687
Ccl9	1.22351	5.00E-05	0.000925573	Ceacam10	3.38385	0.0038	0.0315599	Bak1	1.46881	5.00E-05	0.000925573	Bid	1.82283	0.0002	0.00307356	Mthfd2l	-0.763839	0.0051	0.0437049	Csrnp1	2.80787	5.00E-05	0.0010995	Azi2	1.45761	5.00E-05	0.0010995	Hmg20b	-0.94318	0.00185	0.030169	Fgfbp1	-0.58693	0.0011	0.0211294	Myd88	1.09488	0.00045	0.0107508	Ccdc88b	1.34749	5.00E-05	0.00165743
Ccnc	0.521023	0.0027	0.02442	Cebpb	1.39308	5.00E-05	0.000925573	Bambi	-1.21766	5.00E-05	0.000925573	Bin3	2.14324	0.00215	0.0205554	Muc5b	1.12977	5.00E-05	0.0010995	Csrp1	-0.752805	5.00E-05	0.0010995	B230219D22Rik	-0.602431	0.00275	0.0275612	Hmga1	-1.48254	0.0001	0.00304566	Fign	0.903851	0.0013	0.0238829	Myl1	-1.09612	5.00E-05	0.00165743	Ccdc99	1.43978	0.00335	0.0473531
Ccng2	0.66437	5.00E-05	0.000925573	Cebpd	2.57752	5.00E-05	0.000925573	Bank1	-0.64173	0.0055	0.041577	Birc3	3.13515	5.00E-05	0.000925573	Myh10	0.729165	0.0002	0.00355692	Csrp3	-0.598211	0.00265	0.0268088	B2m	1.16578	0.00075	0.0102146	Hmgb2	-0.84977	0.00265	0.0396676	Filip1l	7.4709	5.00E-05	0.00165743	Myl2	-4.95334	0.0002	0.00549855	Ccl11	1.98811	5.00E-05	0.00165743
Ccnl1	0.623035	0.0006	0.00756478	Cenpj	1.34969	5.00E-05	0.000925573	Basp1	2.20146	5.00E-05	0.000925573	Bloc1s1	-1.14941	0.0002	0.00307356	Myh14	0.823555	5.00E-05	0.0010995	Cst3	-0.817626	0.0001	0.0020003	B3gnt3	3.05955	0.0018	0.0200503	Hmgb3	-0.791915	0.0017	0.0288241	Fkbp2	-1.08741	0.0001	0.00304566	Myl3	-1.07115	5.00E-05	0.00165743	Ccl12	4.51482	5.00E-05	0.00165743
Ccr1	1.92889	5.00E-05	0.000925573	Cept1	0.947648	0.00645	0.0467598	Batf	1.80869	5.00E-05	0.000925573	Bmp3	-1.10465	0.0067	0.0481091	Myh7	0.806962	0.0002	0.00355692	Cstb	-0.555391	0.00535	0.0453472	B4galt1	1.08806	5.00E-05	0.0010995	Hmgcs1	0.51092	0.00345	0.0484282	Fkbp4	-0.678318	5.00E-05	0.00165743	Myl4	-1.47667	0.0006	0.0134552	Ccl2	6.59181	5.00E-05	0.00165743
Ccr2	1.12034	5.00E-05	0.000925573	Ces1d	-1.2201	5.00E-05	0.000925573	Baz1a	1.04476	5.00E-05	0.000925573	Bmp5	-0.888611	0.00485	0.0378502	Myh9	0.646521	0.0002	0.00355692	Ctbp1	-0.504129	0.0053	0.0450176	B4galt5	1.18164	0.00015	0.0028095	Hmgcs2	1.33765	5.00E-05	0.00165743	Fkbp8	-0.595834	0.0026	0.0391167	Myl6	-0.571334	0.00095	0.0189792	Ccl20	2.46709	5.00E-05	0.00165743
Ccr5	1.4621	5.00E-05	0.000925573	Ces1e,Ces1f	-2.13389	5.00E-05	0.000925573	Bbc3	1.04975	0.00455	0.0361451	Bola1	-1.67349	0.00085	0.00995798	Myl1	-0.992891	5.00E-05	0.0010995	Ctgf	0.879314	5.00E-05	0.0010995	Bach1	0.749317	0.00255	0.0260398	Hmgn2	-0.758168	0.0003	0.00771512	Flna	0.538902	0.00095	0.0189792	Nampt	1.1072	5.00E-05	0.00165743	Ccl25	-1.55992	0.00245	0.0373674
Ccrl1	-1.0837	0.00155	0.0159863	Ces2g	-1.52147	5.00E-05	0.000925573	Bbs9	-0.699216	0.00185	0.018315	Bpgm	-1.25261	0.0004	0.0054559	Myl3	-1.09956	5.00E-05	0.0010995	Ctps	1.23978	5.00E-05	0.0010995	Bag3	1.23584	5.00E-05	0.0010995	Hmgn5	-1.08621	0.00015	0.00430602	Flt1	1.02511	5.00E-05	0.00165743	Ncapd2	-0.659582	0.00095	0.0189792	Ccl3	3.51032	5.00E-05	0.00165743
Ccrl2	0.566269	0.004	0.0328084	Cfb	3.64755	5.00E-05	0.000925573	BC013712	1.91379	5.00E-05	0.000925573	Bphl	-1.13153	0.00435	0.0349385	Myo10	0.639488	0.00095	0.0123069	Ctrb1	inf	5.00E-05	0.0010995	Bag6	0.955338	0.00085	0.0112497	Hn1	-0.941966	0.00125	0.0231985	Fmn2	1.53618	0.0004	0.00976269	Ndufa1	-0.906226	0.00085	0.0175546	Ccl4	2.45614	0.0002	0.00549855
Cct7	-0.658905	5.00E-05	0.000925573	Ch25h	3.07519	5.00E-05	0.000925573	BC018473	1.86696	5.00E-05	0.000925573	Bpifa1	-2.29017	5.00E-05	0.000925573	Myoz2	-1.19005	5.00E-05	0.0010995	Cttn	0.546525	0.00585	0.0484116	Baiap2l1	-0.654029	0.00495	0.0427553	Hnrnpa1	-0.675127	0.00055	0.0125887	Fn1	1.01841	5.00E-05	0.00165743	Ndufa12	-1.05203	5.00E-05	0.00165743	Ccl7	7.49573	5.00E-05	0.00165743
Cd14	1.79685	5.00E-05	0.000925573	Chchd2	0.748588	0.00205	0.0198145	BC028528	-1.06033	5.00E-05	0.000925573	Bpifb1	1.09052	0.005	0.0387174	Nae1	-0.57448	0.0042	0.037807	Cx3cl1	0.73866	0.00575	0.0477652	Bambi	-1.23932	0.0001	0.0020003	Hnrnpa3	-1.10847	0.0001	0.00304566	Fndc3a	0.536767	0.00155	0.0270308	Ndufa3	-1.12569	5.00E-05	0.00165743	Ccl8	4.4044	5.00E-05	0.00165743
Cd151	-0.612661	0.0001	0.0017077	Chd3	-0.778333	0.00135	0.0143449	BC031353	-0.711155	0.00295	0.0260806	Brd2	0.839048	0.00385	0.0318808	Nav1	0.733158	0.00545	0.0458506	Cx3cr1	-1.29254	0.0006	0.00855956	Basp1	1.2879	0.00015	0.0028095	Hnrnpab	-1.20361	5.00E-05	0.00165743	Fndc3b	0.662077	5.00E-05	0.00165743	Ndufa4	-0.639954	0.0011	0.0211294	Ccl9	3.16992	5.00E-05	0.00165743
Cd164	0.494864	0.0011	0.012224	Chi3l1	1.43001	5.00E-05	0.000925573	BC037034	0.920617	0.0015	0.0155955	Brd4	1.09521	0.0009	0.0104271	Ncl	0.779026	5.00E-05	0.0010995	Cxcl1	4.10532	5.00E-05	0.0010995	Batf	1.07785	0.00065	0.00913729	Hnrnph2	-0.684296	0.00085	0.0175546	Foxn2	0.517519	0.0029	0.0425059	Ndufa5	-0.768343	5.00E-05	0.00165743	Ccnl1	0.939542	0.00035	0.00877645
Cd177	1.39212	5.00E-05	0.000925573	Chi3l4	-5.80843	5.00E-05	0.000925573	BC094916	2.22732	5.00E-05	0.000925573	Brix1	0.905137	0.0041	0.0334135	Ndufa12	-0.684027	0.0054	0.0455363	Cxcl10	8.29342	0.00035	0.00555306	Batf2	5.44109	0.0027	0.0271922	Hnrnpm	-1.12604	5.00E-05	0.00165743	Foxo3	1.40963	5.00E-05	0.00165743	Ndufa6	-0.69193	0.0006	0.0134552	Ccr1	2.26183	5.00E-05	0.00165743
Cd19	-0.607831	0.00635	0.0462159	Chl1	0.707061	0.00335	0.0287177	BC100530	7.32548	5.00E-05	0.000925573	Brms1l	-1.10177	0.0022	0.020916	Ndufa3	-0.650128	0.0015	0.017437	Cxcl2	5.16054	0.0022	0.0232895	Baz1a	1.13149	5.00E-05	0.0010995	Hpd	6.28804	0.0003	0.00771512	Fxc1	-0.965808	0.0003	0.00771512	Ndufa7	-0.69353	0.00335	0.0473531	Ccr3	-3.63171	5.00E-05	0.00165743
Cd2	-0.476632	0.006	0.0443073	Chmp4b	1.27803	5.00E-05	0.000925573	BC147527	1.31786	0.0001	0.0017077	Brpf1	1.42636	5.00E-05	0.000925573	Ndufa5	-0.589983	0.00275	0.0275612	Cxcl3	2.95945	0.0061	0.0499883	Baz1b	0.600602	0.0054	0.0455363	Hpx	4.77302	5.00E-05	0.00165743	G630071F17	-1.64741	0.00145	0.0258034	Ndufb10	-0.760968	0.00055	0.0125887	Ccr5	2.91474	5.00E-05	0.00165743
Cd22	-0.552198	0.0066	0.0475823	Chmp5	0.554961	0.0068	0.048647	Bcar3	0.997286	0.00105	0.0117939	Bst1	1.76957	5.00E-05	0.000925573	Ndufa7	-0.726477	0.0007	0.00968181	Cxcl5	2.41502	5.00E-05	0.0010995	Baz2a	1.37464	5.00E-05	0.0010995	Hras1	-1.4743	5.00E-05	0.00165743	Gabarapl1	-0.983108	5.00E-05	0.00165743	Ndufb4	-0.656524	0.00075	0.0160197	Ccrl2	0.930044	5.00E-05	0.00165743
Cd274	2.23706	5.00E-05	0.000925573	Chn2,Prr15	1.11816	0.00025	0.00369895	Bche	-1.05908	5.00E-05	0.000925573	Bst2	1.5025	5.00E-05	0.000925573	Ndufaf1	-0.721804	0.0014	0.0165355	Cxcl9	7.48379	5.00E-05	0.0010995	Bbs4	-0.756264	0.0015	0.017437	Hrsp12	0.759097	0.0035	0.0489642	Gbf1	0.860269	0.00015	0.00430602	Ndufb8	-0.723892	0.0008	0.0168011	Ccrn4l	1.46208	5.00E-05	0.00165743
Cd300ld,Cd300lf	1.41814	0.0001	0.0017077	Chordc1	0.914883	0.0012	0.0130926	Bcl10	0.865941	5.00E-05	0.000925573	Btg1	1.53493	5.00E-05	0.000925573	Ndufb11	-0.740921	0.0016	0.0182875	Cxcr2	2.21001	5.00E-05	0.0010995	Bbs7	-0.832816	0.0059	0.048717	Hyou1	-0.742466	0.00125	0.0231985	Gbp1,Gbp2	-0.724142	0.0001	0.00304566	Ndufs5	-0.768667	0.0008	0.0168011	Cd101	-1.36853	0.00105	0.0204339
Cd33	1.59602	5.00E-05	0.000925573	Chrdl1	-1.34186	5.00E-05	0.000925573	Bcl2a1a	1.26062	5.00E-05	0.000925573	Btg2	0.891711	0.00345	0.0293513	Ndufb4	-0.732662	0.0003	0.0049112	Cxcr4	-0.977338	5.00E-05	0.0010995	Bbx	0.585109	0.00475	0.0415417	I830077J02Rik	-1.68176	0.00055	0.0125887	Gcm1	-1.44245	0.00145	0.0258034	Ndufv1	-0.558598	0.00315	0.0452183	Cd14	2.15537	5.00E-05	0.00165743
Cd3g	-0.64658	0.00085	0.00995798	Chst2	-0.901285	0.00045	0.00600114	Bcl2a1b,Mthfs	1.51703	5.00E-05	0.000925573	C030039L03Rik,Zfp59,Zfp60	-1.96831	5.00E-05	0.000925573	Ndufb5	-0.505659	0.00555	0.0464971	Cxx1b	-1.39631	0.00125	0.0151373	BC006779	2.19158	5.00E-05	0.0010995	Idh3b	0.700605	0.0022	0.034307	Gcn1l1	0.705947	0.00275	0.0408037	Ndufv2	-0.594822	0.001	0.0197123	Cd163	1.78605	5.00E-05	0.00165743
Cd44	0.487199	0.002	0.0194343	Chst3	-1.54224	5.00E-05	0.000925573	Bcl2a1d	0.884573	0.0036	0.0302979	C1qb	1.82171	5.00E-05	0.000925573	Ndufv2	-0.769768	0.0001	0.0020003	Cyp1a1	-1.70388	5.00E-05	0.0010995	BC013712	2.15676	5.00E-05	0.0010995	Ifi27l2a	0.889747	5.00E-05	0.00165743	Gfod1	0.745561	0.0018	0.0297719	Ndufv3	-1.02669	0.00115	0.0217739	Cd177	3.56619	5.00E-05	0.00165743
Cd53	1.20246	5.00E-05	0.000925573	Cidea	-1.80497	0.0002	0.00307356	Bcl2l1	1.78442	5.00E-05	0.000925573	C1qc	1.15485	0.00455	0.0361451	Neat1	0.566447	0.0034	0.0324122	Cyp26b1	-0.924701	0.0056	0.046826	BC017647	1.43677	0.0015	0.017437	Ifitm3	-0.703294	0.0015	0.0263809	Gfra2	0.869826	0.0009	0.0182667	Nedd8	-1.07034	5.00E-05	0.00165743	Cd19	-1.36488	0.0001	0.00304566
Cd68	-0.922582	0.0002	0.00307356	Ciita	2.22026	5.00E-05	0.000925573	Bcl2l11	0.694253	0.00095	0.010887	C1qtnf2	-1.69403	0.00095	0.010887	Nes	0.765668	0.0005	0.00740726	Cyp2e1	0.672602	0.0031	0.0301942	BC024139,Eppk1	1.55128	5.00E-05	0.0010995	Igf1	0.770001	0.00265	0.0396676	Gimap6	-0.548019	0.0004	0.00976269	Nfil3	1.16971	0.0009	0.0182667	Cd2	-1.05776	5.00E-05	0.00165743
Cd69	0.89276	0.00075	0.00902607	Ckap4	0.80113	0.0016	0.016381	Bcl2l2,Pabpn1	0.951986	5.00E-05	0.000925573	C1qtnf7	-1.46653	0.0025	0.0230294	Nfix	-0.924186	0.0001	0.0020003	Cyp4b1	0.546698	0.00375	0.0347971	BC028528	-2.40587	5.00E-05	0.0010995	Igfbp7	-1.71803	5.00E-05	0.00165743	Gimap7	-0.860992	0.00195	0.0312902	Nfkbiz	0.965567	0.00045	0.0107508	Cd209a	-1.33489	0.0003	0.00771512
Cd79a	-1.27856	5.00E-05	0.000925573	Clca1	4.37377	5.00E-05	0.000925573	Bcl3	3.67668	5.00E-05	0.000925573	C1rl	1.82439	0.00015	0.00241216	Nktr	0.599318	0.0027	0.0271922	Cysltr1	-0.86638	0.0005	0.00740726	BC031781	0.862147	0.001	0.0127897	Ino80b	-0.921464	0.00245	0.0373674	Gkap1	-0.552687	0.0028	0.041377	Nhsl2	0.854463	0.00185	0.030169	Cd22	-1.03186	0.00245	0.0373674
Cd79b	-1.05942	5.00E-05	0.000925573	Clcn7	0.716826	0.005	0.0387174	Bcl6b	0.736246	0.003	0.0264099	C1s,Gm5077	0.873287	0.0049	0.0381343	Nme1	-0.579916	0.00565	0.047159	D10Wsu52e	0.529154	0.0047	0.0411997	BC032203	0.895419	0.0022	0.0232895	Inpp4b	0.679603	0.0029	0.0425059	Glg1	0.894762	5.00E-05	0.00165743	Nid1	0.561512	0.0028	0.041377	Cd24a	0.935042	5.00E-05	0.00165743
Cd83	0.661794	0.0002	0.00307356	Cldn18	-1.33888	5.00E-05	0.000925573	Bcl9	0.920586	0.0014	0.0147792	C3	2.11824	0.0004	0.0054559	Nme2	-0.681435	0.0015	0.017437	D14Ertd668e	1.30239	5.00E-05	0.0010995	BC048546	1.05316	0.00145	0.0169951	Ins1	#NAME?	5.00E-05	0.00165743	Glrx3	-0.977084	5.00E-05	0.00165743	Nlrc5	2.17102	5.00E-05	0.00165743	Cd274	4.82791	5.00E-05	0.00165743
Cd86	1.00174	5.00E-05	0.000925573	Cldn3	-0.878701	0.00145	0.0151966	Bcl9l	1.18005	0.0004	0.0054559	C330013F16Rik	-2.23727	0.0066	0.0475823	Nolc1	0.750258	0.0014	0.0165355	D16H22S680E	0.872664	0.00245	0.0252826	BC094916	1.53169	5.00E-05	0.0010995	Insr	0.783344	5.00E-05	0.00165743	Glycam1	-1.63376	5.00E-05	0.00165743	Nlrp12	1.76046	0.0003	0.00771512	Cd300ld,Cd300lf	2.19509	0.00055	0.0125887
Cd8a	-1.11459	0.00015	0.00241216	Clec10a	1.49807	0.0009	0.0104271	Bcr	2.74492	0.0009	0.0104271	C330018D20Rik	-1.25311	0.0017	0.0171472	Nop10	-0.892434	5.00E-05	0.0010995	D19Bwg1357e	0.568526	0.0046	0.0405267	BC100530	2.36306	0.00265	0.0268088	Ints6	0.6519	0.0014	0.0251303	Gm10653	-2.46891	0.0002	0.00549855	Nlrp1b	1.41591	0.0004	0.00976269	Cd33	2.23135	5.00E-05	0.00165743
Cd96	-0.752999	0.0043	0.0346407	Clec12a	1.20786	5.00E-05	0.000925573	Bend4	1.30793	5.00E-05	0.000925573	C3ar1	2.75965	5.00E-05	0.000925573	Notch1	0.582814	0.0024	0.0248764	D430019H16Rik	-0.943846	0.0032	0.0309108	Bcam	-0.73612	0.0005	0.00740726	Irx3	-1.1834	0.0026	0.0391167	Gm12070	2.89569	5.00E-05	0.00165743	Nlrp3	1.43571	0.00085	0.0175546	Cd33	1.62018	0.001	0.0197123
Cd97	-0.857174	5.00E-05	0.000925573	Clec14a	-0.850651	0.00025	0.00369895	Bend7	-0.534925	0.0064	0.0464833	C5ar1	4.54821	0.0001	0.0017077	Npat	#NAME?	0.00575	0.0477652	D430036J16Rik	-0.788833	0.00255	0.0260398	Bcar1	1.5621	5.00E-05	0.0010995	Isg15	-1.17402	0.00215	0.0337347	Gm12504	-2.44186	0.0001	0.00304566	Nod1	0.936128	0.0003	0.00771512	Cd36	-1.26259	5.00E-05	0.00165743
Cdc42bpg	-0.585595	0.00035	0.00489649	Clec2d	0.779924	0.0005	0.00653265	Best1	1.86626	0.0018	0.0179321	C6	-1.72464	5.00E-05	0.000925573	Nppa	-0.788006	0.00235	0.0244587	D4Bwg0951e	-0.881461	5.00E-05	0.0010995	Bcar3	0.967161	5.00E-05	0.0010995	Itga1	0.76845	5.00E-05	0.00165743	Gm15800	0.917431	0.0001	0.00304566	Nod2	1.40865	0.002	0.0319057	Cd3d	-0.971469	0.0029	0.0425059
Cdc42ep1	-0.872331	0.0005	0.00653265	Clec3b	-1.70016	5.00E-05	0.000925573	Beta-s	-1.09882	5.00E-05	0.000925573	C7	-1.18396	0.00165	0.0167635	Nrp2	0.536794	0.00495	0.0427553	D4Wsu53e	0.693411	0.00545	0.0458506	Bcas1	-1.31967	0.00185	0.0204776	Itga8	0.51664	0.0027	0.0402317	Gm1821	-0.731055	0.00205	0.0325231	Nop10	-0.809123	0.00085	0.0175546	Cd47	0.881481	0.0007	0.0152047
Cdc42ep4	0.449992	0.00455	0.0361451	Clec4a1,Clec4a2	1.20984	0.0001	0.0017077	Bex2	-1.42005	5.00E-05	0.000925573	C77370	-0.904746	0.0064	0.0464833	Nsdhl	0.936795	0.00315	0.030537	Dad1	-1.14741	0.0004	0.00620068	Bcl10	1.09443	5.00E-05	0.0010995	Itgal	-0.990318	0.00025	0.00662965	Gm20594	-1.46203	5.00E-05	0.00165743	Notch1	1.01209	5.00E-05	0.00165743	Cd69	1.36026	5.00E-05	0.00165743
Cdh5	-0.520771	0.0013	0.0139244	Clec4a3	1.26764	0.00015	0.00241216	Bglap-rs1	1.36231	0.00665	0.0478358	Cacna2d1	-1.10859	0.00035	0.00489649	Nsmce4a	-0.627439	0.0007	0.00968181	Daxx	0.951116	0.0002	0.00355692	Bcl2a1b	1.45775	5.00E-05	0.0010995	Itgb2	-0.80038	0.0021	0.0331102	Gm4759	1.36165	0.00015	0.00430602	Notch2	0.584473	0.002	0.0319057	Cd74	1.1427	5.00E-05	0.00165743
Cdipt	0.536394	0.0028	0.0250866	Clec4d	4.08013	5.00E-05	0.000925573	Bgn	0.760199	0.00405	0.0331238	Cadm1	-1.11686	0.0024	0.022326	Ntpcr	-0.90382	0.0024	0.0248764	Dbp	-1.5307	0.00535	0.0453472	Bcl2a1d	1.01859	0.0011	0.0137911	Itih1	2.34607	0.0001	0.00304566	Gm4788	1.3733	0.0011	0.0211294	Npm3	-0.878131	0.00125	0.0231985	Cd79a	-1.34152	0.0019	0.030682
Cdk5	-1.1642	0.00455	0.0361451	Clec4e	5.69707	5.00E-05	0.000925573	Bhlhe40	0.772665	0.001	0.0113448	Cadps2	-1.65341	5.00E-05	0.000925573	Numa1	0.720196	0.0006	0.00855956	Dcaf13	-0.649789	0.00065	0.00913729	Bcl2l1	1.63681	5.00E-05	0.0010995	Itih2	1.80888	5.00E-05	0.00165743	Gm4951,Iigp1	-0.828616	0.00075	0.0160197	Nppa	-1.6252	5.00E-05	0.00165743	Cd79b	-2.18124	5.00E-05	0.00165743
Cdk5rap2	-0.774384	0.005	0.0387174	Clec4n	0.866922	5.00E-05	0.000925573	Bhlhe41	-1.33822	5.00E-05	0.000925573	Calca	1.93641	0.0042	0.0340224	Nup107	0.696986	0.0034	0.0324122	Dcn	-0.582538	0.00425	0.0381557	Bcl2l11	1.3117	5.00E-05	0.0010995	Itih3	2.63617	5.00E-05	0.00165743	Gm5065	-1.83316	5.00E-05	0.00165743	Nppb	-1.93177	0.00055	0.0125887	Cd81	-0.836338	5.00E-05	0.00165743
Cdkn1a	1.94176	5.00E-05	0.000925573	Clec5a	3.52634	5.00E-05	0.000925573	Bid	2.20035	5.00E-05	0.000925573	Calcr	2.46436	0.0002	0.00307356	Nxt2	-0.509942	0.0044	0.0391922	Dctn1	0.780183	0.0001	0.0020003	Bcl3	4.73682	0.0004	0.00620068	Itm2b,Rb1	-0.770396	0.0012	0.0224826	Gm5506	1.29909	0.00045	0.0107508	Nuak2	1.20508	0.0002	0.00549855	Cd83	-1.00475	0.0001	0.00304566
Cdo1	0.464889	0.00505	0.0390076	Clec7a	0.668036	0.00245	0.0226794	Bin3	1.86525	0.00025	0.00369895	Calm4	-4.3175	0.00285	0.0254147	Oasl2	1.03077	0.00025	0.00426402	Dctn5	-0.588076	0.003	0.0295051	Bcl6	0.998792	5.00E-05	0.0010995	Kbtbd10	-0.938964	0.00015	0.00430602	Gm608	0.666428	0.0008	0.0168011	Nudt7	-0.966706	0.0021	0.0331102	Cd86	2.2678	0.0004	0.00976269
Cebpb	0.834749	5.00E-05	0.000925573	Clic3	-1.08983	5.00E-05	0.000925573	Birc2	0.527023	0.0057	0.0426755	Calml3	-3.25348	0.0001	0.0017077	Oaz1	-0.593378	0.00125	0.0151373	Ddah1	-0.719706	0.00575	0.0477652	Bcl6b	1.4953	5.00E-05	0.0010995	Kbtbd3	-1.26173	0.00315	0.0452183	Gm7609	-2.87352	0.0033	0.0468373	Oas1a	1.62134	5.00E-05	0.00165743	Cd96	-1.58233	0.0001	0.00304566
Cebpd	2.07529	5.00E-05	0.000925573	Clic4	0.788903	0.00015	0.00241216	Birc3	2.21564	5.00E-05	0.000925573	Calr3	-1.48286	0.00395	0.0324955	Olfr613	1.22362	0.00035	0.00555306	Ddah2	-0.860598	0.0001	0.0020003	Bcl9	2.46135	5.00E-05	0.0010995	Kcnj3	1.42542	0.00025	0.00662965	Gm962	1.3192	0.00045	0.0107508	Oas1b	1.53398	0.0027	0.0402317	Cd97	-1.30319	5.00E-05	0.00165743
Cebpz	0.71302	0.0002	0.00307356	Clstn1	-0.813924	0.003	0.0264099	Birc5	2.56888	5.00E-05	0.000925573	Camk1	-1.3887	5.00E-05	0.000925573	Olfr856-ps1	1.10556	0.0002	0.00355692	Ddi2,Rsc1a1	0.805722	0.0002	0.00355692	Bcl9l	1.9287	0.00535	0.0453472	Kdm6b	-1.13832	0.0012	0.0224826	Gmfg	-1.52319	5.00E-05	0.00165743	Oas1g	1.577	0.00095	0.0189792	Cdc42ep4	1.39979	5.00E-05	0.00165743
Cela1	4.04888	0.0011	0.012224	Clstn2	-1.0778	0.0024	0.022326	Bloc1s1	-1.07931	5.00E-05	0.000925573	Camk2g	-0.828778	0.0055	0.041577	Orai3	-0.600976	0.0057	0.0474785	Ddit4	1.59937	0.0003	0.0049112	Bcor	1.22967	5.00E-05	0.0010995	Khsrp	-0.922307	0.0021	0.0331102	Gmnn	-0.842432	0.00265	0.0396676	Oas2	2.12607	5.00E-05	0.00165743	Cdh11	-1.1408	5.00E-05	0.00165743
Cela3b	inf	5.00E-05	0.000925573	Cltb	0.697157	0.0053	0.040445	Bmp1	-0.979296	0.0005	0.00653265	Caml	-1.24469	0.0005	0.00653265	Ost4	-0.74971	0.0004	0.00620068	Ddt	-1.20231	5.00E-05	0.0010995	Bcr	1.14223	0.0016	0.0182875	Kif21a	0.820032	0.00115	0.0217739	Gnb2l1	-0.475401	0.0029	0.0425059	Oas3	2.13723	0.0007	0.0152047	Cdh13	-1.48125	0.00095	0.0189792
Cenpj	0.815774	0.00025	0.00369895	Cmas	0.666336	0.00365	0.0306141	Bmp3	-1.33716	5.00E-05	0.000925573	Cap1	1.5936	0.00065	0.00805504	Otud7b	0.613631	0.00125	0.0151373	Ddx21	0.923458	5.00E-05	0.0010995	Bdkrb2	0.714631	0.00205	0.0221195	Kif21b	-1.10059	0.00145	0.0258034	Gngt2	-1.11199	0.00015	0.00430602	Oasl1	1.99243	0.00045	0.0107508	Cdh2	-1.08375	0.00215	0.0337347
Cep290	0.594434	0.00425	0.0343305	Cml3	-2.19033	0.00635	0.0462159	Bmp4	-0.780931	0.0001	0.0017077	Capg	1.02825	0.0011	0.012224	Pabpn1	1.37031	5.00E-05	0.0010995	Ddx3x	0.902172	5.00E-05	0.0010995	Bdp1	0.609797	0.00245	0.0252826	Klf9	0.617671	0.00165	0.0281977	Golga7	-0.541069	0.0015	0.0263809	Oasl2	1.93046	5.00E-05	0.00165743	Cdh5	-0.603579	0.00245	0.0373674
Ces1d	-0.713529	5.00E-05	0.000925573	Cmpk1	0.667637	0.00165	0.0167635	Bmp5	-0.799756	5.00E-05	0.000925573	Capza1	1.30331	0.00035	0.00489649	Pacsin2	0.491428	0.0045	0.0398732	Decr1	-0.79861	0.0031	0.0301942	Best1	2.57954	5.00E-05	0.0010995	Klhdc5	0.770021	0.0007	0.0152047	Golgb1	0.678189	0.0005	0.0116927	Ociad2	-1.08107	0.0031	0.0447084	Cdkn1a	3.08234	5.00E-05	0.00165743
Cfl2	0.53889	0.0007	0.00854137	Cmpk2	2.70999	5.00E-05	0.000925573	Bmper	-0.788378	0.0005	0.00653265	Capzb	0.952032	0.004	0.0328084	Pag1	0.569861	0.0043	0.0385025	Dera	-0.989363	0.0048	0.0418435	Beta-s	-1.35549	5.00E-05	0.0010995	Klhl10	-3.32922	0.00245	0.0373674	Gpd1	-1.03888	5.00E-05	0.00165743	Olfm4	1.889	0.00315	0.0452183	Cdo1	0.592963	0.001	0.0197123
Cggbp1	0.752398	5.00E-05	0.000925573	Cmtm8	-0.907646	0.003	0.0264099	Bmpr1b	-0.776857	0.00085	0.00995798	Car13	1.42891	0.0001	0.0017077	Paip2	-0.704981	0.00025	0.00426402	Derl1	-0.509156	0.00515	0.0440435	Bex2	-1.14813	0.0015	0.017437	Klk14	-1.51873	0.0002	0.00549855	Gpr116	0.729553	0.00115	0.0217739	Olfr920,Vwa5a	0.676234	0.00165	0.0281977	Cebpb	1.27336	5.00E-05	0.00165743
Ch25h	2.92603	5.00E-05	0.000925573	Cndp2	0.757436	0.00085	0.00995798	Bms1	0.951093	5.00E-05	0.000925573	Car3	-2.37604	5.00E-05	0.000925573	Papss2	0.732129	0.0004	0.00620068	Dgkz	-0.675634	0.00105	0.0133136	Bgn	0.978718	5.00E-05	0.0010995	Klkb1	2.88018	5.00E-05	0.00165743	Gpr126	1.01023	5.00E-05	0.00165743	Orm2	2.72457	5.00E-05	0.00165743	Cebpd	3.56602	5.00E-05	0.00165743
Chchd10	-1.48403	5.00E-05	0.000925573	Cntn4	-2.41861	5.00E-05	0.000925573	Bnip2	-0.749249	0.00045	0.00600114	Car9	-2.00447	0.00365	0.0306141	Pdcd10	-0.676075	0.0003	0.0049112	Dhrs1	-0.793673	0.00515	0.0440435	Bhlhe40	2.49363	5.00E-05	0.0010995	Kng2	3.08651	5.00E-05	0.00165743	Gprc5a	0.710254	0.003	0.0436304	Osmr	1.10267	5.00E-05	0.00165743	Cebpg	0.837596	5.00E-05	0.00165743
Chfr	0.599176	0.00215	0.0205554	Cobl	-0.68914	0.005	0.0387174	Bola1	-1.12569	5.00E-05	0.000925573	Carhsp1	1.04674	0.0024	0.022326	Pde6d	-0.751067	0.0025	0.0256504	Dhrs7	-0.516235	0.00585	0.0484116	Bicd1	1.35015	5.00E-05	0.0010995	Krt10	-1.49189	0.0014	0.0251303	Grcc10	-0.683087	0.00095	0.0189792	Ost4	-0.661473	0.00175	0.0291454	Cecr2	1.08162	0.0001	0.00304566
Chi3l4	2.44262	5.00E-05	0.000925573	Col12a1	-1.38274	0.00035	0.00489649	Bpgm	-0.602763	0.003	0.0264099	Cars2	-1.79636	0.00045	0.00600114	Pebp1	-0.575366	0.0021	0.0224551	Dhrs7b	-0.782737	0.0008	0.0107358	Bid	1.96086	5.00E-05	0.0010995	Krt13,Krt15	-0.848004	5.00E-05	0.00165743	Gria3	0.830447	0.00055	0.0125887	Parp10	1.4581	5.00E-05	0.00165743	Cenpe	1.32932	0.00035	0.00877645
Chic1	0.943559	5.00E-05	0.000925573	Col14a1	-1.93721	0.00295	0.0260806	Bphl	-0.750123	0.00175	0.0175331	Casp1	1.1803	0.0015	0.0155955	Per2	0.976886	0.0003	0.0049112	Dhrs9	1.10339	0.0001	0.0020003	Bin1	-0.758258	0.0037	0.034426	Krt14	-0.988041	0.00185	0.030169	Grlf1	0.641909	0.0006	0.0134552	Parp12	1.14206	5.00E-05	0.00165743	Cenpj	1.62739	5.00E-05	0.00165743
Chm	0.721327	5.00E-05	0.000925573	Col16a1	-1.02938	0.00305	0.0267531	Bpifa1	-1.42877	5.00E-05	0.000925573	Casp3	0.925802	0.003	0.0264099	Pfdn1	-0.712589	0.00035	0.00555306	Dhx58	1.62364	5.00E-05	0.0010995	Birc2	1.3679	5.00E-05	0.0010995	Krt17	-1.94993	0.00215	0.0337347	Gsdmcl-ps	2.47611	0.00155	0.0270308	Parp14	1.72319	5.00E-05	0.00165743	Cep110	0.906898	0.00065	0.0143486
Chml,Opn3	0.691388	0.0001	0.0017077	Col3a1	0.637822	0.00345	0.0293513	Bpifb1	1.76301	5.00E-05	0.000925573	Casp4	3.07751	5.00E-05	0.000925573	Pfdn4	-0.900129	0.00025	0.00426402	Dido1	0.658468	0.0013	0.0156244	Birc3	3.26902	5.00E-05	0.0010995	Krt4	-0.871968	5.00E-05	0.00165743	Gsk3b	0.674214	0.00045	0.0107508	Parp9	1.30758	5.00E-05	0.00165743	Cep350,Qsox1	1.13391	0.00045	0.0107508
Chmp5	0.840974	5.00E-05	0.000925573	Col4a1	1.09041	0.0002	0.00307356	Brca1	1.30653	5.00E-05	0.000925573	Casp7	0.896581	0.0031	0.0270835	Pfdn5	-0.695369	5.00E-05	0.0010995	Dld	0.635085	0.0008	0.0107358	Bivm	-0.954453	0.003	0.0295051	Krt5	-1.44767	5.00E-05	0.00165743	Gsta3	-0.756196	5.00E-05	0.00165743	Pbk	-1.5758	0.00245	0.0373674	Cept1	0.734891	0.0028	0.041377
Chrm2	0.674792	0.0001	0.0017077	Col4a3	-0.862641	0.00025	0.00369895	Brd2	0.725594	0.00015	0.00241216	Casq2	-2.08391	5.00E-05	0.000925573	Phf15	0.742972	0.0027	0.0271922	Dll1	1.26018	5.00E-05	0.0010995	Bmp3	-1.09892	5.00E-05	0.0010995	Krt7	-0.570921	0.0034	0.0478687	Gsta4	-0.498414	0.00205	0.0325231	Pck1	-1.16782	0.0004	0.00976269	Ces1d	-0.810627	5.00E-05	0.00165743
Chst3	-0.617443	0.0017	0.0171472	Col4a5	-0.820602	0.003	0.0264099	Brd4	1.25907	5.00E-05	0.000925573	Cat	-1.17053	0.001	0.0113448	Phka1	#NAME?	0.00455	0.0401938	Dll4	-0.704483	0.0017	0.0191641	Bmp5	-0.799893	0.00095	0.0123069	Krt78	-1.26909	0.0021	0.0331102	Gstz1	-0.598641	0.00355	0.0495047	Pdcd5	-0.950634	5.00E-05	0.00165743	Ces1e,Ces1f	-1.63276	5.00E-05	0.00165743
Chsy1	0.701376	5.00E-05	0.000925573	Col6a2	-0.924775	0.00045	0.00600114	Brix1	0.572319	0.00695	0.0494397	Cav3	-1.88942	0.0027	0.02442	Pigr	0.913467	5.00E-05	0.0010995	Dmbt1	3.31598	0.00255	0.0260398	Bms1	0.668517	0.0032	0.0309108	Krtdap	-1.03556	5.00E-05	0.00165743	Gtf2h2	-1.08811	5.00E-05	0.00165743	Pfdn1	-1.00568	0.00015	0.00430602	Ces2g	-1.1264	0.00245	0.0373674
Churc1	-0.565564	0.00205	0.0198145	Col6a3	-1.6512	5.00E-05	0.000925573	Brpf1	0.581319	0.0036	0.0302979	Cbl	1.12763	0.0008	0.00949984	Pigy	-0.570349	0.00555	0.0464971	Dnahc2	1.61568	0.00285	0.0283655	Bmx	-0.956112	0.0002	0.00355692	Lad1	-1.00938	0.0018	0.0297719	Gtf3c1	0.685821	0.0017	0.0288241	Pfdn5	-0.653692	0.00035	0.00877645	Cfb	4.03317	5.00E-05	0.00165743
Cic	-0.608556	0.00405	0.0331238	Colec12	-0.889181	5.00E-05	0.000925573	Bst1	1.72973	5.00E-05	0.000925573	Cbr1	-1.45645	0.00065	0.00805504	Pih1d1	-0.808806	0.00195	0.0213625	Dnaja1	1.32065	5.00E-05	0.0010995	Bnip3	1.05052	5.00E-05	0.0010995	Lama2	0.946931	5.00E-05	0.00165743	Guca2b	-5.47632	5.00E-05	0.00165743	Pfkfb3	1.56188	5.00E-05	0.00165743	Cfh	0.731442	0.0009	0.0182667
Cidec	-1.5925	5.00E-05	0.000925573	Colq	-1.82616	0.0002	0.00307356	Bst2	2.47158	5.00E-05	0.000925573	Cbx8	-2.24707	0.0015	0.0155955	Plac8	-0.741037	0.0005	0.00740726	Dnaja4	0.700663	0.00025	0.00426402	Bpgm	-0.975342	0.0001	0.0020003	Lama3	0.588736	0.0015	0.0263809	Gvin1	1.33345	5.00E-05	0.00165743	Pgam2	-1.01492	0.0001	0.00304566	Cflar	1.01431	5.00E-05	0.00165743
Ciita	1.37	5.00E-05	0.000925573	Cope	0.605928	0.0061	0.044845	Btbd3	-0.710095	0.00025	0.00369895	Cby1	-1.25652	0.00155	0.0159863	Plec	0.488744	0.00555	0.0464971	Dnajb1	1.05272	5.00E-05	0.0010995	Bphl	-1.33671	5.00E-05	0.0010995	Laptm4a	-0.718096	0.0001	0.00304566	H19	-0.767311	0.00185	0.030169	Phf15	1.02513	0.0001	0.00304566	Ch25h	2.64105	5.00E-05	0.00165743
Cisd3	-1.04388	0.003	0.0264099	Cops3	0.665786	0.00175	0.0175331	Btg1	0.802167	5.00E-05	0.000925573	Cc2d2a	-1.44838	0.0011	0.012224	Plxna2	0.762391	0.0002	0.00355692	Dnajc15	-0.625779	0.00325	0.0313045	Bpifb1	1.75687	5.00E-05	0.0010995	Lars2	1.51725	5.00E-05	0.00165743	H2-Q6	-0.82877	0.00155	0.0270308	Pigr	1.39298	5.00E-05	0.00165743	Chac1	1.63904	0.0018	0.0297719
Ciz1	-1.11596	5.00E-05	0.000925573	Coro2a	1.20866	5.00E-05	0.000925573	Btg2	0.848694	5.00E-05	0.000925573	Ccdc11	2.22783	0.0041	0.0334135	Pnliprp1	-4.15944	5.00E-05	0.0010995	Dnajc21	0.698312	0.0029	0.0287396	Bptf	0.859466	5.00E-05	0.0010995	Lat	-1.57797	0.00025	0.00662965	H3f3a	0.490148	0.0028	0.041377	Pim1	1.37484	0.00045	0.0107508	Chi3l3	2.03696	5.00E-05	0.00165743
Ckm	-0.82237	0.00015	0.00241216	Cox17	1.03821	0.00205	0.0198145	Btla	-1.16993	0.00185	0.018315	Ccdc124	1.53195	0.0036	0.0302979	Pole4	-0.754002	0.00015	0.0028095	Dnajc7	1.36831	5.00E-05	0.0010995	Brd2	0.621894	0.002	0.0217143	Lcat	2.61964	0.0013	0.0238829	H47	-0.53945	0.00165	0.0281977	Pla2g7	1.05888	5.00E-05	0.00165743	Chl1	1.25835	0.00045	0.0107508
Clcn3	0.708771	5.00E-05	0.000925573	Cox5b	-0.911736	0.0007	0.00854137	Btrc	-1.59	0.0035	0.0296666	Ccdc129	-1.72963	0.00245	0.0226794	Polr1d	-0.576308	0.0033	0.0316785	Dnajc9	-0.726091	0.002	0.0217143	Brd4	2.28421	5.00E-05	0.0010995	Lce3a	-2.18844	0.00255	0.0385466	Hat1	-0.836321	0.00135	0.0244637	Plac8	1.50695	5.00E-05	0.00165743	Chmp4b	1.29622	5.00E-05	0.00165743
Cldn10	-0.614559	0.0035	0.0296666	Cox6b2	-2.22336	0.00055	0.00705419	Bub1b	1.09819	0.00065	0.00805504	Ccdc132	-1.42839	0.00015	0.00241216	Polr2i	-0.979186	0.001	0.0127897	Dntt	-3.37463	5.00E-05	0.0010995	Brpf1	0.675692	0.00475	0.0415417	Lcor	1.09599	5.00E-05	0.00165743	Hbb-b1,Hbb-b2	0.745964	5.00E-05	0.00165743	Plec	0.632778	0.00105	0.0204339	Chrdl1	-1.78156	5.00E-05	0.00165743
Cldn15	-0.993598	0.0017	0.0171472	Cox8a	-0.859069	0.00035	0.00489649	Bud31	0.80384	0.00015	0.00241216	Ccdc154	-1.89201	0.0049	0.0381343	Ppa1	-0.696324	0.00165	0.0187167	Dock5	0.809903	0.0002	0.00355692	Brpf3	1.5301	0.0002	0.00355692	Lgals1	-1.38694	0.0003	0.00771512	Hc	0.591528	0.00115	0.0217739	Plxna2	0.604742	0.00335	0.0473531	Chst2	-1.47348	5.00E-05	0.00165743
Cldn3	-0.9185	5.00E-05	0.000925573	Cp	2.52659	5.00E-05	0.000925573	C030039L03Rik,Zfp59,Zfp60	-1.26897	5.00E-05	0.000925573	Ccdc162	-1.24209	0.0027	0.02442	Ppl	0.543016	0.0061	0.0499883	Dot1l	0.866735	0.0037	0.034426	Bst1	1.71685	5.00E-05	0.0010995	Lgals7	-1.50025	5.00E-05	0.00165743	Hcfc1	0.666324	0.0019	0.030682	Pml	1.27978	0.00015	0.00430602	Chst3	-1.85775	5.00E-05	0.00165743
Cldn5	-0.452756	0.0055	0.041577	Cpa3	-1.4743	0.00015	0.00241216	C130039O16Rik	0.79706	0.00085	0.00995798	Ccdc25	0.887467	0.0035	0.0296666	Ppp1r3c	-0.680395	0.0003	0.0049112	Dpcr1	-1.61548	0.00015	0.0028095	Bst2	3.69523	5.00E-05	0.0010995	Lgr6	1.2692	5.00E-05	0.00165743	Hddc3	-0.804479	0.00015	0.00430602	Pnp,Pnp2	0.937651	5.00E-05	0.00165743	Ciita	2.72336	5.00E-05	0.00165743
Clec12a	0.498711	0.00625	0.0456494	Cpm	-1.04548	5.00E-05	0.000925573	C130074G19Rik	-1.43753	5.00E-05	0.000925573	Ccdc33	-1.25093	0.00535	0.0407345	Prkca	0.503895	0.005	0.0431002	Dpm3	-1.15016	0.0002	0.00355692	Btbd3	-1.36266	5.00E-05	0.0010995	Lhfpl1	-1.43766	0.00325	0.0462862	Heatr5b	0.796532	0.00285	0.0419359	Polr2i	-0.946577	0.0003	0.00771512	Cilp	-1.6914	0.00165	0.0281977
Clec3b	-0.979846	5.00E-05	0.000925573	Crct1	-1.41326	0.0005	0.00653265	C1qa	0.823876	5.00E-05	0.000925573	Ccdc37	-1.32393	0.004	0.0328084	Prpf31	-0.960346	0.00065	0.00913729	Dpp4	-0.736545	0.0011	0.0137911	Btg1	1.37149	5.00E-05	0.0010995	Limch1	0.555367	0.00125	0.0231985	Heca	0.562063	0.00215	0.0337347	Polr2k	-0.779592	0.0004	0.00976269	Ckb	-1.24298	0.00035	0.00877645
Clec4a1,Clec4a2	0.896464	0.0009	0.0104271	Creld2	1.5932	5.00E-05	0.000925573	C1qb	1.97678	5.00E-05	0.000925573	Ccdc41	1.1724	0.0003	0.00431406	Prpf38b	0.703803	0.00075	0.0102146	Dpy19l1	-0.586536	0.0024	0.0248764	Btg2	0.953726	5.00E-05	0.0010995	Llph	-1.23548	5.00E-05	0.00165743	Hectd1	0.527343	0.00305	0.0441898	Ppic	-0.565392	0.00355	0.0495047	Cldn10	0.953911	0.0004	0.00976269
Clec4d	2.72025	5.00E-05	0.000925573	Crem	1.21768	5.00E-05	0.000925573	C1qc	1.52186	5.00E-05	0.000925573	Ccdc48	-1.79283	0.0005	0.00653265	Prrc2b	0.629167	0.00275	0.0275612	Dsg3	1.0999	0.0002	0.00355692	C030044B11Rik	-1.35677	5.00E-05	0.0010995	Lmnb1	-2.26246	5.00E-05	0.00165743	Herc1	0.804688	5.00E-05	0.00165743	Ppp1r14a	-0.871114	0.00015	0.00430602	Cldn18	-1.5448	5.00E-05	0.00165743
Clec4e	3.18073	5.00E-05	0.000925573	Crip1	-1.16769	5.00E-05	0.000925573	C1qtnf2	-2.50012	5.00E-05	0.000925573	Ccdc68	-1.23329	0.0001	0.0017077	Prrc2c	0.551256	0.00195	0.0213625	Dsp	0.699838	0.0004	0.00620068	C130026I21Rik	1.58928	0.00255	0.0260398	LOC100642166	1.15471	0.0013	0.0238829	Herc2	0.756558	0.0017	0.0288241	Pqbp1	-0.715566	0.0021	0.0331102	Cldn2	4.25372	0.0002	0.00549855
Clec4n	0.809984	5.00E-05	0.000925573	Crispld2	0.977	5.00E-05	0.000925573	C1qtnf7	-0.717496	0.00685	0.0489259	Ccdc86	1.48449	0.00475	0.037266	Prrg1	-0.546675	0.0025	0.0256504	Dst	0.800756	0.00025	0.00426402	C130039O16Rik	1.57486	5.00E-05	0.0010995	Lox	0.715677	0.0009	0.0182667	Hhip	0.669225	5.00E-05	0.00165743	Prrc2c	0.578641	0.00165	0.0281977	Cldn8	-1.63633	5.00E-05	0.00165743
Clec5a	2.01032	5.00E-05	0.000925573	Cry2	-1.12896	0.00165	0.0167635	C1ra	1.40322	5.00E-05	0.000925573	Ccdc88b	3.29489	5.00E-05	0.000925573	Prx	0.689102	0.00035	0.00555306	Dstn	-0.616797	0.00385	0.0354424	C130074G19Rik	-0.817236	0.0007	0.00968181	Lpl	0.580499	0.00075	0.0160197	Hint1	-0.584268	0.00045	0.0107508	Psmb1	-0.55975	0.001	0.0197123	Clec10a	2.68698	5.00E-05	0.00165743
Clec7a	0.869376	5.00E-05	0.000925573	Csf1	1.36152	5.00E-05	0.000925573	C1rl	1.35102	5.00E-05	0.000925573	Ccdc9	1.44967	0.00205	0.0198145	Psma2	-0.532189	0.0035	0.0331165	Dtx3l	1.88799	5.00E-05	0.0010995	C1qb	0.992209	0.00135	0.016105	Lpp	0.802794	0.0001	0.00304566	Hipk1	0.488188	0.00245	0.0373674	Psmb10	0.911976	5.00E-05	0.00165743	Clec12a	1.13487	5.00E-05	0.00165743
Clic3	-0.825016	5.00E-05	0.000925573	Csf2	2.73892	5.00E-05	0.000925573	C1s,Gm5077	1.55767	5.00E-05	0.000925573	Ccdc90b	-1.57609	5.00E-05	0.000925573	Psma5	-0.533112	0.00265	0.0268088	Dync2li1	0.896221	0.00115	0.0142971	C1qbp	1.68812	0.00305	0.0298803	Lrch4,Sap25	-1.29429	0.00205	0.0325231	Hist1h4d	-3.01639	0.0022	0.034307	Psmb8	1.32897	5.00E-05	0.00165743	Clec14a	-1.62637	5.00E-05	0.00165743
Clk1	0.690196	0.0044	0.0352392	Csf2rb	1.324	5.00E-05	0.000925573	C3	2.72519	5.00E-05	0.000925573	Ccdc91	-1.01772	0.0018	0.0179321	Psmb3	-0.813234	5.00E-05	0.0010995	Dynll2	1.25676	5.00E-05	0.0010995	C1qtnf2	-2.67377	5.00E-05	0.0010995	Lrrc8b	1.16926	5.00E-05	0.00165743	Hist1h4m	0.970978	0.0002	0.00549855	Psmb9	1.37546	5.00E-05	0.00165743	Clec1a	-1.06857	5.00E-05	0.00165743
Clk4	0.455397	0.00615	0.0451098	Csf2rb2	0.842958	0.0034	0.0290411	C330006A16Rik	-0.724258	0.0004	0.0054559	Ccl11	2.8457	5.00E-05	0.000925573	Psmb6	-0.574337	0.00205	0.0221195	Dynlrb1	-0.930123	5.00E-05	0.0010995	C1qtnf7	-1.68309	5.00E-05	0.0010995	Lrrc8b	-4.19499	0.0032	0.0457801	Hist4h4	-0.729203	0.00045	0.0107508	Psmc1	-1.10241	0.00035	0.00877645	Clec3b	-2.18529	5.00E-05	0.00165743
Clps	4.25696	0.00235	0.0219713	Csf3	inf	5.00E-05	0.000925573	C330027C09Rik	1.10086	0.0001	0.0017077	Ccl12	4.69158	5.00E-05	0.000925573	Psmd13	-0.587102	0.0007	0.00968181	Dynlt3	-0.606592	0.00125	0.0151373	C1qtnf9	-1.79465	0.0056	0.046826	Lsm14b	-0.831162	0.0015	0.0263809	Hivep2	0.703444	0.00025	0.00662965	Psmc6	-1.17052	5.00E-05	0.00165743	Clec4a1	1.12282	0.001	0.0197123
Clptm1	-0.708014	0.00035	0.00489649	Csf3r	2.47245	5.00E-05	0.000925573	C3ar1	2.56531	5.00E-05	0.000925573	Ccl2	7.58087	5.00E-05	0.000925573	Psmd5	-0.523595	0.0055	0.0461583	E030003E18Rik	1.32806	0.00415	0.0374446	C1ra	1.40271	5.00E-05	0.0010995	Lsm3	-0.842341	0.0009	0.0182667	Hmcn1	0.98083	5.00E-05	0.00165743	Psme2	0.880906	0.00355	0.0495047	Clec4d	2.09383	5.00E-05	0.00165743
Clta	-0.464463	0.0046	0.0364374	Csrnp1	1.88739	5.00E-05	0.000925573	C430049B03Rik,Mir322,Mir351,Mir503	-1.90349	5.00E-05	0.000925573	Ccl24	1.17785	0.00535	0.0407345	Psme1	-0.671718	0.00245	0.0252826	E030010A14Rik	1.13799	0.0036	0.0338005	C1rb	1.86297	5.00E-05	0.0010995	Lsm6	-0.953985	0.0002	0.00549855	Hmgb1	-0.652322	5.00E-05	0.00165743	Ptafr	1.00994	0.00355	0.0495047	Clec4e	3.49836	5.00E-05	0.00165743
Cmpk1	0.461023	0.0038	0.0315599	Csrp3	-1.05095	0.00035	0.00489649	C4a,C4b	1.17738	5.00E-05	0.000925573	Ccl25	-4.32246	5.00E-05	0.000925573	Ptp4a3	0.575311	0.0052	0.0443641	E330016A19Rik	1.15814	0.0023	0.0240997	C1rl	1.09821	0.00385	0.0354424	Ltbp4	-1.23	0.0004	0.00976269	Hmgb2	-0.725045	0.0004	0.00976269	Ptgs2	0.792885	0.0015	0.0263809	Clec5a	2.38422	5.00E-05	0.00165743
Cmpk2	0.848475	5.00E-05	0.000925573	Cst7	1.56277	0.0012	0.0130926	C530028O21Rik	1.29277	0.00055	0.00705419	Ccl3	8.9774	0.0002	0.00307356	Ptpn14	0.594031	0.0027	0.0271922	E330033B04Rik	3.32437	5.00E-05	0.0010995	C1s	1.68181	5.00E-05	0.0010995	Ly6d	-1.19075	0.00015	0.00430602	Hmgn1	-0.519169	0.0025	0.0379687	Pvalb	-3.01844	5.00E-05	0.00165743	Clec7a	-1.53196	5.00E-05	0.00165743
Cnbp	0.637741	0.0002	0.00307356	Cst8	-1.67176	0.00225	0.021266	C5ar1	4.03875	5.00E-05	0.000925573	Ccl6	1.78901	5.00E-05	0.000925573	Ptprf	0.527173	0.0052	0.0443641	Ecscr	-0.701307	0.0002	0.00355692	C230081A13Rik	0.643113	0.00295	0.0291321	Ly6k	-1.94784	0.00345	0.0484282	Hmgn3	-0.896304	0.0007	0.0152047	Pyhin1	1.18701	0.0016	0.0276971	Clic3	-1.08227	5.00E-05	0.00165743
Cnih	-0.596121	0.0021	0.0201864	Cstb	1.12013	5.00E-05	0.000925573	C6	-1.11783	5.00E-05	0.000925573	Ccl7	6.61219	0.00055	0.00705419	Ptpru	0.926259	0.00245	0.0252826	Ednrb	-0.598692	0.0012	0.0147227	C2cd3	0.940183	0.00175	0.0195992	Lyn	0.97852	0.00045	0.0107508	Hras1	-1.08449	0.0005	0.0116927	Rad51ap1	-1.06737	0.0002	0.00549855	Clic4	1.23734	5.00E-05	0.00165743
Cnot7	0.432304	0.0068	0.048647	Ctdsp2	-2.11162	5.00E-05	0.000925573	C630043F03Rik	-1.24359	0.0026	0.023737	Ccl9	3.36942	5.00E-05	0.000925573	Qpct	-0.940583	0.00375	0.0347971	Eea1	0.497328	0.0058	0.048082	C3	2.40051	5.00E-05	0.0010995	Map1lc3b	-0.651917	0.003	0.0436304	Hspa1a	1.31523	0.0001	0.00304566	Ramp1	-0.936586	0.0028	0.041377	Clk1	0.668948	0.0003	0.00771512
Cnpy2	-0.464012	0.0063	0.0459447	Cthrc1	-2.49785	0.00105	0.0117939	C7	-1.07144	5.00E-05	0.000925573	Ccnd3	2.02527	0.00085	0.00995798	Ramp1	-1.063	0.00595	0.0490442	Efha1	-0.944358	5.00E-05	0.0010995	C330007P06Rik	-0.643987	0.0021	0.0224551	Map4k3	0.716549	0.0002	0.00549855	Hspa1b	0.953708	0.00115	0.0217739	Rarres2	-0.824484	5.00E-05	0.00165743	Clk4	0.789681	5.00E-05	0.00165743
Cntln	0.555573	0.00405	0.0331238	Ctps	1.73137	5.00E-05	0.000925573	Cacna2d1	-0.896406	5.00E-05	0.000925573	Ccnl1	1.34761	0.0004	0.0054559	Rap1gap	0.666083	0.0057	0.0474785	Efna1	-0.946208	5.00E-05	0.0010995	C330013F16Rik	-2.23752	0.0004	0.00620068	Mapk3	-0.788321	0.00055	0.0125887	Hspg2	0.792251	0.0008	0.0168011	Rasgef1a	-0.696463	0.00035	0.00877645	Clnk	2.28074	0.00255	0.0385466
Col1a1	-0.855624	5.00E-05	0.000925573	Ctsb	0.716516	0.0009	0.0104271	Cacnb2	-1.40933	5.00E-05	0.000925573	Ccr1	4.61719	5.00E-05	0.000925573	Rarres2	-0.795717	0.0005	0.00740726	Efnb1	0.900033	5.00E-05	0.0010995	C4a	0.97631	0.0024	0.0248764	Mat1a	2.07953	5.00E-05	0.00165743	Htt	0.922303	0.0001	0.00304566	Rbp1	-1.01016	5.00E-05	0.00165743	Clps	#NAME?	5.00E-05	0.00165743
Col6a1	-0.817078	0.00065	0.00805504	Ctsc	1.07744	0.00015	0.00241216	Cadm1	-1.25552	5.00E-05	0.000925573	Ccr2	1.21986	0.00335	0.0287177	Rasa2	-0.916135	0.00425	0.0381557	Egfl6	-0.688879	0.00055	0.00799146	C4b	0.819205	0.00305	0.0298803	Maz	-1.33748	5.00E-05	0.00165743	Hydin	1.15121	5.00E-05	0.00165743	Rbp7	-1.50866	0.0005	0.0116927	Cltb	0.813285	0.0003	0.00771512
Col6a2	-0.667783	0.00045	0.00600114	Ctsf	-1.24957	0.00045	0.00600114	Cadps2	-0.849731	0.00015	0.00241216	Ccr5	3.13265	5.00E-05	0.000925573	Rassf2	0.581685	0.0061	0.0499883	Egfl7	-0.6094	0.0007	0.00968181	C87436	-0.868524	0.00255	0.0260398	Mbl2	5.6129	0.00055	0.0125887	Idi1	-0.521491	0.00215	0.0337347	Reg3g	1.10709	5.00E-05	0.00165743	Cmbl	-0.958004	0.00015	0.00430602
Col6a3	-0.530363	0.00285	0.0254147	Ctsh	1.12106	5.00E-05	0.000925573	Calca	2.30793	5.00E-05	0.000925573	Ccr9	-1.98263	0.0006	0.00756478	Rbms1	0.569853	0.00105	0.0133136	Egr1	1.66891	5.00E-05	0.0010995	Cadm1	-1.22592	5.00E-05	0.0010995	Me1	0.748199	5.00E-05	0.00165743	Ifitm3	-0.688682	0.0008	0.0168011	Retnla	1.88785	5.00E-05	0.00165743	Cmpk2	3.31694	5.00E-05	0.00165743
Commd5,Zfp7	-0.64621	0.00445	0.0355428	Ctsz	0.897002	5.00E-05	0.000925573	Calm4	-2.38154	5.00E-05	0.000925573	Ccrl2	2.26708	5.00E-05	0.000925573	Retnla	0.695318	0.00225	0.0236719	Eif2ak2	1.28385	5.00E-05	0.0010995	Calca	3.37415	5.00E-05	0.0010995	Met	0.512425	0.0032	0.0457801	Igf1r	0.962633	5.00E-05	0.00165743	Rgs10	-0.880853	0.00035	0.00877645	Cmtm4	-0.784248	0.0018	0.0297719
Commd9	-0.778151	0.0002	0.00307356	Ctxn3	-1.60462	5.00E-05	0.000925573	Calml4	-1.32699	0.00125	0.0135107	Ccrn4l	3.65759	5.00E-05	0.000925573	Rgs12	0.614401	0.0021	0.0224551	Eif3a	0.700942	5.00E-05	0.0010995	Calcb	-2.52934	0.00015	0.0028095	Mga	0.628099	0.00145	0.0258034	Igf2r	0.892418	5.00E-05	0.00165743	Rgs2	-0.790392	5.00E-05	0.00165743	Cngb3	5.63127	0.00025	0.00662965
Copb1	0.471274	0.00165	0.0167635	Cxcl1	6.96414	5.00E-05	0.000925573	Camk2g	-0.887173	5.00E-05	0.000925573	Cd14	6.27567	5.00E-05	0.000925573	Ripply3	-0.536236	0.00495	0.0427553	Eif3c	0.668971	0.0003	0.0049112	Calm3	-0.721441	0.0004	0.00620068	Mgst2	-1.38756	0.00335	0.0473531	Igj	-0.896996	0.0001	0.00304566	Rmrp	-0.913167	5.00E-05	0.00165743	Cntn4	-2.51084	5.00E-05	0.00165743
Copz1	-0.81726	0.0004	0.0054559	Cxcl10	6.25336	5.00E-05	0.000925573	Camp	6.38435	0.00125	0.0135107	Cd163	2.58485	5.00E-05	0.000925573	Rmrp	-0.979428	0.00085	0.0112497	Eif3i	-0.623422	0.00105	0.0133136	Calml3	-0.873301	0.00055	0.00799146	Mid2	0.532402	0.00235	0.0361724	Ino80d	0.804103	5.00E-05	0.00165743	Rnf114	0.645185	0.0022	0.034307	Col11a2	2.18172	5.00E-05	0.00165743
Coq10b	0.787972	5.00E-05	0.000925573	Cxcl11	5.9472	0.00665	0.0478358	Cap1	1.01741	0.0004	0.0054559	Cd177	6.13244	5.00E-05	0.000925573	Rnase1	-3.01275	5.00E-05	0.0010995	Eif3k	-0.669733	0.0005	0.00740726	Camk1	-1.24785	5.00E-05	0.0010995	Mir1932	1.42572	5.00E-05	0.00165743	Inpp5d	0.798542	0.00055	0.0125887	Rnf19b	1.12459	0.00025	0.00662965	Col12a1	-1.34201	5.00E-05	0.00165743
Coq9	-0.639801	0.0007	0.00854137	Cxcl12	0.88815	0.00045	0.00600114	Capg	0.928523	5.00E-05	0.000925573	Cd19	-1.57581	0.0068	0.048647	Rnf138	-0.68796	0.00055	0.00799146	Eif3m	-0.613452	0.00095	0.0123069	Capzb	0.561084	0.0054	0.0455363	Mir221,Mir222	1.65326	0.0009	0.0182667	Insig1	-0.510037	0.00275	0.0408037	Rpl12	-0.638928	0.00015	0.00430602	Col4a1	1.44645	5.00E-05	0.00165743
Coro6	-0.778424	0.00305	0.0267531	Cxcl13	2.39714	5.00E-05	0.000925573	Capn1	0.629248	0.0045	0.0358455	Cd2	-1.72041	0.00025	0.00369895	Rnf20	0.537929	0.0035	0.0331165	Eif4b	0.685757	0.00025	0.00426402	Car13	0.85514	0.00095	0.0123069	Mir30a,Mir30c-2	1.99469	5.00E-05	0.00165743	Insr	0.966103	5.00E-05	0.00165743	Rpl13a	-0.934477	5.00E-05	0.00165743	Col4a2	1.55066	5.00E-05	0.00165743
Cox4i2	-1.1014	5.00E-05	0.000925573	Cxcl16	1.23809	5.00E-05	0.000925573	Capn2	-0.579866	0.00345	0.0293513	Cd209a	-2.80247	5.00E-05	0.000925573	Rnu12	-3.01173	5.00E-05	0.0010995	Eif4g1	0.621892	0.00085	0.0112497	Car2	-1.17671	5.00E-05	0.0010995	Mir30b,Mir30d	1.47909	0.0001	0.00304566	Ints2	1.07405	0.0011	0.0211294	Rpl23	-0.595917	0.0004	0.00976269	Col4a3	-0.858303	0.0001	0.00304566
Cox5b	-0.908009	5.00E-05	0.000925573	Cxcl17	1.35392	0.0008	0.00949984	Capza1	1.1324	5.00E-05	0.000925573	Cd24a	1.27187	0.00135	0.0143449	Rpa3	-0.747575	0.001	0.0127897	Eif5b	0.96152	5.00E-05	0.0010995	Carhsp1	0.739445	0.0016	0.0182875	Mir344f	3.00917	0.0023	0.0355412	Ints6	0.723648	0.0003	0.00771512	Rpl23a	-0.882849	5.00E-05	0.00165743	Col6a3	-1.82359	5.00E-05	0.00165743
Cox6a1	-0.531437	0.00595	0.0440273	Cxcl2	7.73713	5.00E-05	0.000925573	Capza2	0.710147	0.0037	0.030926	Cd274	4.25853	5.00E-05	0.000925573	Rpl18	-0.489028	0.005	0.0431002	Elk3	-0.951854	5.00E-05	0.0010995	Cars	0.960221	0.00015	0.0028095	Mir682	4.28287	5.00E-05	0.00165743	Iqcj,Iqcj-schip1,Schip1	-0.621185	0.0029	0.0425059	Rpl24	-0.527114	0.00295	0.0430642	Col8a1	-1.17668	0.0006	0.0134552
Cox6a2	-0.879058	5.00E-05	0.000925573	Cxcl3	4.44296	5.00E-05	0.000925573	Capzb	1.10479	5.00E-05	0.000925573	Cd28	-1.37878	0.0012	0.0130926	Rpl23	-0.542761	0.00385	0.0354424	Elk4	0.64227	0.00295	0.0291321	Casc4	-0.908167	5.00E-05	0.0010995	Mirlet7a-1,Mirlet7d,Mirlet7f-1	1.14721	0.0001	0.00304566	Iqsec1	0.776246	0.00015	0.00430602	Rpl26	-0.679633	0.00015	0.00430602	Colec12	-1.07626	5.00E-05	0.00165743
Cox6b2	-1.39605	0.0004	0.0054559	Cxcl5	8.85281	5.00E-05	0.000925573	Car13	1.16467	5.00E-05	0.000925573	Cd300a	1.44314	5.00E-05	0.000925573	Rpl32	-0.564116	0.00595	0.0490442	Elovl1	-0.922579	5.00E-05	0.0010995	Casd1	-0.702118	0.0017	0.0191641	Mknk1	-1.14688	0.0005	0.0116927	Irs2	1.29197	5.00E-05	0.00165743	Rpl32	-0.768434	5.00E-05	0.00165743	Colq	-2.80727	5.00E-05	0.00165743
Cox6c	-0.686143	0.0001	0.0017077	Cxcl9	7.02864	5.00E-05	0.000925573	Car2	-0.867572	0.0001	0.0017077	Cd300ld,Cd300lf	3.64244	5.00E-05	0.000925573	Rpl36	-0.566095	0.00235	0.0244587	Emcn	-1.14949	5.00E-05	0.0010995	Casp1	0.949792	5.00E-05	0.0010995	Morf4l1	-0.593722	0.00025	0.00662965	Irx5	0.858315	0.00195	0.0312902	Rpl36	-0.679498	0.0006	0.0134552	Commd10	-0.955385	0.00325	0.0462862
Cox7a2	1.3966	5.00E-05	0.000925573	Cxcr2	3.32483	5.00E-05	0.000925573	Car3	-1.97582	5.00E-05	0.000925573	Cd33	3.6104	5.00E-05	0.000925573	Rpl36al	-0.517728	0.00595	0.0490442	Emilin2	1.27358	5.00E-05	0.0010995	Casp4	3.24762	5.00E-05	0.0010995	Mosc1	2.3837	5.00E-05	0.00165743	Isg15	-1.02843	0.0022	0.034307	Rpl37	-0.690666	0.0002	0.00549855	Coro2a	1.49577	0.0001	0.00304566
Cox7c	0.522104	0.0027	0.02442	Cxcr4	-0.808776	0.00645	0.0467598	Carhsp1	0.748789	0.0004	0.0054559	Cd37	1.88556	5.00E-05	0.000925573	Rpl37a	-0.860446	5.00E-05	0.0010995	Emp1	-0.780555	5.00E-05	0.0010995	Casp6	-0.920457	0.00025	0.00426402	Mphosph6	-0.918039	0.0008	0.0168011	Ism1	0.646694	0.00105	0.0204339	Rpl39	-0.705217	0.00145	0.0258034	Cox8b	-1.06157	0.00255	0.0385466
Cox8a	-0.514307	0.00285	0.0254147	Cyb5r3	-1.11787	5.00E-05	0.000925573	Cars	0.739684	0.00115	0.0126619	Cd38	1.13252	0.0056	0.0421363	Rpl7	-0.730085	0.00405	0.0367718	Enc1	0.925982	0.0003	0.0049112	Casq1	-1.55126	0.0001	0.0020003	Mrpl27	-1.00265	0.0001	0.00304566	Itga1	0.812349	5.00E-05	0.00165743	Rpl4	-0.560354	0.0021	0.0331102	Cp	2.60136	5.00E-05	0.00165743
Cp	0.633355	0.00025	0.00369895	Cyba	0.868832	0.0002	0.00307356	Casc4	-0.505758	0.0049	0.0381343	Cd3g	-2.76114	5.00E-05	0.000925573	Rplp0	-0.638079	0.00115	0.0142971	Enpp4	0.869512	5.00E-05	0.0010995	Casq2	-0.768442	0.00435	0.0388444	Mrpl39	-1.44268	5.00E-05	0.00165743	Itga2	0.961403	0.00025	0.00662965	Rpl41	-0.934113	5.00E-05	0.00165743	Cpa3	-2.38629	5.00E-05	0.00165743
Cpa1	6.2128	0.0014	0.0147792	Cybb	1.17645	5.00E-05	0.000925573	Casc5	0.903351	5.00E-05	0.000925573	Cd4	-1.73435	0.0065	0.0470325	Rpph1	-1.90279	0.00595	0.0490442	Epb4.1	1.01136	5.00E-05	0.0010995	Cass4	-1.32592	0.0004	0.00620068	Mrpl9	-0.842301	0.00085	0.0175546	Itga5	1.00821	0.00065	0.0143486	Rplp2	-0.952888	5.00E-05	0.00165743	Cpd	-0.650953	0.0004	0.00976269
Cpb1	4.76832	5.00E-05	0.000925573	Cybrd1	-1.07046	0.0012	0.0130926	Casp1	1.39165	5.00E-05	0.000925573	Cd44	2.11892	5.00E-05	0.000925573	Rprl3	0.8583	0.00045	0.00681787	Epb4.1l5	-0.55681	0.00565	0.047159	Cat	-0.677005	0.00285	0.0283655	Mrps9	-1.25591	5.00E-05	0.00165743	Itga6	0.671091	0.0005	0.0116927	Rpph1	-1.39947	5.00E-05	0.00165743	Cpm	-1.36597	5.00E-05	0.00165743
Cpeb2	0.863916	5.00E-05	0.000925573	Cycs	0.870766	5.00E-05	0.000925573	Casp3	0.895528	5.00E-05	0.000925573	Cd47	1.65273	0.0002	0.00307356	Rps10	-0.924135	5.00E-05	0.0010995	Erbb3	0.540537	0.0055	0.0461583	Cav1	-1.33784	5.00E-05	0.0010995	Mt4	-1.361	5.00E-05	0.00165743	Itga8	0.7194	5.00E-05	0.00165743	Rprl2	-1.68754	0.00095	0.0189792	Cpxm1	-1.55293	0.003	0.0436304
Cpeb4	0.788488	5.00E-05	0.000925573	Cyld	0.631324	0.0017	0.0171472	Casp4	2.7021	5.00E-05	0.000925573	Cd52	2.38369	5.00E-05	0.000925573	Rps12	-0.628905	0.00115	0.0142971	Erdr1	1.34632	0.00015	0.0028095	Cav2	-1.46496	5.00E-05	0.0010995	Mtap7d1	-0.837056	0.0016	0.0276971	Itga9	0.697555	0.0009	0.0182667	Rprl3	-1.47729	5.00E-05	0.00165743	Cr2	-2.64526	5.00E-05	0.00165743
Cpsf6	0.616645	0.0001	0.0017077	Cyp1a1	-2.28528	0.0001	0.0017077	Casp7	1.0493	5.00E-05	0.000925573	Cd53	2.07873	0.0002	0.00307356	Rps14	-0.957692	5.00E-05	0.0010995	Eri3	-0.816448	0.0027	0.0271922	Cbfa2t3	1.83029	0.00065	0.00913729	Mup3	6.66891	5.00E-05	0.00165743	Itgav	0.565573	0.0007	0.0152047	Rps15a	-0.570658	0.0015	0.0263809	Creb5	1.22113	0.00335	0.0473531
Cpt1a	-0.660698	0.0001	0.0017077	Cyp1b1	2.26821	5.00E-05	0.000925573	Casp8	0.561773	0.0025	0.0230294	Cd59a	-1.32925	0.00025	0.00369895	Rps15a	-0.961849	5.00E-05	0.0010995	Erlin1	0.8939	0.00445	0.0395537	Cbl	1.14124	5.00E-05	0.0010995	Mup9	8.28527	0.00025	0.00662965	Itm2b,Rb1	-0.849986	0.0001	0.00304566	Rps16	-2.17796	5.00E-05	0.00165743	Creld2	1.61714	5.00E-05	0.00165743
Cpxm1	-0.950119	0.0028	0.0250866	Cyp26b1	-1.3458	5.00E-05	0.000925573	Casq2	-1.60945	5.00E-05	0.000925573	Cd63	1.94871	5.00E-05	0.000925573	Rps16	1.23081	0.00195	0.0213625	Errfi1	1.20269	5.00E-05	0.0010995	Cblb	1.58452	5.00E-05	0.0010995	Mybpc2	-0.908826	0.00135	0.0244637	Itpr1	0.650385	0.00015	0.00430602	Rps17	-0.615019	0.0005	0.0116927	Crem	1.74908	5.00E-05	0.00165743
Creb1	0.620474	5.00E-05	0.000925573	Cyp2a5	-2.76273	5.00E-05	0.000925573	Cass4	-0.941598	0.0004	0.0054559	Cd68	2.21089	5.00E-05	0.000925573	Rps27l	-0.781659	0.0003	0.0049112	Esd	-0.734633	0.0001	0.0020003	Cbr2	-1.27384	5.00E-05	0.0010995	Myl2	3.65513	5.00E-05	0.00165743	Itpr2	0.635112	0.0026	0.0391167	Rps20	-0.831614	5.00E-05	0.00165743	Crip1	-2.18019	5.00E-05	0.00165743
Creb3l1	-1.47956	5.00E-05	0.000925573	Cyp2f2	-2.04548	5.00E-05	0.000925573	Cbfa2t3	1.15352	5.00E-05	0.000925573	Cd69	1.72033	0.00015	0.00241216	Rps3	-1.1417	0.0002	0.00355692	Esf1	0.670347	0.0004	0.00620068	Cby1	-1.22494	0.0001	0.0020003	Myl3	-1.27926	5.00E-05	0.00165743	Itpripl2	0.691157	0.00025	0.00662965	Rps24	-0.815473	5.00E-05	0.00165743	Crip2	-0.744404	0.0029	0.0425059
Crip1	0.583314	0.0008	0.00949984	Cyp2s1	-1.17501	5.00E-05	0.000925573	Cbr1	-0.914709	0.0002	0.00307356	Cd79b	-1.69413	0.00025	0.00369895	Rps4x	-0.742059	0.0009	0.0117898	Etnk1	0.553758	0.00275	0.0275612	Cc2d2a	-0.836478	0.00145	0.0169951	Myl4	-1.75492	0.00315	0.0452183	Jmjd1c	0.614485	0.0032	0.0457801	Rps25	-0.723895	5.00E-05	0.00165743	Crispld2	1.76815	5.00E-05	0.00165743
Crip2	-0.718205	5.00E-05	0.000925573	Cyp7b1	1.33428	5.00E-05	0.000925573	Cbr2	-0.844761	5.00E-05	0.000925573	Cd80	4.76946	0.00035	0.00489649	Rps5	-0.470723	0.0061	0.0499883	Evpl	0.956525	0.0004	0.00620068	Ccbp2	1.29217	5.00E-05	0.0010995	Myl7	-2.20353	5.00E-05	0.00165743	Jmy	0.529545	0.0033	0.0468373	Rps28	-1.01443	0.00065	0.0143486	Cryl1	-1.20684	0.0026	0.0391167
Crls1	0.666944	0.0012	0.0130926	Cyr61	-1.2574	5.00E-05	0.000925573	Cbx4	0.694176	0.0045	0.0358455	Cd86	1.10527	0.00435	0.0349385	Rsl24d1	-0.59927	0.0003	0.0049112	F10	1.25871	0.00035	0.00555306	Ccdc108	1.20372	0.0017	0.0191641	Myo18a	-0.775646	0.00105	0.0204339	Kbtbd10	-0.856674	0.00055	0.0125887	Rps3	-0.698059	0.0001	0.00304566	Csda	0.862645	5.00E-05	0.00165743
Crtap	-0.819391	0.00295	0.0260806	Cysltr2	1.53985	0.00185	0.018315	Ccdc109b	0.813757	0.00085	0.00995798	Cd8a	-3.652	5.00E-05	0.000925573	Rtn2	-0.857592	0.0025	0.0256504	F13a1	1.15334	5.00E-05	0.0010995	Ccdc11	2.08179	0.00025	0.00426402	Myoz2	0.917957	0.0001	0.00304566	Kbtbd3	-1.66867	5.00E-05	0.00165743	Rps9	-0.782871	0.00035	0.00877645	Csf1	0.878043	0.00145	0.0258034
Crtc2	-0.925169	0.0005	0.00653265	Cytl1	-1.46473	5.00E-05	0.000925573	Ccdc11	2.14309	0.00015	0.00241216	Cd8b1	-2.75522	0.00035	0.00489649	Rwdd1	-0.578936	0.0029	0.0287396	F630028O10Rik,Mir223	1.25291	5.00E-05	0.0010995	Ccdc23	-0.986759	0.0035	0.0331165	Nap1l1	-0.869854	5.00E-05	0.00165743	Kcnj15	0.585556	0.00165	0.0281977	Rptn	-0.874211	0.00155	0.0270308	Csf2rb	1.07323	5.00E-05	0.00165743
Cry2	-0.979846	5.00E-05	0.000925573	D0H4S114	-1.89883	5.00E-05	0.000925573	Ccdc121	0.992215	0.00605	0.0445817	Cd99l2	-1.20195	0.0008	0.00949984	S100a1	-0.899894	0.0015	0.017437	F830016B08Rik	4.02725	5.00E-05	0.0010995	Ccdc25	1.094	5.00E-05	0.0010995	Nars	-0.904046	0.0028	0.041377	Kcnj3	1.37184	5.00E-05	0.00165743	Rsad2	1.75428	5.00E-05	0.00165743	Csf3r	1.31844	5.00E-05	0.00165743
Crybg3	0.513533	0.00185	0.018315	D14Ertd668e,Gm4902,Phf11	2.95194	5.00E-05	0.000925573	Ccdc124	1.24841	0.0001	0.0017077	Cdc42ep4	1.70601	5.00E-05	0.000925573	Safb	0.763626	0.00555	0.0464971	Fads1	-0.603857	0.0011	0.0137911	Ccdc28b,Iqcc,Txlna	-0.797384	0.0043	0.0385025	Nbeal1	0.777378	5.00E-05	0.00165743	Kcnq1ot1	0.856436	0.00025	0.00662965	Rtp4	1.39893	5.00E-05	0.00165743	Csrnp1	3.29785	5.00E-05	0.00165743
Csf1	0.866437	0.00015	0.00241216	D16Ertd472e	1.22392	5.00E-05	0.000925573	Ccdc129	-1.47264	5.00E-05	0.000925573	Cdc42se1	1.35643	0.0001	0.0017077	Sap18	-0.638052	0.0013	0.0156244	Fam107a	1.94654	5.00E-05	0.0010995	Ccdc32	-0.933825	0.00025	0.00426402	Ncapd2	-8.45248	0.00115	0.0217739	Kdr	0.743924	0.0001	0.00304566	S100a1	-0.90992	0.0017	0.0288241	Csrp3	-1.228	5.00E-05	0.00165743
Csf2	1.27614	5.00E-05	0.000925573	D17Wsu104e	0.868276	0.0004	0.0054559	Ccdc152	-0.873634	5.00E-05	0.000925573	Cdh11	-1.49596	0.00015	0.00241216	Sap30	-0.799301	0.0022	0.0232895	Fam108a	-0.90563	0.00085	0.0112497	Ccdc40	0.882913	0.0015	0.017437	Ncl	-1.19055	5.00E-05	0.00165743	Kif13b	0.675722	0.0027	0.0402317	S100a14	-1.13453	5.00E-05	0.00165743	Ctla4	1.69327	0.00135	0.0244637
Csf2rb	0.608163	0.00075	0.00902607	D1Ertd622e	0.685206	0.00485	0.0378502	Ccdc154	-1.23085	0.0011	0.012224	Cdh13	-1.24386	0.006	0.0443073	Scaper	-0.544193	0.0046	0.0405267	Fam124b	-1.17007	0.0008	0.0107358	Ccdc41	1.26613	5.00E-05	0.0010995	Ndufa13	0.607505	0.00275	0.0408037	Kif1b	0.613609	5.00E-05	0.00165743	S100a16	-0.957851	5.00E-05	0.00165743	Ctps	1.82815	5.00E-05	0.00165743
Csf3r	1.35457	5.00E-05	0.000925573	D330028D13Rik	-1.13771	0.00515	0.0395821	Ccdc160	0.913351	0.00425	0.0343305	Cdhr3	-1.10262	0.0048	0.0375492	Scarna17	inf	0.00185	0.0204776	Fam13a	0.670106	0.00115	0.0142971	Ccdc56	-1.10985	0.00205	0.0221195	Ndufa3	-1.25253	5.00E-05	0.00165743	Klf13	0.640409	0.00155	0.0270308	S100a6	-0.946149	5.00E-05	0.00165743	Ctsb	0.858765	5.00E-05	0.00165743
Csgalnact1	0.583182	0.00035	0.00489649	D830031N03Rik,Macf1	-0.937176	0.00415	0.0337162	Ccdc19	0.926324	0.0019	0.0186953	Cdk12	0.89456	0.00465	0.0367138	Scarna6	-1.3229	0.00345	0.032754	Fam176a	-1.12473	0.00125	0.0151373	Ccdc6	1.39991	5.00E-05	0.0010995	Ndufs6	-1.28589	0.0001	0.00304566	Klf3	1.33069	5.00E-05	0.00165743	S100a8	1.86736	5.00E-05	0.00165743	Ctsc	0.82934	0.00025	0.00662965
Csrnp1	1.91986	5.00E-05	0.000925573	Dab2ip	-0.803793	0.001	0.0113448	Ccdc25	0.749108	5.00E-05	0.000925573	Cdk18	1.63818	0.0042	0.0340224	Scgb3a2	-0.586278	0.0027	0.0271922	Fam176b	-0.753853	0.0033	0.0316785	Ccdc68	-0.882331	0.0001	0.0020003	Nebl	-3.54235	0.00315	0.0452183	Klf5	1.07614	5.00E-05	0.00165743	S100a9	1.57733	5.00E-05	0.00165743	Ctsh	0.877112	5.00E-05	0.00165743
Ctage5	0.456774	0.00415	0.0337162	Dag1	-0.596844	0.00535	0.0407345	Ccdc34	1.0396	0.0002	0.00307356	Cdk5r1	2.83911	0.00145	0.0151966	Sdhb	-0.812325	5.00E-05	0.0010995	Fam198b	-0.897209	5.00E-05	0.0010995	Ccdc72	-1.02629	5.00E-05	0.0010995	Nedd8	-0.601079	0.00145	0.0258034	Klf9	0.664619	0.0003	0.00771512	Saa3	2.33023	5.00E-05	0.00165743	Ctsk	-1.17536	0.0001	0.00304566
Ctcfl	-1.79418	5.00E-05	0.000925573	Dapp1	0.914283	0.00045	0.00600114	Ccdc41	0.732522	0.0004	0.0054559	Cdk5rap1	-1.22476	0.0042	0.0340224	Sdhd	-0.648064	0.0005	0.00740726	Fam25c	0.986033	5.00E-05	0.0010995	Ccdc86	1.54866	0.0011	0.0137911	Neu3,Spcs2	-0.841691	0.0026	0.0391167	Klhdc5	0.703108	0.00065	0.0143486	Samd9l	0.848748	5.00E-05	0.00165743	Ctss	1.08221	5.00E-05	0.00165743
Ctdsp1	-0.630972	0.00135	0.0143449	Daxx	1.36936	5.00E-05	0.000925573	Ccdc48	-1.13497	0.0002	0.00307356	Cdkal1	-1.34721	0.0012	0.0130926	Sec22a	-0.58091	0.0034	0.0324122	Fam32a	0.802981	0.0049	0.0424981	Ccdc88b	3.00924	5.00E-05	0.0010995	Nfat5	0.655408	0.00015	0.00430602	Klhl10	-3.30844	0.0018	0.0297719	Samhd1	1.47157	5.00E-05	0.00165743	Ctsz	0.866872	5.00E-05	0.00165743
Ctps	0.99831	5.00E-05	0.000925573	Dbnl	0.905182	0.00025	0.00369895	Ccdc58	0.847021	0.00155	0.0159863	Cdkl2	-0.968555	0.00425	0.0343305	Sec61b	-0.611237	0.00275	0.0275612	Fam46b	1.13319	0.0004	0.00620068	Ccdc9	1.39254	0.00075	0.0102146	Nfib	0.562706	0.0009	0.0182667	Klk8	-1.00921	0.0001	0.00304566	Sbsn	-1.35726	5.00E-05	0.00165743	Cttnbp2	-1.74942	5.00E-05	0.00165743
Ctrb1	inf	5.00E-05	0.000925573	Dbp	-3.00264	0.00015	0.00241216	Ccdc67	0.921949	0.00085	0.00995798	Cdkl5	-1.21146	0.00245	0.0226794	Sec61g	-0.578068	0.0052	0.0443641	Fam50a	0.931556	0.00015	0.0028095	Ccdc90b	-0.97263	5.00E-05	0.0010995	Nlrp1a	-1.12818	0.0001	0.00304566	Lama2	1.28866	5.00E-05	0.00165743	Scarna13	-1.13921	5.00E-05	0.00165743	Ctxn3	-2.3088	5.00E-05	0.00165743
Ctrl	4.5111	0.0035	0.0296666	Dcaf13	0.607401	0.0051	0.0392806	Ccdc8	-0.872968	0.0061	0.044845	Cdkn1a	3.55236	5.00E-05	0.000925573	Sec63	0.987537	0.00015	0.0028095	Fam58b	-0.992284	5.00E-05	0.0010995	Ccdc97	1.01117	0.004	0.036414	Nol12	-1.07698	0.00185	0.030169	Lama3	0.924468	5.00E-05	0.00165743	Scarna2	-0.924647	0.001	0.0197123	Cx3cl1	1.08561	0.00075	0.0160197
Ctsf	-0.747091	0.00175	0.0175331	Dck	0.850783	0.0029	0.0257528	Ccdc88b	2.2324	5.00E-05	0.000925573	Cdkn2c	-1.85516	0.00025	0.00369895	Selk	0.651439	0.0007	0.00968181	Fam82a2	0.699449	0.00065	0.00913729	Ccl11	1.69732	5.00E-05	0.0010995	Npm3	-0.876183	0.00205	0.0325231	Lama4	0.774291	5.00E-05	0.00165743	Sell	0.868226	0.0004	0.00976269	Cx3cr1	-2.0876	5.00E-05	0.00165743
Cuedc2	-0.567007	0.00255	0.0233859	Dcn	0.655103	0.00525	0.0401619	Ccdc9	1.00986	0.0003	0.00431406	Cdkn2d	1.72702	5.00E-05	0.000925573	Sema3b	0.659657	0.0025	0.0256504	Fas	1.56235	5.00E-05	0.0010995	Ccl12	3.84469	5.00E-05	0.0010995	Nr1h4	1.4904	0.00225	0.0349221	Lamb2	0.647241	0.0015	0.0263809	Sema5a	0.874915	5.00E-05	0.00165743	Cxcl1	5.28067	5.00E-05	0.00165743
Cul3	0.600146	0.00025	0.00369895	Ddc	-1.49557	0.00065	0.00805504	Ccdc99	1.67552	5.00E-05	0.000925573	Ceacam1	2.70494	5.00E-05	0.000925573	Sema3g	0.574193	0.0045	0.0398732	Fastkd2	-0.611865	0.0051	0.0437049	Ccl17	2.7367	5.00E-05	0.0010995	Nsa2	-1.34624	5.00E-05	0.00165743	Lamc1	0.634825	0.00265	0.0396676	Sema7a	1.28236	5.00E-05	0.00165743	Cxcl10	7.31372	0.0005	0.0116927
Cul5	0.752677	5.00E-05	0.000925573	Ddit4	1.17616	0.00225	0.021266	Ccl11	1.20514	5.00E-05	0.000925573	Cebpb	4.43864	5.00E-05	0.000925573	Sema7a	0.658266	0.00285	0.0283655	Fbln5	-0.639875	0.0006	0.00855956	Ccl2	7.34141	5.00E-05	0.0010995	Nsmce1	-1.09394	5.00E-05	0.00165743	Laptm4a	-0.638911	0.00015	0.00430602	Serf1	-1.05493	0.00335	0.0473531	Cxcl13	2.71823	5.00E-05	0.00165743
Cul7	-0.637059	0.00555	0.0418534	Ddx21	0.676576	0.00155	0.0159863	Ccl12	3.49599	5.00E-05	0.000925573	Cebpd	3.0498	5.00E-05	0.000925573	Serf2	-0.593035	0.00585	0.0484116	Fbp2	-0.871783	0.0002	0.00355692	Ccl20	5.35148	0.0013	0.0156244	Ntn4	0.684619	0.00125	0.0231985	Lars2	4.22496	5.00E-05	0.00165743	Serpina3f,Serpina3g,Serpina3i,Serpina3j,Serpina3k	2.19642	5.00E-05	0.00165743	Cxcl16	0.822148	0.00025	0.00662965
Cx3cr1	-0.942581	0.00025	0.00369895	Ddx3x	0.595247	0.00635	0.0462159	Ccl2	5.79741	5.00E-05	0.000925573	Cep110	1.24607	5.00E-05	0.000925573	Serpinb10-ps	-0.747123	0.0027	0.0271922	Fbxl20	0.740545	0.0007	0.00968181	Ccl28	1.2122	0.0043	0.0385025	Nudt9	-0.764282	0.00255	0.0385466	Lass6	0.70909	0.00205	0.0325231	Serpinb12	-0.975597	0.00015	0.00430602	Cxcl17	1.89622	5.00E-05	0.00165743
Cxadr	0.627638	0.0019	0.0186953	Ddx58	1.50491	5.00E-05	0.000925573	Ccl20	6.44344	5.00E-05	0.000925573	Cep57l1	-1.25431	0.00035	0.00489649	Serpinb2	-1.09551	5.00E-05	0.0010995	Fbxo32	0.772917	0.0002	0.00355692	Ccl3	5.36975	5.00E-05	0.0010995	Olfr613	-1.14626	5.00E-05	0.00165743	Lclat1	0.605226	0.00245	0.0373674	Serpinb3a,Serpinb3b,Serpinb3c	-1.09603	0.00225	0.0349221	Cxcl2	5.14126	5.00E-05	0.00165743
Cxcl1	5.83333	5.00E-05	0.000925573	Ddx60	2.34616	5.00E-05	0.000925573	Ccl24	0.7783	0.00475	0.037266	Cep70	-1.0409	0.0012	0.0130926	Serpine1	0.777602	0.00315	0.030537	Fcer2a	-1.26096	0.00045	0.00681787	Ccl5	2.94296	5.00E-05	0.0010995	Orm1,Orm3	1.05271	0.00025	0.00662965	Lcor	1.30166	5.00E-05	0.00165743	Sfn	-0.995689	0.0021	0.0331102	Cxcl3	2.39241	5.00E-05	0.00165743
Cxcl10	6.79557	0.00095	0.010887	Defb3	5.72662	0.00365	0.0306141	Ccl25	-1.04599	0.00465	0.0367138	Ces1b,Ces1c	-3.67009	0.00015	0.00241216	Set	0.489102	0.0052	0.0443641	Fcgr1	1.55607	5.00E-05	0.0010995	Ccl7	6.31074	5.00E-05	0.0010995	Otc	4.21806	5.00E-05	0.00165743	Ldha	-0.52512	0.0013	0.0238829	Sftpd	-0.738063	0.0024	0.0367876	Cxcl5	6.34046	5.00E-05	0.00165743
Cxcl11	7.1333	0.00075	0.00902607	Defb4	-1.15226	0.00035	0.00489649	Ccl3	7.67319	5.00E-05	0.000925573	Ces1d	-1.17311	0.00065	0.00805504	Sgms1	0.503067	0.0036	0.0338005	Fcgr2b	0.628877	0.0061	0.0499883	Ccl8	2.51268	0.00045	0.00681787	Otud7b	-0.671984	0.003	0.0436304	Lef1	1.35699	0.0002	0.00549855	Shfm1	-0.692314	0.00025	0.00662965	Cxcl9	7.09467	5.00E-05	0.00165743
Cxcl2	4.81378	5.00E-05	0.000925573	Dennd2d	0.959199	0.0001	0.0017077	Ccl5	1.57522	5.00E-05	0.000925573	Ces1e,Ces1f	-2.38145	5.00E-05	0.000925573	Sh3pxd2a	0.605127	0.00155	0.0178691	Fcgr4	1.44491	5.00E-05	0.0010995	Ccl9	1.61753	5.00E-05	0.0010995	Oxct1	0.537216	0.0013	0.0238829	Lgals1	-1.59306	5.00E-05	0.00165743	Siglec1	1.00257	0.003	0.0436304	Cxcr2	2.50221	5.00E-05	0.00165743
Cxcl3	3.3936	5.00E-05	0.000925573	Dhrs9	1.47706	5.00E-05	0.000925573	Ccl6	1.64497	5.00E-05	0.000925573	Ces2e	-2.31598	0.0015	0.0155955	Shroom2	0.606488	0.00335	0.0320432	Fcrla	-1.41542	5.00E-05	0.0010995	Ccnd2	1.02388	5.00E-05	0.0010995	Pah	5.25299	5.00E-05	0.00165743	Lgr6	1.34477	0.00015	0.00430602	Siglece	1.6005	0.00295	0.0430642	Cxcr4	-1.0831	0.00015	0.00430602
Cxcl5	5.87415	5.00E-05	0.000925573	Dhx58	2.51265	5.00E-05	0.000925573	Ccl7	5.21906	5.00E-05	0.000925573	Cfb	2.99414	5.00E-05	0.000925573	Sik1	0.979702	0.00015	0.0028095	Fech	-0.719966	5.00E-05	0.0010995	Ccnd3	1.57589	0.0045	0.0398732	Papln	-2.54157	0.00275	0.0408037	Lifr	0.62942	0.0028	0.041377	Slc38a2	0.623589	0.001	0.0197123	Cxxc4	-1.26872	0.00185	0.030169
Cxcl9	6.36997	5.00E-05	0.000925573	Dll4	-1.8016	5.00E-05	0.000925573	Ccl8	3.52861	5.00E-05	0.000925573	Cfl1	1.7364	5.00E-05	0.000925573	Skp1a	-0.705287	0.0002	0.00355692	Fgl2	0.977741	5.00E-05	0.0010995	Ccnl1	1.74656	5.00E-05	0.0010995	Parm1	1.15084	0.00035	0.00877645	Limch1	0.823439	5.00E-05	0.00165743	Slc39a14	1.01966	0.0009	0.0182667	Cyb5r3	-1.11707	5.00E-05	0.00165743
Cxcr2	2.23465	5.00E-05	0.000925573	Dmkn	-0.805963	0.0047	0.036998	Ccl9	2.79607	5.00E-05	0.000925573	Cfp,Elk1	1.73457	0.0002	0.00307356	Slc25a34	-1.1893	0.0023	0.0240997	Fgr	1.21207	5.00E-05	0.0010995	Ccnl2	0.814455	0.00025	0.00426402	Parp1	-0.732312	0.0034	0.0478687	Llph	-1.16707	5.00E-05	0.00165743	Slfn1	1.3727	5.00E-05	0.00165743	Cybasc3	-0.893552	0.0025	0.0379687
Cxx1c	-1.12169	0.00385	0.0318808	Dmpk	-1.56614	5.00E-05	0.000925573	Ccna2	1.33742	0.0059	0.0437541	Cftr	-1.00362	0.00045	0.00600114	Slc30a1	0.507796	0.0049	0.0424981	Fhad1	0.7811	0.0025	0.0256504	Ccpg1	0.634252	0.00385	0.0354424	Pax6	-3.26922	0.0011	0.0211294	Lnpep	0.628355	0.00035	0.00877645	Slfn2	0.954407	5.00E-05	0.00165743	Cybb	0.723893	0.0001	0.00304566
Cyb5r3	-0.496503	0.00255	0.0233859	Dnahc5	-0.638172	0.0039	0.0321771	Ccnb1	2.49371	5.00E-05	0.000925573	Ch25h	5.0856	5.00E-05	0.000925573	Slco2a1	0.558837	0.0061	0.0499883	Fhdc1	0.65649	0.0029	0.0287396	Ccr1	2.04529	5.00E-05	0.0010995	Pcbp1	-0.916759	5.00E-05	0.00165743	Lox	0.590521	0.0034	0.0478687	Slfn3,Slfn4	1.20245	0.0005	0.0116927	Cybrd1	-0.999914	0.00135	0.0244637
Cyld	0.478071	0.00265	0.0240735	Dnajb11	0.927945	5.00E-05	0.000925573	Ccnb2	1.3728	0.0004	0.0054559	Chchd3	-1.21327	0.0004	0.0054559	Slx4	0.8428	0.004	0.036414	Fhl1	-0.667032	0.00085	0.0112497	Ccr3	-2.35644	0.0002	0.00355692	Pcdh17	0.728132	0.00025	0.00662965	Lpgat1	0.526181	0.00145	0.0258034	Slfn5	1.23141	5.00E-05	0.00165743	Cycs	0.932358	0.0005	0.0116927
Cyp1b1	0.874116	5.00E-05	0.000925573	Dnajb9	0.602133	0.0046	0.0364374	Ccnd3	1.20366	0.00275	0.0247647	Chd7	1.93397	5.00E-05	0.000925573	Smc1a	0.693426	0.00025	0.00426402	Fkbp11	-1.12417	0.0014	0.0165355	Ccr5	1.60052	5.00E-05	0.0010995	Pcdh7	0.700121	0.00255	0.0385466	Lphn3	0.758982	0.0004	0.00976269	Slfn8	1.58321	5.00E-05	0.00165743	Cyp1a1	-3.13449	5.00E-05	0.00165743
Cyp2a5	-0.755524	5.00E-05	0.000925573	Dnajc2	0.765824	0.00145	0.0151966	Ccndbp1	-0.652876	0.00315	0.0274047	Chek2	-1.54142	0.00525	0.0401619	Snora74a	-2.0975	5.00E-05	0.0010995	Fkbp2	0.967869	0.00045	0.00681787	Ccrl1	-4.84607	0.0009	0.0117898	Pcolce	-1.30443	0.0007	0.0152047	Lpp	1.09543	5.00E-05	0.00165743	Slfn9	1.41962	5.00E-05	0.00165743	Cyp1b1	2.03425	5.00E-05	0.00165743
Cyp2b10	-0.691787	0.00435	0.0349385	Dnajc21	0.832989	0.0025	0.0230294	Ccne1	1.79327	0.00015	0.00241216	Chi3l1	1.58676	0.00155	0.0159863	Snora78	inf	0.0055	0.0461583	Fkbp4	1.02428	5.00E-05	0.0010995	Ccrl2	3.27166	5.00E-05	0.0010995	Pdap1	-0.968766	5.00E-05	0.00165743	Lrba	0.628441	0.00075	0.0160197	Sln	-0.823937	0.0012	0.0224826	Cyp26b1	2.41351	5.00E-05	0.00165743
Cyp2e1	-1.66061	5.00E-05	0.000925573	Dnajc3	0.712738	0.00055	0.00705419	Ccnj	0.8501	0.0013	0.0139244	Chi3l3	2.909	0.00055	0.00705419	Snord17	-2.69082	0.0011	0.0137911	Fkbp5	3.27843	5.00E-05	0.0010995	Ccrn4l	3.01551	5.00E-05	0.0010995	Pdcd5	-0.830464	0.00035	0.00877645	Lrp1	0.907602	5.00E-05	0.00165743	Slpi	-1.06116	0.00065	0.0143486	Cyp2a5	-1.29245	5.00E-05	0.00165743
Cyp2f2	-0.967862	5.00E-05	0.000925573	Dnase1l2	-2.16151	0.00015	0.00241216	Ccr1	3.49033	5.00E-05	0.000925573	Chic2	1.20179	0.00395	0.0324955	Snord22	-1.36937	0.00145	0.0169951	Fkbp7	-0.780751	5.00E-05	0.0010995	Cd14	4.09272	5.00E-05	0.0010995	Pde3a	0.990379	0.00015	0.00430602	Lrp2	0.851349	0.00115	0.0217739	Smg1	0.575082	0.0009	0.0182667	Cyp2b10	1.12739	5.00E-05	0.00165743
Cyp2s1	-0.693055	0.0004	0.0054559	Dock6	-0.896305	0.0031	0.0270835	Ccr2	2.35089	5.00E-05	0.000925573	Chl1	1.77845	5.00E-05	0.000925573	Snrnp25	-0.841271	0.0047	0.0411997	Flnb	0.973629	5.00E-05	0.0010995	Cd151	-0.815322	0.0001	0.0020003	Pde4b	0.620581	0.0016	0.0276971	Lrp4	0.671572	0.00045	0.0107508	Snrnp27	-0.845406	0.00015	0.00430602	Cyp2f2	-0.83848	5.00E-05	0.00165743
Cyp51	0.529463	0.00185	0.018315	Dok2	1.43189	5.00E-05	0.000925573	Ccr5	3.3466	5.00E-05	0.000925573	Chmp3	-0.823514	0.0045	0.0358455	Snrpb	-0.594682	0.00225	0.0236719	Flnc	0.877513	0.00115	0.0142971	Cd163	2.15271	5.00E-05	0.0010995	Pdlim1	-0.798333	0.00325	0.0462862	Lrrc58	0.463189	0.0035	0.0489642	Snrpd2	-0.725977	0.00175	0.0291454	Cyp4b1	0.78848	5.00E-05	0.00165743
Cyp7b1	0.972401	0.0009	0.0104271	Dopey2	-0.822833	0.00325	0.0280617	Ccrl1	-3.54279	0.0003	0.00431406	Chmp4b	1.91189	5.00E-05	0.000925573	Snrpg	-1.32963	5.00E-05	0.0010995	Fmnl1	0.855012	0.0033	0.0316785	Cd177	4.04216	5.00E-05	0.0010995	Pdlim2	-0.777648	0.0021	0.0331102	Lrrc8b	1.30766	5.00E-05	0.00165743	Snrpg	-0.874096	0.00285	0.0419359	Cyp7b1	1.7259	5.00E-05	0.00165743
Cyr61	-0.774131	0.0004	0.0054559	Dpp4	-1.22727	5.00E-05	0.000925573	Ccrl2	1.68138	5.00E-05	0.000925573	Chmp5	-1.0742	0.0008	0.00949984	Snx10	-0.643993	0.00075	0.0102146	Fmnl2	2.03908	5.00E-05	0.0010995	Cd2	-1.135	5.00E-05	0.0010995	Pdrg1	-2.07756	0.0001	0.00304566	Lrrc8b	-4.00195	0.0021	0.0331102	Snx10	0.995833	5.00E-05	0.00165743	Cysltr2	2.04391	0.00115	0.0217739
Cytip	0.993797	5.00E-05	0.000925573	Dpt	-1.4863	5.00E-05	0.000925573	Ccrn4l	1.33649	5.00E-05	0.000925573	Chn1	-2.00894	0.00165	0.0167635	Spag16	-0.900181	0.00065	0.00913729	Fmo1	-0.544227	0.00425	0.0381557	Cd200	0.68465	0.00165	0.0187167	Pelp1	-1.5607	0.0005	0.0116927	Lsm3	-0.823082	0.00035	0.00877645	Socs1	1.87941	0.0018	0.0297719	Cyth3	-0.838253	5.00E-05	0.00165743
D14Ertd668e,Gm4902,Phf11	0.817143	5.00E-05	0.000925573	Dpysl2	-0.894048	5.00E-05	0.000925573	Cct7	0.547421	0.00385	0.0318808	Chpt1	-1.17123	0.0018	0.0179321	Spock2	0.615551	0.0046	0.0405267	Fnbp1	0.872392	0.0036	0.0338005	Cd207	-1.25136	0.00515	0.0440435	Pemt	1.48739	0.0035	0.0489642	Lsm4	-0.84882	0.00115	0.0217739	Socs3	1.52204	5.00E-05	0.00165743	Cytl1	-1.56814	5.00E-05	0.00165743
D16Ertd472e	0.741693	5.00E-05	0.000925573	Dr1	0.647011	0.00415	0.0337162	Cd14	4.81416	5.00E-05	0.000925573	Chrdl1	-2.12756	5.00E-05	0.000925573	Spon2	-0.851476	0.004	0.036414	Fnbp1l	1.16888	5.00E-05	0.0010995	Cd209a	-0.990488	0.00225	0.0236719	Perp	-0.64145	0.0009	0.0182667	Lsm6	-0.763361	0.0025	0.0379687	Sod1	-0.706904	5.00E-05	0.00165743	D0H4S114	-3.05339	5.00E-05	0.00165743
D19Ertd386e	0.595046	0.001	0.0113448	Dsc2	-1.16606	0.0001	0.0017077	Cd151	-0.773907	0.0001	0.0017077	Chrm2	-1.21976	0.0006	0.00756478	Spp1	-0.580559	0.0023	0.0240997	Fos	1.18106	5.00E-05	0.0010995	Cd22	-1.07639	0.0016	0.0182875	Pes1	-0.948567	0.0002	0.00549855	Lsm7	-0.68959	0.0013	0.0238829	Sorl1	0.842586	0.0001	0.00304566	D14Ertd668e,Gm4902,Phf11	3.67362	5.00E-05	0.00165743
D1Ertd622e	0.659839	0.0006	0.00756478	Dse	0.614043	0.00375	0.0312429	Cd163	2.56947	5.00E-05	0.000925573	Chst11	2.74699	5.00E-05	0.000925573	Sra1	-0.704245	0.00015	0.0028095	Fosl2	1.38178	5.00E-05	0.0010995	Cd226	-0.77125	0.00255	0.0260398	Phc3	0.563766	0.00145	0.0258034	Ltbp1	0.699712	0.0002	0.00549855	Sox4	-1.04339	0.00015	0.00430602	D16Ertd472e	0.890873	5.00E-05	0.00165743
D330012F22Rik	-1.22385	5.00E-05	0.000925573	Dsg1a,Dsg1b	-1.56153	5.00E-05	0.000925573	Cd177	5.32877	5.00E-05	0.000925573	Chst2	-1.58982	5.00E-05	0.000925573	Ssrp1	0.781072	5.00E-05	0.0010995	Foxo1	0.671068	0.00145	0.0169951	Cd274	5.05432	5.00E-05	0.0010995	Phf15	-0.841148	0.003	0.0436304	Ly6d	-0.841959	0.00285	0.0419359	Spon1	0.632581	0.00015	0.00430602	D17Wsu92e	0.766374	0.00035	0.00877645
D930015E06Rik	-0.668217	0.0007	0.00854137	Dsp	-0.991674	0.0001	0.0017077	Cd180	0.842852	0.0016	0.016381	Cic	0.9805	0.0047	0.036998	St8sia4	-0.49974	0.00595	0.0490442	Foxo3	0.893311	5.00E-05	0.0010995	Cd300ld	-1.14099	0.00535	0.0453472	Phip	0.668291	0.0002	0.00549855	Ly75	0.955032	0.0001	0.00304566	Srgn	0.613359	0.00125	0.0231985	D430019H16Rik	-2.11689	5.00E-05	0.00165743
Dab2	0.563812	0.00115	0.0126619	Dusp16	0.781059	0.0003	0.00431406	Cd19	-1.57613	5.00E-05	0.000925573	Cidea	-2.11102	0.00065	0.00805504	Stbd1	0.613629	0.00475	0.0415417	Foxo4	0.783583	0.0032	0.0309108	Cd300lf	2.89096	5.00E-05	0.0010995	Phldb3	-1.60881	0.00035	0.00877645	Lyar	-0.882033	0.00215	0.0337347	Srp14	-0.748727	5.00E-05	0.00165743	D4Bwg0951e	-1.02796	5.00E-05	0.00165743
Dab2ip	-0.531834	0.0017	0.0171472	Dusp2	1.27895	0.00415	0.0337162	Cd1d1	-0.928112	0.00185	0.018315	Cirh1a	1.31871	0.0001	0.0017077	Stc1	0.811153	0.0045	0.0398732	Fpr2	1.36904	5.00E-05	0.0010995	Cd33	2.03773	5.00E-05	0.0010995	Phpt1	-1.54047	0.00185	0.030169	Lyn	0.928819	0.0006	0.0134552	Srrm2	0.741579	0.0005	0.0116927	D730039F16Rik	-1.68947	5.00E-05	0.00165743
Dach1	1.1764	5.00E-05	0.000925573	Dyrk1b	-1.69389	0.0007	0.00854137	Cd2	-1.15278	5.00E-05	0.000925573	Cish	2.58471	5.00E-05	0.000925573	Sub1	-0.688868	5.00E-05	0.0010995	Ftl1	-0.630713	0.00095	0.0123069	Cd36	-1.0964	0.00405	0.0367718	Phyh	0.649792	0.00095	0.0189792	Lyrm2	-0.846441	5.00E-05	0.00165743	Ssh2	0.590365	0.001	0.0197123	D830031N03Rik,Macf1	-0.766303	0.00025	0.00662965
Daglb	-0.83661	0.00025	0.00369895	Dysf	1.09996	0.00025	0.00369895	Cd207	-1.99857	0.00075	0.00902607	Ciz1	0.90298	0.00595	0.0440273	Sucla2	-0.511351	0.004	0.036414	Fundc1	-0.656097	0.0003	0.0049112	Cd3g	-1.45594	5.00E-05	0.0010995	Pipox	1.56474	0.00235	0.0361724	Lyst	0.782133	5.00E-05	0.00165743	St3gal1	0.926307	0.00015	0.00430602	Dact3	-1.24211	0.0026	0.0391167
Dapp1	0.584896	0.00335	0.0287177	E330016A19Rik	1.25748	0.00035	0.00489649	Cd22	-1.16114	5.00E-05	0.000925573	Ckap2l	1.47556	0.0015	0.0155955	Suds3	-0.506321	0.00575	0.0477652	Fus	1.26659	5.00E-05	0.0010995	Cd40	1.5261	5.00E-05	0.0010995	Pisd-ps2	1.17398	0.0005	0.0116927	Maml2	0.72787	0.00205	0.0325231	Stat1	1.92171	5.00E-05	0.00165743	Dapk3	1.02134	0.00105	0.0204339
Dbp	-0.777735	0.0067	0.0481091	Ear11	2.56038	0.0003	0.00431406	Cd244	1.76043	5.00E-05	0.000925573	Ckap4	2.79349	5.00E-05	0.000925573	Sult1d1	-0.703831	0.00025	0.00426402	Fxr1	0.637699	0.0046	0.0405267	Cd47	1.18702	5.00E-05	0.0010995	Pkp3	-1.0804	0.00245	0.0373674	Maml3	0.822517	0.001	0.0197123	Stat2	1.58585	5.00E-05	0.00165743	Dapl1	-2.13183	0.00115	0.0217739
Dcaf10	0.646154	5.00E-05	0.000925573	Ear2,Ear3	-0.735995	0.00065	0.00805504	Cd248	0.987712	0.0041	0.0334135	Ckm	-2.01237	0.00015	0.00241216	Supt16h	0.510375	0.00365	0.0341625	Fxr2	0.63064	0.00295	0.0291321	Cd48	-0.739267	0.0047	0.0411997	Plaur	-1.29314	0.0006	0.0134552	Man2a1	0.73961	5.00E-05	0.00165743	Stat3	1.08607	5.00E-05	0.00165743	Daxx	2.2922	5.00E-05	0.00165743
Dcaf13	0.585817	0.0007	0.00854137	Ebi3	1.72116	0.0015	0.0155955	Cd24a	0.831211	5.00E-05	0.000925573	Ckmt2	-2.37785	5.00E-05	0.000925573	Sycn	#NAME?	5.00E-05	0.0010995	Fxyd1	-0.732636	0.0003	0.0049112	Cd52	0.848686	0.00145	0.0169951	Plcxd3	1.08594	0.0022	0.034307	Maoa	-0.685773	0.0017	0.0288241	Steap4	1.54132	5.00E-05	0.00165743	Dbnl	0.978252	0.0002	0.00549855
Dcaf6	-0.581349	0.00295	0.0260806	Ece1	-0.652919	0.00235	0.0219713	Cd274	3.37631	5.00E-05	0.000925573	Clca1	2.65977	0.00045	0.00600114	Syt11	1.44209	0.00015	0.0028095	Fyb	0.652787	0.005	0.0431002	Cd63	1.17316	5.00E-05	0.0010995	Plg	4.72012	0.00155	0.0270308	Map1lc3b	-0.679568	0.00105	0.0204339	Stfa2l1	1.69874	0.0016	0.0276971	Dbp	-3.11398	5.00E-05	0.00165743
Dcakd	-0.929593	0.00325	0.0280617	Edem1	0.99689	5.00E-05	0.000925573	Cd28	-0.865904	0.0021	0.0201864	Clcn3	-0.82926	0.0042	0.0340224	Tacc2	0.655748	0.0049	0.0424981	Fzd4	0.903387	5.00E-05	0.0010995	Cd69	2.49767	5.00E-05	0.0010995	Plscr4	0.771718	0.0001	0.00304566	Map3k2	0.560575	0.0009	0.0182667	Stmn1	-0.675826	0.00055	0.0125887	Dcn	0.82577	5.00E-05	0.00165743
Dcbld1	0.557467	0.00565	0.0423996	Edil3	-0.883542	0.00225	0.021266	Cd300a	1.64678	5.00E-05	0.000925573	Clcn5	1.33407	0.00015	0.00241216	Taldo1	-0.719894	0.0001	0.0020003	Gadd45a	1.01353	0.00095	0.0123069	Cd79b	-1.17173	5.00E-05	0.0010995	Pnlip	-3.57132	5.00E-05	0.00165743	Marco	-1.47202	0.0004	0.00976269	Sycp2	2.26344	5.00E-05	0.00165743	Dcp2	0.87938	0.00265	0.0396676
Dcdc2c	-1.32514	0.0002	0.00307356	Ednrb	-1.0178	0.00015	0.00241216	Cd300lb	1.30431	5.00E-05	0.000925573	Clcn7	1.188	0.0005	0.00653265	Tank	-0.695713	0.00055	0.00799146	Gadd45b	0.633702	0.0031	0.0301942	Cd80	1.95856	0.0025	0.0256504	Pnliprp1	-3.47084	5.00E-05	0.00165743	Mast2	0.731722	0.0034	0.0478687	Syt15	1.108	0.00015	0.00430602	Dcun1d3	0.763719	0.00155	0.0270308
Dck	1.02983	5.00E-05	0.000925573	Efemp1	-1.14202	5.00E-05	0.000925573	Cd300ld,Cd300lf	2.87083	5.00E-05	0.000925573	Cldn1	1.79879	5.00E-05	0.000925573	Taok3	0.596856	0.00175	0.0195992	Gadd45g	1.4058	5.00E-05	0.0010995	Cd84	-0.685933	0.0016	0.0182875	Podn	-1.33498	0.00035	0.00877645	Mast4	1.06261	0.00165	0.0281977	Tagap	1.01014	0.00125	0.0231985	Ddah2	-1.01734	0.0001	0.00304566
Dcn	0.585936	0.00025	0.00369895	Efhd2	1.1397	5.00E-05	0.000925573	Cd33	2.42943	5.00E-05	0.000925573	Cldn4	3.59916	5.00E-05	0.000925573	Tax1bp1	0.521505	0.00445	0.0395537	Galntl2	1.5041	5.00E-05	0.0010995	Cd86	1.05279	0.0002	0.00355692	Pole3	-1.17122	0.0019	0.030682	Mb	-0.684935	0.0006	0.0134552	Tap1	2.046	5.00E-05	0.00165743	Ddc	-2.76837	5.00E-05	0.00165743
Dcp2	1.01991	0.00035	0.00489649	Efna1	-1.17082	5.00E-05	0.000925573	Cd3d	-1.07352	0.00015	0.00241216	Cldn8	-1.77548	0.003	0.0264099	Tbca	-0.615534	0.0034	0.0324122	Gas5,Mir5117	0.953542	0.00065	0.00913729	Cdc14a	0.681567	0.0026	0.0264172	Polr3gl	-0.864219	0.002	0.0319057	Mbip	-0.795248	0.00025	0.00662965	Tap2	1.35287	5.00E-05	0.00165743	Ddit3	1.52716	0.00105	0.0204339
Dctn6	-0.502153	0.00545	0.0413095	Egfl6	-1.07945	0.0004	0.0054559	Cd3g	-1.62909	5.00E-05	0.000925573	Clec10a	1.72446	0.00305	0.0267531	Tbx3	0.923103	5.00E-05	0.0010995	Gas8	1.0583	0.00415	0.0374446	Cdc14b	-1.0582	0.0019	0.0209087	Pomp	-0.845529	0.00015	0.00430602	Mbnl2	0.470343	0.00285	0.0419359	Tapbp,Zbtb22	0.717621	0.0011	0.0211294	Ddit4	2.13264	5.00E-05	0.00165743
Dcun1d1	0.798251	0.0059	0.0437541	Ehd1	1.23911	5.00E-05	0.000925573	Cd4	-1.32639	0.00025	0.00369895	Clec12a	1.22542	0.0004	0.0054559	Tc2n	-0.609407	0.00455	0.0401938	Gata5	-1.16457	0.0049	0.0424981	Cdc26	-0.884334	0.00085	0.0112497	Pparg	0.825731	0.0002	0.00549855	Mdn1	0.845156	0.00075	0.0160197	Tapbpl	1.03994	0.00225	0.0349221	Ddx21	0.816452	5.00E-05	0.00165743
Dcun1d3	0.795722	0.0006	0.00756478	Ehd2	-0.870922	0.0004	0.0054559	Cd44	1.03891	5.00E-05	0.000925573	Clec14a	-1.50925	0.0014	0.0147792	Tceal8	-0.668963	0.00035	0.00555306	Gbp1	4.6875	5.00E-05	0.0010995	Cdc42	-0.791001	0.00415	0.0374446	Ppip5k2	0.71407	0.0019	0.030682	Med10	-0.793965	0.0011	0.0211294	Tbata	-1.48305	0.00235	0.0361724	Ddx24	0.867932	0.00015	0.00430602
Ddhd1	0.624299	0.0041	0.0334135	Ehd4	-0.844248	0.00015	0.00241216	Cd47	0.84666	0.0008	0.00949984	Clec1a	-1.70847	0.00255	0.0233859	Tcf4	0.475554	0.0053	0.0450176	Gbp10	5.0563	5.00E-05	0.0010995	Cdc42bpb	0.635086	0.00545	0.0458506	Ppp1r14c	-1.32725	0.0016	0.0276971	Med12	0.908501	0.00045	0.0107508	Tbca	-0.917929	5.00E-05	0.00165743	Ddx3x	0.61987	0.0006	0.0134552
Ddr1	-0.582691	0.0039	0.0321771	Ehf	0.78638	0.0005	0.00653265	Cd48	1.14367	5.00E-05	0.000925573	Clec3b	-1.59337	0.002	0.0194343	Tcf7l2	1.50026	5.00E-05	0.0010995	Gbp11	3.12697	5.00E-05	0.0010995	Cdc42ep2	1.57487	5.00E-05	0.0010995	Ppp1r1b	-1.33538	0.00225	0.0349221	Med13	0.685015	0.0003	0.00771512	Tcap	-0.849548	0.00075	0.0160197	Ddx4	1.66114	0.00185	0.030169
Ddx10	0.48519	0.00545	0.0413095	Eif1a	1.25405	0.0006	0.00756478	Cd52	2.48774	5.00E-05	0.000925573	Clec4a1,Clec4a2	2.56233	5.00E-05	0.000925573	Tef	0.554273	0.00225	0.0236719	Gbp2	3.31143	5.00E-05	0.0010995	Cdc42ep4	1.38084	5.00E-05	0.0010995	Ppp1r3b	1.20383	5.00E-05	0.00165743	Mef2a	0.895686	5.00E-05	0.00165743	Tceal8	-0.691877	5.00E-05	0.00165743	Ddx58	2.2011	5.00E-05	0.00165743
Ddx21	0.595771	0.00025	0.00369895	Eif2ak2	2.04397	5.00E-05	0.000925573	Cd53	1.88838	5.00E-05	0.000925573	Clec4d	4.46109	5.00E-05	0.000925573	Tex11	-1.0937	0.0011	0.0137911	Gbp3	3.58833	5.00E-05	0.0010995	Cdc45	1.29693	0.0021	0.0224551	Prdm10	1.02637	0.0011	0.0211294	Mef2d	1.08299	0.0009	0.0182667	Tgfbi	0.715009	0.00275	0.0408037	Ddx60	3.00775	5.00E-05	0.00165743
Ddx23	-0.49299	0.00615	0.0451098	Eif2s1	0.857788	0.0001	0.0017077	Cd5l	2.04918	0.00065	0.00805504	Clec4e	5.74342	5.00E-05	0.000925573	Tfam	-0.539801	0.00455	0.0401938	Gbp4	3.01811	5.00E-05	0.0010995	Cdh11	-1.3292	5.00E-05	0.0010995	Prdx1	-0.823002	0.00225	0.0349221	Mertk	0.720397	0.00135	0.0244637	Tgm2	0.772398	5.00E-05	0.00165743	Dhrs9	2.52873	5.00E-05	0.00165743
Ddx3x	0.846613	5.00E-05	0.000925573	Eif2s2	0.833112	0.00025	0.00369895	Cd63	0.685908	0.00055	0.00705419	Clec5a	4.54002	5.00E-05	0.000925573	Tgtp1	-0.769813	0.00035	0.00555306	Gbp5	5.81042	5.00E-05	0.0010995	Cdh5	1.07171	5.00E-05	0.0010995	Prex2	0.528373	0.00355	0.0495047	Mesdc2	-0.607641	0.00305	0.0441898	Tgm3	-0.947659	0.00105	0.0204339	Dhx58	3.4965	5.00E-05	0.00165743
Ddx60	0.630567	0.0004	0.0054559	Eif4a1	0.613087	0.0031	0.0270835	Cd68	1.61925	5.00E-05	0.000925573	Clic4	1.00271	0.00535	0.0407345	Thrap3	0.544075	0.00275	0.0275612	Gbp6	4.6444	5.00E-05	0.0010995	Cdk10	-0.9872	0.00205	0.0221195	Prlr	2.17841	0.0001	0.00304566	Met	0.490737	0.00315	0.0452183	Thbs1	0.829194	5.00E-05	0.00165743	Dio2	1.81476	5.00E-05	0.00165743
Decr1	-0.521914	0.0017	0.0171472	Eif4e	0.599258	0.00355	0.0299858	Cd69	1.09632	5.00E-05	0.000925573	Clint1	1.42933	5.00E-05	0.000925573	Thrsp	-0.936386	5.00E-05	0.0010995	Gbp7	3.45947	5.00E-05	0.0010995	Cdk11b	0.88718	0.0006	0.00855956	Proc	2.61005	0.00255	0.0385466	Mga	0.72172	0.0003	0.00771512	Thrsp	-1.27639	5.00E-05	0.00165743	Dkk3	0.821809	0.0001	0.00304566
Defb4	-1.30703	5.00E-05	0.000925573	Eif4e3	0.789044	0.0007	0.00854137	Cd74	0.861781	5.00E-05	0.000925573	Clip4	0.920349	0.00295	0.0260806	Timd4	-0.980337	0.0001	0.0020003	Gbp8	3.23468	5.00E-05	0.0010995	Cdk12	1.14519	5.00E-05	0.0010995	Prox1	1.5659	0.0006	0.0134552	Mir1843,Scarna3b	#NAME?	0.0008	0.0168011	Tifa	0.993549	0.00025	0.00662965	Dlc1	-0.731317	0.0002	0.00549855
Dennd2a	-0.842065	0.0002	0.00307356	Elf5	-1.31184	0.00055	0.00705419	Cd79a	-1.03943	0.0058	0.043213	Clpb	-1.31635	0.0017	0.0171472	Timm13	-0.649952	0.00505	0.0434355	Gbp9	1.50684	5.00E-05	0.0010995	Cdk2ap1	-0.645595	0.0061	0.0499883	Proz	1.76841	0.0004	0.00976269	Mir1932	1.3138	0.00035	0.00877645	Timeless	0.881944	0.00045	0.0107508	Dleu2	1.38155	0.00225	0.0349221
Dennd5b	0.432259	0.00615	0.0451098	Elk3	-0.671297	0.0064	0.0464833	Cd79b	-1.7644	5.00E-05	0.000925573	Clps	#NAME?	5.00E-05	0.000925573	Tinag	-0.759632	0.00045	0.00681787	Gch1	1.19558	0.0001	0.0020003	Cdkal1	-1.05609	0.0006	0.00855956	Prr12	-1.81498	5.00E-05	0.00165743	Mir221,Mir222	1.28115	0.00255	0.0385466	Tlr13	1.13472	5.00E-05	0.00165743	Dll1	1.23959	5.00E-05	0.00165743
Dera	1.05235	0.0001	0.0017077	Ell2	1.04354	5.00E-05	0.000925573	Cd80	2.64987	5.00E-05	0.000925573	Clu	1.49389	5.00E-05	0.000925573	Tmcc3	0.542268	0.0024	0.0248764	Gda	1.05755	5.00E-05	0.0010995	Cdkl4	2.34682	0.00025	0.00426402	Prrc2a	-1.21875	5.00E-05	0.00165743	Mir29a,Mir29b-1	-2.33164	0.00165	0.0281977	Tmem173	1.16734	0.0003	0.00771512	Dll4	-1.98238	5.00E-05	0.00165743
Derl1	0.497562	0.0014	0.0147792	Elmod2	0.65096	0.00295	0.0260806	Cd86	0.823948	0.00155	0.0159863	Clybl	-1.25945	0.007	0.0496993	Tmem147	-0.857138	0.00085	0.0112497	Gde1	-0.554322	0.003	0.0295051	Cdkn1a	2.85605	5.00E-05	0.0010995	Prss2	-3.14379	5.00E-05	0.00165743	Mir3074-1	-4.86457	0.0023	0.0355412	Tmem2	0.854187	5.00E-05	0.00165743	Dnahc2	1.68207	5.00E-05	0.00165743
Des	-0.557818	0.0012	0.0130926	Eln	0.716698	0.00555	0.0418534	Cd8a	-2.31909	0.0046	0.0364374	Cmah	0.795954	0.0059	0.0437541	Tmem149,U2af1l4	-0.76109	0.0006	0.00855956	Gdpd1	0.630466	0.00295	0.0291321	Cdkn2c	-1.53047	5.00E-05	0.0010995	Prx	-0.668413	0.0032	0.0457801	Mir30a,Mir30c-2	1.83862	5.00E-05	0.00165743	Tmem50a	-0.628584	0.0007	0.0152047	Dnahc2	3.40944	5.00E-05	0.00165743
Dhcr7	-0.755204	0.00525	0.0401619	Elovl1	-1.55987	5.00E-05	0.000925573	Cd8b1	-2.01306	5.00E-05	0.000925573	Cmbl	-2.26068	5.00E-05	0.000925573	Tmem14c	-0.554926	0.0061	0.0499883	Gem	1.20734	5.00E-05	0.0010995	Cebpb	2.31994	5.00E-05	0.0010995	Psap	-0.565056	0.0022	0.034307	Mir30b	-3.49187	0.0027	0.0402317	Tmem56	0.725125	0.001	0.0197123	Dnaja1	1.13501	0.00165	0.0281977
Dhrs9	0.842629	0.0023	0.0216192	Elovl6	-1.40669	5.00E-05	0.000925573	Cd96	-1.2908	0.00055	0.00705419	Cmpk2	0.984169	0.0019	0.0186953	Tmem159	-0.921408	5.00E-05	0.0010995	Gfpt2	1.32568	0.0002	0.00355692	Cebpd	3.1562	5.00E-05	0.0010995	Psmc5	-0.845641	5.00E-05	0.00165743	Mir30b,Mir30d	1.40907	0.0001	0.00304566	Tnc	0.824069	0.0033	0.0468373	Dnajb1	1.07438	5.00E-05	0.00165743
Dhx36	0.572113	0.00035	0.00489649	Emcn	-1.16944	5.00E-05	0.000925573	Cd97	-0.699452	0.0013	0.0139244	Cmtm8	-2.05024	5.00E-05	0.000925573	Tmem2	0.941375	5.00E-05	0.0010995	Ggct	1.19447	0.00115	0.0142971	Cebpg	0.872755	5.00E-05	0.0010995	Psmc6	-2.11586	5.00E-05	0.00165743	Mir30c-2	-3.83772	0.00325	0.0462862	Tnfaip2	1.65436	5.00E-05	0.00165743	Dnajb11	1.11365	5.00E-05	0.00165743
Dis3l2	-0.9598	0.00225	0.021266	Emid1	-1.4601	0.0007	0.00854137	Cdan1	-1.68829	0.00425	0.0343305	Cmya5	-1.41929	0.00035	0.00489649	Tmem208	-1.52884	5.00E-05	0.0010995	Gja1	0.606089	0.001	0.0127897	Cecr2	1.47294	0.00035	0.00555306	Psmd11	-0.988308	5.00E-05	0.00165743	Mir682	3.63682	0.0006	0.0134552	Tnfaip3	0.791662	0.0021	0.0331102	Dnajc21	0.785178	0.00215	0.0337347
Dld	0.701513	0.0007	0.00854137	Emp2	-1.04892	5.00E-05	0.000925573	Cdc34	0.794558	0.00015	0.00241216	Cndp2	1.69118	5.00E-05	0.000925573	Tmem38a	-0.624705	0.00415	0.0374446	Gkn1	#NAME?	5.00E-05	0.0010995	Celsr1	0.970132	0.001	0.0127897	Psmd8	-0.619458	0.00165	0.0281977	Mirlet7a-1,Mirlet7d,Mirlet7f-1	1.13459	0.00015	0.00430602	Tnfaip6	1.53148	0.0024	0.0367876	Dnajc3	0.57924	0.00105	0.0204339
Dlgap4	-0.739529	0.00185	0.018315	Emr1	0.957046	0.00175	0.0175331	Cdc37	0.62946	0.00165	0.0167635	Cnksr2	-1.56821	0.0005	0.00653265	Tmem45a	-0.695567	0.0013	0.0156244	Glb1,Tmppe	1.21747	5.00E-05	0.0010995	Cep120	0.936335	0.0009	0.0117898	Psme1	-0.710146	0.0001	0.00304566	Mknk1	-1.06545	0.00205	0.0325231	Tnfrsf1a	0.642254	0.00275	0.0408037	Dnajc5b	2.18549	5.00E-05	0.00165743
Dmkn	-1.01534	5.00E-05	0.000925573	Enc1	1.22825	5.00E-05	0.000925573	Cdc40	0.847898	5.00E-05	0.000925573	Cntln	-1.07669	0.002	0.0194343	Tmsb4x	-0.874625	0.00545	0.0458506	Glul	1.30348	5.00E-05	0.0010995	Cep135	0.810246	0.0027	0.0271922	Pstpip1	-1.07294	0.00065	0.0143486	Mlh3	-0.88985	5.00E-05	0.00165743	Tnfrsf9	1.47982	0.00045	0.0107508	Dnajc7	0.709087	0.0019	0.030682
Dmpk	-0.722338	0.00445	0.0355428	Eng	-0.852139	0.0012	0.0130926	Cdc42ep4	1.12876	5.00E-05	0.000925573	Cntnap2	-2.63025	0.0002	0.00307356	Tnni2	-0.822839	0.0005	0.00740726	Glycam1	-0.923693	0.0002	0.00355692	Cep57l1	-0.937054	0.0027	0.0271922	Ptch1	1.17265	5.00E-05	0.00165743	Mll1	0.853324	0.0002	0.00549855	Tnfsf10	1.00259	5.00E-05	0.00165743	Dnase1l3	1.73339	0.00135	0.0244637
Dmxl1	0.701966	5.00E-05	0.000925573	Eno1	1.03215	5.00E-05	0.000925573	Cdc42se1	1.25751	5.00E-05	0.000925573	Col12a1	-1.20997	0.00675	0.0483671	Tnnt1	-1.30969	5.00E-05	0.0010995	Gm11127	0.850176	0.00415	0.0374446	Cerk	0.732052	0.0023	0.0240997	Ptms	-3.89604	5.00E-05	0.00165743	Mll2	1.22328	5.00E-05	0.00165743	Tnni2	-1.09771	0.00075	0.0160197	Dntt	-2.86239	5.00E-05	0.00165743
Dnaja1	0.788657	0.00555	0.0418534	Enpep	-1.15025	5.00E-05	0.000925573	Cdc6	1.54338	0.0006	0.00756478	Col4a1	1.36647	0.0057	0.0426755	Tnrc6a	0.62088	0.00325	0.0313045	Gm11428	1.87354	5.00E-05	0.0010995	Ces1e	-1.21521	0.00165	0.0187167	Ptp4a3	-0.7419	0.0018	0.0297719	Mll3	0.674092	0.0015	0.0263809	Tnni3	-0.93575	0.0001	0.00304566	Dock5	0.726182	0.0014	0.0251303
Dnajb12	-1.18246	5.00E-05	0.000925573	Enpp4	1.07488	5.00E-05	0.000925573	Cdca3	2.35338	5.00E-05	0.000925573	Col4a5	-1.56207	0.0008	0.00949984	Tomm22	-0.585193	0.0036	0.0338005	Gm11818	-1.06129	0.0005	0.00740726	Cfb	3.12966	5.00E-05	0.0010995	Ptplad2	0.950991	0.00115	0.0217739	Mll5	0.706255	0.00285	0.0419359	Tnrc6b	0.61607	0.002	0.0319057	Dpep1	0.917289	5.00E-05	0.00165743
Dnajb2	-0.672092	0.00255	0.0233859	Entpd1	0.787718	0.00185	0.018315	Cdh11	-1.06134	5.00E-05	0.000925573	Col6a3	-0.902416	0.00665	0.0478358	Tomm40l	-0.608334	0.00415	0.0374446	Gm12185	3.23616	5.00E-05	0.0010995	Cflar	1.14984	5.00E-05	0.0010995	Ptpn4	0.665756	0.00185	0.030169	Mllt4	0.535226	0.0014	0.0251303	Tpm1	-0.731264	5.00E-05	0.00165743	Dpm3	-1.06912	0.0004	0.00976269
Dnajb4	0.923779	5.00E-05	0.000925573	Epas1	-1.15423	5.00E-05	0.000925573	Cdh13	-2.23262	5.00E-05	0.000925573	Col8a1	-1.54621	0.0009	0.0104271	Trim56	0.751434	0.0001	0.0020003	Gm12250	4.79578	5.00E-05	0.0010995	Cftr	-0.750945	0.0003	0.0049112	Ptpn7	-1.05443	0.0025	0.0379687	Mlxip	0.806383	0.00175	0.0291454	Tpm2	-0.874831	0.0001	0.00304566	Dpp4	-1.24475	5.00E-05	0.00165743
Dnajc18	0.452448	0.0051	0.0392806	Epb4.1l3	-1.12141	5.00E-05	0.000925573	Cdh2	-0.94107	0.003	0.0264099	Colec12	-1.26405	0.0005	0.00653265	Try10	#NAME?	5.00E-05	0.0010995	Gm13889	0.752438	0.0045	0.0398732	Cgn	0.971459	5.00E-05	0.0010995	Ptpra	-0.589126	0.00215	0.0337347	Mmaa	-0.972234	0.0027	0.0402317	Tppp3	-0.974902	5.00E-05	0.00165743	Dpt	-1.11006	5.00E-05	0.00165743
Dnajc2	0.492257	0.00695	0.0494397	Epb4.1l5	-0.727701	0.0022	0.020916	Cdk11b	0.719832	0.00175	0.0175331	Commd1	-4.61147	5.00E-05	0.000925573	Try4	-9.62877	0.00125	0.0151373	Gm14548,Lilra6,Pira1,Pira11,Pira2,Pira7	0.702589	0.00115	0.0142971	Cgnl1	0.687204	0.0051	0.0437049	Ptprd	0.736093	5.00E-05	0.00165743	Mob2	-1.01598	0.0013	0.0238829	Tra2a	0.682613	0.00105	0.0204339	Dpysl2	-1.05671	5.00E-05	0.00165743
Dnajc8	0.544176	0.0044	0.0352392	Epb4.9,Fam160b2	-0.84715	0.00305	0.0267531	Cdk19	0.569394	0.00265	0.0240735	Copb2	0.928305	0.00285	0.0254147	Tsc22d3	1.06116	5.00E-05	0.0010995	Gm18853	3.14218	0.00525	0.0446916	Ch25h	4.93129	5.00E-05	0.0010995	Ptprk	0.898395	0.0001	0.00304566	Morf4l1	-0.694649	5.00E-05	0.00165743	Trafd1	1.18461	5.00E-05	0.00165743	Dsg2	0.933849	5.00E-05	0.00165743
Dnm1l	0.635997	5.00E-05	0.000925573	Ephx1	-1.64047	5.00E-05	0.000925573	Cdk5rap1	-1.24961	0.0002	0.00307356	Coq10b	1.04867	0.0006	0.00756478	Tshz1	0.782894	0.0001	0.0020003	Gm18853	3.09593	0.00535	0.0453472	Chchd2	-0.837607	0.0004	0.00620068	Ptrf	-0.84959	5.00E-05	0.00165743	Mphosph6	-0.772653	0.00215	0.0337347	Trim12c	0.721351	0.0016	0.0276971	Dst	0.827693	5.00E-05	0.00165743
Dnm2	-0.817465	5.00E-05	0.000925573	Ephx3	-1.50767	0.00535	0.0407345	Cdk9	1.41029	5.00E-05	0.000925573	Coq5	-1.0539	0.00675	0.0483671	Tspan12	-0.564482	0.00095	0.0123069	Gm19461	-1.49116	0.0029	0.0287396	Chchd7	-1.40255	0.00015	0.0028095	Pura	1.28342	5.00E-05	0.00165743	Mrpl11	-0.859004	0.0001	0.00304566	Trim21	0.912609	0.00045	0.0107508	Dstn	-0.640412	0.00025	0.00662965
Dock11	0.71684	5.00E-05	0.000925573	Epm2a	-0.961556	0.002	0.0194343	Cdkal1	-1.25289	5.00E-05	0.000925573	Coro1a	2.05571	5.00E-05	0.000925573	Tspo	-0.893143	0.0019	0.0209087	Gm1987	-0.814082	0.00555	0.0464971	Chd1	0.65014	0.00175	0.0195992	Pura	-4.42015	0.00285	0.0419359	Mrpl12	-0.807181	5.00E-05	0.00165743	Trim25	0.876579	0.00025	0.00662965	Dtx3l	2.68883	5.00E-05	0.00165743
Dock6	-0.764388	0.0004	0.0054559	Epsti1	1.6014	5.00E-05	0.000925573	Cdkn1a	2.84827	5.00E-05	0.000925573	Coro1c	0.790152	0.00655	0.047306	Tusc3	-0.553735	0.00525	0.0446916	Gm19990	-1.21254	5.00E-05	0.0010995	Chd4	0.808215	0.0001	0.0020003	Purb	0.573905	0.00045	0.0107508	Mrpl13	-1.18865	0.00025	0.00662965	Trim30a	1.36733	5.00E-05	0.00165743	Dusp1	1.15746	5.00E-05	0.00165743
Dpcr1	-1.55995	0.0004	0.0054559	Erap1	1.05007	0.0027	0.02442	Cdkn1b	-0.73722	0.0002	0.00307356	Coro2a	2.28522	5.00E-05	0.000925573	Txnl1	-0.698472	0.0004	0.00620068	Gm20594	1.89865	5.00E-05	0.0010995	Chd7	1.64389	5.00E-05	0.0010995	Pydc4	1.51443	0.00095	0.0189792	Mrpl27	-1.27093	5.00E-05	0.00165743	Trpm2	1.52597	0.00225	0.0349221	Dusp14	-1.13218	5.00E-05	0.00165743
Dpep1	0.431807	0.0062	0.0453761	Ereg	1.28325	0.00045	0.00600114	Cdkn2b	-0.691981	0.0028	0.0250866	Cotl1	2.24686	5.00E-05	0.000925573	U2af1	-0.609799	0.00205	0.0221195	Gm4841	3.82724	5.00E-05	0.0010995	Chek2	-1.63763	0.00065	0.00913729	Pzp	5.4705	0.00015	0.00430602	Mrpl39	-1.45445	5.00E-05	0.00165743	Trrap	-1.17451	5.00E-05	0.00165743	Dync1h1	0.633193	0.00045	0.0107508
Dpp7	-0.792498	0.0011	0.012224	Erg	-0.82521	0.00305	0.0267531	Cdkn2c	-1.14551	5.00E-05	0.000925573	Cox4i2	-1.13515	0.00595	0.0440273	Uaca	0.624456	0.00335	0.0320432	Gm4841	3.96528	0.0048	0.0418435	Cherp	1.56264	0.00025	0.00426402	Rac2	-0.979568	0.0029	0.0425059	Mrpl41	-1.12474	5.00E-05	0.00165743	Ttc39b	0.653604	0.0019	0.030682	Dynlt3	-0.560158	0.00175	0.0291454
Dpt	-0.559992	0.0031	0.0270835	Errfi1	0.962312	5.00E-05	0.000925573	Cdkn2d	1.21107	5.00E-05	0.000925573	Cox5b	1.49278	5.00E-05	0.000925573	Uchl3	-0.793947	0.00165	0.0187167	Gm4902	1.1379	5.00E-05	0.0010995	Chi3l1	0.945189	0.0003	0.0049112	Ralgapa1	0.55491	0.0026	0.0391167	Mrpl42	-0.658128	0.001	0.0197123	Uba52	-0.614215	0.00025	0.00662965	Dysf	1.7167	5.00E-05	0.00165743
Dpy30	-0.90885	5.00E-05	0.000925573	Esd	0.990128	5.00E-05	0.000925573	Cdon	-0.655402	0.00695	0.0494397	Cox6a1	1.28253	0.00035	0.00489649	Ucp1	-1.44639	5.00E-05	0.0010995	Gm4951	4.54012	5.00E-05	0.0010995	Chia	-0.66396	0.00435	0.0388444	Raly	-0.755405	5.00E-05	0.00165743	Mrpl9	-0.7026	0.0031	0.0447084	Ubd	1.17712	5.00E-05	0.00165743	E030003E18Rik	1.35269	0.0009	0.0182667
Dr1	0.659132	0.00015	0.00241216	Esf1	0.637288	0.00435	0.0349385	Cdr2l	-1.12445	0.00045	0.00600114	Cox6b1	-0.953148	0.00305	0.0267531	Ufc1	-0.984885	5.00E-05	0.0010995	Gm4956	0.740849	0.0026	0.0264172	Chmp4b	1.36489	5.00E-05	0.0010995	Ramp1	-1.7032	5.00E-05	0.00165743	Mrps21	-0.672268	0.00045	0.0107508	Ube2c	-1.60097	0.00155	0.0270308	E130008D07Rik	1.79543	0.00025	0.00662965
Drap1	-0.734211	5.00E-05	0.000925573	Esm1	-3.95703	5.00E-05	0.000925573	Ceacam1	1.40186	0.00025	0.00369895	Cox6c	-0.92349	0.00295	0.0260806	Upk1b	-0.77145	0.0006	0.00855956	Gm5431	1.77958	0.00025	0.00426402	Chrdl1	-2.05996	5.00E-05	0.0010995	Raph1	0.674193	0.00265	0.0396676	Mrps33	-0.732364	0.0003	0.00771512	Ubxn1	-0.693661	0.00095	0.0189792	E130203B14Rik	1.2882	5.00E-05	0.00165743
Dse	0.453535	0.0053	0.040445	Etf1	0.771607	0.0002	0.00307356	Ceacam10	5.74615	0.0029	0.0257528	Cox7a1	-2.92392	5.00E-05	0.000925573	Uqcr10	-1.15418	5.00E-05	0.0010995	Gm5483	3.53013	5.00E-05	0.0010995	Chst15	0.878772	0.00055	0.00799146	Rars	-2.94456	5.00E-05	0.00165743	Mrps9	-1.57126	5.00E-05	0.00165743	Ucp1	-1.80525	0.00045	0.0107508	E230029C05Rik	3.72985	0.0029	0.0425059
Dus3l	-0.80867	0.00265	0.0240735	Etv5	-0.846882	0.0041	0.0334135	Cebpb	1.68245	5.00E-05	0.000925573	Cox7a2	-1.65802	5.00E-05	0.000925573	Uqcr11	-0.741089	0.0003	0.0049112	Gm6907,Setdb2	0.728779	0.00165	0.0187167	Chst2	-1.45629	5.00E-05	0.0010995	Rbm17	-0.899851	0.00115	0.0217739	Ms4a4b,Ms4a4c	-0.795695	0.0007	0.0152047	Upp1	0.738757	0.0024	0.0367876	E2f1	2.81026	5.00E-05	0.00165743
Dusp14	-0.561293	0.004	0.0328084	Etv6	0.751247	0.00065	0.00805504	Cebpd	3.37861	5.00E-05	0.000925573	Cox8b	-2.58638	0.00015	0.00241216	Uqcrb	-0.95156	5.00E-05	0.0010995	Gm8909	1.36441	5.00E-05	0.0010995	Chst3	-1.22226	0.00025	0.00426402	Rbm8a	-1.02502	5.00E-05	0.00165743	Mt4	-0.685472	0.00305	0.0441898	Uqcr10	-1.01033	5.00E-05	0.00165743	E330016A19Rik	1.33617	0.0003	0.00771512
Dusp19,Nup35	0.520854	0.00175	0.0175331	Evpl	-1.5197	0.0002	0.00307356	Cebpg	0.675826	0.00145	0.0151966	Cp	1.85981	0.0003	0.00431406	Uqcrh	-1.19575	5.00E-05	0.0010995	Gm8979	1.8252	5.00E-05	0.0010995	Chtf8	-1.05768	5.00E-05	0.0010995	Rbms3	0.689892	5.00E-05	0.00165743	Mtap1b	1.12143	5.00E-05	0.00165743	Uqcr11	-0.776571	0.0003	0.00771512	E330033B04Rik	1.97771	5.00E-05	0.00165743
Dusp3	0.51148	0.0012	0.0130926	Exosc9	0.817649	0.0023	0.0216192	Cenpe	1.7973	5.00E-05	0.000925573	Cpa3	-2.57658	5.00E-05	0.000925573	Uqcrq	-0.53035	0.00375	0.0347971	Gna13	0.63419	0.00055	0.00799146	Churc1	-1.01927	0.0002	0.00355692	Rc3h1	0.546069	0.00195	0.0312902	Mtch1	-0.637234	0.00025	0.00662965	Uqcrh	-0.8943	5.00E-05	0.00165743	Ear11	3.1005	0.00015	0.00430602
Dynll2	-0.628813	0.00375	0.0312429	Exph5	-0.803624	0.00035	0.00489649	Cenpf	1.19371	5.00E-05	0.000925573	Cpeb2	0.956357	0.00185	0.018315	Vars	0.748303	0.0024	0.0248764	Gng11	-1.57823	5.00E-05	0.0010995	Cib1	-0.932218	0.00175	0.0195992	Rc3h2	0.524978	0.0017	0.0288241	Mtmr14	-0.914298	0.00245	0.0373674	Usp18	1.30235	5.00E-05	0.00165743	Ebag9	0.725057	0.0017	0.0288241
Dynlrb2	-0.555411	0.00445	0.0355428	Ext2	-0.978253	0.00135	0.0143449	Cenph	1.92653	0.0043	0.0346407	Cpm	-1.11754	0.00075	0.00902607	Vbp1	-0.620249	0.00035	0.00555306	Gng2	-0.57261	0.00245	0.0252826	Cib2	-1.20399	0.00425	0.0381557	Rcc2	-1.13512	0.00065	0.0143486	Myb	0.980114	0.00135	0.0244637	Vcan	1.24549	5.00E-05	0.00165743	Edil3	-1.56533	5.00E-05	0.00165743
Dynlt3	0.699729	5.00E-05	0.000925573	Eya4	-1.06143	0.00435	0.0349385	Cenpj	0.822232	5.00E-05	0.000925573	Cpne2	2.56054	5.00E-05	0.000925573	Vma21	-0.5224	0.00525	0.0446916	Golga2	0.701989	0.0004	0.00620068	Cic	1.59598	5.00E-05	0.0010995	Rcor3	1.1115	0.00015	0.00430602	Mybpc2	-1.14227	5.00E-05	0.00165743	Wars	2.21935	5.00E-05	0.00165743	Edn3	-1.36628	5.00E-05	0.00165743
Dyrk1b	-1.28054	0.00025	0.00369895	F10	3.12703	5.00E-05	0.000925573	Cenpq	0.939563	0.0003	0.00431406	Cr2	-2.27148	0.00065	0.00805504	Vmn1r58	1.69312	0.0019	0.0209087	Golga3	0.760756	0.00015	0.0028095	Ciita	1.97278	5.00E-05	0.0010995	Retn	1.17952	5.00E-05	0.00165743	Myh10	0.750789	0.0023	0.0355412	Wdfy3	0.737367	0.00165	0.0281977	Ednrb	-2.20979	5.00E-05	0.00165743
Dzip3	0.658513	5.00E-05	0.000925573	F13a1	2.33987	5.00E-05	0.000925573	Cep55	2.60719	5.00E-05	0.000925573	Crabp2	-4.33154	0.0007	0.00854137	Vps26a	-0.502614	0.00375	0.0347971	Golga4	1.29427	5.00E-05	0.0010995	Cir1	0.990066	0.0012	0.0147227	Rev3l	0.6431	0.00025	0.00662965	Myl2	-5.47509	5.00E-05	0.00165743	Wscd1	-1.06333	0.0004	0.00976269	Eef1b2	0.617648	0.0032	0.0457801
E430018J23Rik	-0.807617	0.00165	0.0167635	F3	0.68923	0.00245	0.0226794	Cep78	-0.848254	0.00295	0.0260806	Crct1	-2.37506	0.0029	0.0257528	Vps28	-0.528731	0.00365	0.0341625	Golgb1	0.943618	5.00E-05	0.0010995	Cisd1	-0.809051	0.00515	0.0440435	Rgl1	0.779179	0.00045	0.0107508	Myl3	-0.931315	5.00E-05	0.00165743	Wtap	-0.986368	5.00E-05	0.00165743	Efemp1	-1.06225	5.00E-05	0.00165743
Ear1	-0.726546	5.00E-05	0.000925573	F630028O10Rik,Mir223	3.90609	5.00E-05	0.000925573	Cerk	0.579818	0.00455	0.0361451	Creb1	-1.13958	0.00015	0.00241216	Wdr61	-0.622988	0.00085	0.0112497	Gopc	1.10887	5.00E-05	0.0010995	Ciz1	1.34442	5.00E-05	0.0010995	Rgmb	0.793454	0.0027	0.0402317	Myl6	-0.554927	0.0002	0.00549855	Xdh	1.86085	5.00E-05	0.00165743	Efhd2	0.885816	5.00E-05	0.00165743
Ebpl	0.5917	0.00095	0.010887	Fads2	-1.06299	0.00195	0.0190617	Ces1d	-0.936393	5.00E-05	0.000925573	Creb3l1	1.97624	0.0015	0.0155955	Wdr89	-1.07222	0.0015	0.017437	Got2	0.739799	0.00415	0.0374446	Ckap4	1.06733	5.00E-05	0.0010995	Rgn	4.71321	5.00E-05	0.00165743	Myl7	-2.47251	0.00055	0.0125887	Zbp1	1.95833	0.00015	0.00430602	Efna1	-1.33729	5.00E-05	0.00165743
Ech1	-0.639412	0.0003	0.00431406	Faim3	-2.20009	0.00055	0.00705419	Ces1e,Ces1f	-0.962892	0.001	0.0113448	Creb5	1.81814	0.0008	0.00949984	Wee1	0.775757	0.00165	0.0187167	Gp2	3.38872	0.00385	0.0354424	Clca1	4.08974	5.00E-05	0.0010995	Rgs2	-1.01231	5.00E-05	0.00165743	Myo10	0.682253	0.00065	0.0143486	Zbtb16	1.14015	5.00E-05	0.00165743	Efnb2	-1.31755	5.00E-05	0.00165743
Echdc3	-0.851483	0.00525	0.0401619	Fam107a	1.651	5.00E-05	0.000925573	Cfb	3.08876	5.00E-05	0.000925573	Crip1	-2.31421	5.00E-05	0.000925573	Wrb	-0.561891	0.00515	0.0440435	Gp49a	1.56442	5.00E-05	0.0010995	Clca3	6.0097	0.0013	0.0156244	Rgs5	0.798728	0.00105	0.0204339	Myo1b	0.5497	0.0006	0.0134552	Zc3hav1	0.699572	0.0033	0.0468373	Egfl6	-1.09586	0.0001	0.00304566
Edem1	0.795034	5.00E-05	0.000925573	Fam110c	1.10169	0.00115	0.0126619	Cfl1	0.841097	5.00E-05	0.000925573	Crispld2	2.10092	5.00E-05	0.000925573	Wtip	-0.838344	0.0023	0.0240997	Gpm6a	-0.830814	5.00E-05	0.0010995	Cldn1	0.797637	0.0058	0.048082	Rhobtb3	0.765459	0.0016	0.0276971	Myo5c	0.577917	0.00155	0.0270308	Zfhx3	0.731078	0.00055	0.0125887	Egflam	-1.1666	5.00E-05	0.00165743
Edil3	0.572914	0.0004	0.0054559	Fam125a	1.15253	5.00E-05	0.000925573	Cfp,Elk1	0.865496	0.0038	0.0315599	Crlf2	2.09001	0.00125	0.0135107	Yif1a	-0.845613	0.0001	0.0020003	Gpr141	1.68187	5.00E-05	0.0010995	Cldn18	-1.40379	5.00E-05	0.0010995	Rhox8	-1.93968	0.0014	0.0251303	Myoz1	-1.05775	0.00055	0.0125887	Zfp366	1.07228	0.0032	0.0457801	Ehd1	0.831463	0.0001	0.00304566
Edn1	-0.727061	0.00015	0.00241216	Fam125b	-0.850069	0.00505	0.0390076	Cftr	-0.524758	0.0044	0.0352392	Crot	-1.11978	0.0004	0.0054559	Zbtb16	1.76544	5.00E-05	0.0010995	Gpr146	0.859874	5.00E-05	0.0010995	Cldn2	3.60497	0.00305	0.0298803	Rmrp	-1.19664	5.00E-05	0.00165743	Myst3	0.722461	0.00285	0.0419359	Znfx1	1.15578	5.00E-05	0.00165743	Ehd2	-0.987302	0.00035	0.00877645
Ednrb	0.464999	0.00265	0.0240735	Fam134b	0.846019	0.00065	0.00805504	Cgrrf1	-0.651444	0.00415	0.0337162	Cry1	1.06865	0.0013	0.0139244	Zbtb20	0.651621	0.0044	0.0391922	Gpr153	-0.800755	0.0008	0.0107358	Cldn5	0.711692	0.0008	0.0107358	Rnaset2b	1.23655	5.00E-05	0.00165743	Naca	-0.649564	0.0001	0.00304566					Ehd4	-1.09904	5.00E-05	0.00165743
Eed	0.57469	0.0003	0.00431406	Fam174b	-0.797248	0.00185	0.018315	Ch25h	2.88838	5.00E-05	0.000925573	Crym	-1.60457	0.00565	0.0423996	Zbtb7a	0.574835	0.00445	0.0395537	Gpr174	-1.01266	0.0005	0.00740726	Clec14a	-1.71527	5.00E-05	0.0010995	Rnaset2b	1.76202	5.00E-05	0.00165743	Nars	-0.907962	0.0015	0.0263809					Eif1	0.581736	0.0008	0.0168011
Eef1a2	-1.02667	5.00E-05	0.000925573	Fam178b	-1.65927	0.00375	0.0312429	Chchd10	1.2179	0.0006	0.00756478	Csf1	1.7049	5.00E-05	0.000925573	Zfhx3	0.55279	0.00485	0.042166	Gpr180	-1.02687	5.00E-05	0.0010995	Clec1a	-1.51578	5.00E-05	0.0010995	Rnf144a	0.60042	0.001	0.0197123	Nbeal1	0.675525	0.00015	0.00430602					Eif1a	1.07068	5.00E-05	0.00165743
Eef2k	-0.671217	0.0051	0.0392806	Fam189a2	-1.15602	5.00E-05	0.000925573	Chchd3	-0.571383	0.0052	0.0398672	Csf2	3.59453	5.00E-05	0.000925573	Zfp119b	-0.741431	0.0019	0.0209087	Gpr65	0.784114	0.0013	0.0156244	Clec3b	-1.29252	0.00015	0.0028095	Rnf149	-1.61386	5.00E-05	0.00165743	Ncapd2	-8.23345	5.00E-05	0.00165743					Eif2ak2	2.5468	5.00E-05	0.00165743
Efna1	-0.458489	0.0049	0.0381343	Fam198b	-0.856342	0.0002	0.00307356	Chd6	-0.913426	0.0001	0.0017077	Csf2ra	3.04031	5.00E-05	0.000925573	Zfp146	0.678453	0.00115	0.0142971	Gpx3	0.72901	0.0002	0.00355692	Clec4a1	1.62537	0.0001	0.0020003	Rnf19b	-0.875488	0.0013	0.0238829	Ncoa1	0.682706	0.00075	0.0160197					Eif2c1	-0.923554	0.00035	0.00877645
Egflam	0.990145	5.00E-05	0.000925573	Fam25c	-1.38925	0.00015	0.00241216	Chd7	0.791001	5.00E-05	0.000925573	Csf2rb	2.80288	5.00E-05	0.000925573	Zfp488	1.3828	5.00E-05	0.0010995	Gramd1a	0.66663	0.00595	0.0490442	Clec4d	3.02987	5.00E-05	0.0010995	Rnu12	-1.90205	0.0025	0.0379687	Ndufa12	-0.962768	5.00E-05	0.00165743					Eif5	0.707898	0.00075	0.0160197
Egln1	0.642648	0.0002	0.00307356	Fam26f	4.05049	5.00E-05	0.000925573	Cherp	0.893428	0.0013	0.0139244	Csf2rb2	2.55807	5.00E-05	0.000925573	Zfp646	0.606247	0.00525	0.0446916	Grb14	-0.615294	0.0042	0.037807	Clec4e	5.39523	5.00E-05	0.0010995	Robo2	1.04514	0.0003	0.00771512	Ndufa3	-1.55791	5.00E-05	0.00165743					Eif5a2	-0.724085	0.00235	0.0361724
Ehd2	-0.787648	5.00E-05	0.000925573	Fam46a	0.681718	0.00305	0.0267531	Chi3l1	1.49659	5.00E-05	0.000925573	Csf3	inf	5.00E-05	0.000925573	Zfp758	-0.818651	0.00035	0.00555306	Grem2	-0.632618	0.00155	0.0178691	Clec5a	3.13008	5.00E-05	0.0010995	Rpl10a	-0.558789	0.00115	0.0217739	Ndufa5	-0.675809	0.0002	0.00549855					Elf3	1.37028	0.0001	0.00304566
Ehf	0.736526	5.00E-05	0.000925573	Fam49a	0.561549	0.0064	0.0464833	Chi3l3	2.12654	5.00E-05	0.000925573	Csf3r	3.51107	5.00E-05	0.000925573	Zfp839	1.06476	0.00255	0.0260398	Gripap1	1.08153	5.00E-05	0.0010995	Clec7a	-1.63977	5.00E-05	0.0010995	Rpl23a	-0.596576	0.00025	0.00662965	Ndufa6	-0.657547	0.00035	0.00877645					Elf5	-1.14428	0.0023	0.0355412
Eif1	1.24856	5.00E-05	0.000925573	Fam49b	1.10603	5.00E-05	0.000925573	Chia	-1.21745	5.00E-05	0.000925573	Csnk1d	0.953206	0.00285	0.0254147	Zfp930	-0.530466	0.00475	0.0415417	Grrp1	1.51011	5.00E-05	0.0010995	Clic3	-1.59327	5.00E-05	0.0010995	Rpl27	0.717409	5.00E-05	0.00165743	Ndufaf2	-1.24223	0.0022	0.034307					Elk3	-1.50402	5.00E-05	0.00165743
Eif1a	0.981194	0.0004	0.0054559	Fam55c	0.791205	0.0052	0.0398672	Chic1	-0.714365	0.00115	0.0126619	Csrnp1	4.32908	5.00E-05	0.000925573	Zfp97	-0.846815	0.00095	0.0123069	Gsdma2	-9.14075	0.0026	0.0264172	Clic4	1.89929	5.00E-05	0.0010995	Rpl27a	-1.92077	5.00E-05	0.00165743	Ndufb5	-0.575438	0.00345	0.0484282					Ell2	0.672587	0.00135	0.0244637
Eif2ak2	0.92835	5.00E-05	0.000925573	Fam57a	-1.28823	0.00195	0.0190617	Chka	-0.632476	0.00335	0.0287177	Csrp3	-3.22238	5.00E-05	0.000925573	Zg16	#NAME?	5.00E-05	0.0010995	Gstm2	-0.585095	0.0012	0.0147227	Clic5	-0.829036	0.0008	0.0107358	Rpl28	-0.864897	5.00E-05	0.00165743	Ndufb8	-0.756279	0.00015	0.00430602					Elovl1	-1.18326	5.00E-05	0.00165743
Eif2s3x	0.618859	0.0001	0.0017077	Fam65b	1.04036	0.00015	0.00241216	Chl1	2.07102	5.00E-05	0.000925573	Cst3	-0.918881	0.005	0.0387174	Znhit3	-0.99687	0.00035	0.00555306	Gstm6	-1.08797	0.0004	0.00620068	Clint1	1.07169	5.00E-05	0.0010995	Rpl31	-1.05974	5.00E-05	0.00165743	Ndufc1	-0.948851	0.00255	0.0385466					Elovl6	-0.986627	0.0003	0.00771512
Eif3a	0.454082	0.0031	0.0270835	Fam82a2	1.2522	5.00E-05	0.000925573	Chmp4b	1.4021	5.00E-05	0.000925573	Ctdp1	0.86253	0.006	0.0443073					Gsto1	-0.536886	0.0045	0.0398732	Clip1	0.608056	0.00385	0.0354424	Rpl37	-0.62739	0.0004	0.00976269	Ndufs6	-1.47926	5.00E-05	0.00165743					Emcn	-1.21877	5.00E-05	0.00165743
Eif3d	-0.803369	5.00E-05	0.000925573	Fas	1.10338	5.00E-05	0.000925573	Chpt1	-0.779939	0.00035	0.00489649	Ctdsp1	1.2075	0.00035	0.00489649					Gstt3	-0.845115	0.00395	0.0360717	Clip2	0.905868	0.00105	0.0133136	Rpl41	-0.640401	0.00025	0.00662965	Ndufv1	-0.5503	0.0016	0.0276971					Emp1	-0.581154	0.00115	0.0217739
Eif3m	0.498459	0.0012	0.0130926	Fasl	1.64419	0.0002	0.00307356	Chrdl1	-2.06255	5.00E-05	0.000925573	Ctnnal1	-1.23598	0.00035	0.00489649					Gtf2h3	-0.966484	0.0003	0.0049112	Clip3	1.77331	0.00265	0.0268088	Rplp2	-1.21425	5.00E-05	0.00165743	Ndufv2	-0.502432	0.0025	0.0379687					Emp2	-1.30861	5.00E-05	0.00165743
Eif4a3	-0.509693	0.00175	0.0175331	Fasn	-1.25246	5.00E-05	0.000925573	Chrm2	-0.540449	0.00705	0.049957	Ctnnbip1	1.00276	0.00555	0.0418534					Gucy1a2	-0.610058	0.00135	0.016105	Clip4	1.01021	5.00E-05	0.0010995	Rpph1	-0.655604	0.00015	0.00430602	Ndufv3	-0.872621	0.0014	0.0251303					Emr4	-2.39951	0.0025	0.0379687
Eif4ebp1	-0.698224	0.0021	0.0201864	Fat1	-0.822372	0.0002	0.00307356	Chst11	1.30562	5.00E-05	0.000925573	Ctps	2.1687	5.00E-05	0.000925573					Gucy1a3	-0.565043	0.0028	0.0279426	Cma1	-1.98368	0.0001	0.0020003	Rps10	-0.595817	0.002	0.0319057	Nebl	-3.57979	0.0019	0.030682					Enc1	1.89987	5.00E-05	0.00165743
Eif5a2	0.481683	0.0053	0.040445	Fat3	-1.19169	5.00E-05	0.000925573	Chst2	-1.23531	5.00E-05	0.000925573	Ctsb	0.98682	0.00525	0.0401619					Guk1	-1.33222	5.00E-05	0.0010995	Cmbl	-1.2829	5.00E-05	0.0010995	Rps16	-1.92395	5.00E-05	0.00165743	Nedd4	0.588163	0.00015	0.00430602					Endou	-1.7715	5.00E-05	0.00165743
Ell2	0.970035	5.00E-05	0.000925573	Fat4	-1.44193	5.00E-05	0.000925573	Chst3	-1.09273	5.00E-05	0.000925573	Ctse	1.03288	0.00195	0.0190617					Gulp1	-0.708778	0.0003	0.0049112	Cmpk2	2.34121	5.00E-05	0.0010995	Rps18	-0.644729	0.0005	0.0116927	Nedd8	-0.914451	5.00E-05	0.00165743					Enpep	-1.15605	5.00E-05	0.00165743
Elmod1	0.712032	0.00045	0.00600114	Fbln1	-1.06995	0.00555	0.0418534	Chsy1	0.506093	0.0057	0.0426755	Ctsf	-1.33215	0.00485	0.0378502					Gvin1	2.92358	5.00E-05	0.0010995	Cmtm8	-1.51357	0.00015	0.0028095	Rps23	0.588623	0.0005	0.0116927	Neo1	0.604014	0.0018	0.0297719					Enpp4	1.36422	5.00E-05	0.00165743
Elovl1	-0.934176	5.00E-05	0.000925573	Fbln2	-1.38663	0.0008	0.00949984	Churc1	-0.627197	0.0049	0.0381343	Ctso	-0.940953	0.00225	0.021266					Gvin1	2.94873	5.00E-05	0.0010995	Cnn3	1.20943	5.00E-05	0.0010995	Rps24	-1.27951	5.00E-05	0.00165743	Neu3,Spcs2	-0.774336	0.00315	0.0452183					Entpd1	1.00166	0.00015	0.00430602
Elovl6	0.544503	0.0028	0.0250866	Fbln5	-1.55572	5.00E-05	0.000925573	Cic	0.91284	0.0001	0.0017077	Ctsz	1.15733	0.00095	0.010887					Gyg	-0.900838	5.00E-05	0.0010995	Cnot3	1.66922	0.00225	0.0236719	Rps26	0.536099	0.00215	0.0337347	Neurl1b	1.00827	0.0035	0.0489642					Epb4.1	1.40044	5.00E-05	0.00165743
Elp3	-0.8561	0.0002	0.00307356	Fbxl5	1.61331	5.00E-05	0.000925573	Cidea	-1.81644	0.00045	0.00600114	Cttnbp2	-1.40184	0.00705	0.049957					Gzma	-0.717621	0.00025	0.00426402	Cnot8	-0.90828	0.0001	0.0020003	Rps27a	-0.50572	0.0031	0.0447084	Nfat5	1.02045	5.00E-05	0.00165743					Epb4.1l5	-1.09931	5.00E-05	0.00165743
Eml1	-0.530474	0.00525	0.0401619	Fbxo33	0.684704	0.0018	0.0179321	Ciita	1.33214	5.00E-05	0.000925573	Cx3cr1	-1.37766	0.0058	0.043213					H28	2.07803	5.00E-05	0.0010995	Cnpy2	-0.761049	0.0007	0.00968181	Rps7	-0.874065	0.0001	0.00304566	Nfatc3	0.696117	0.0006	0.0134552					Epha1	-1.84959	0.00075	0.0160197
Eml3	-0.814207	0.00085	0.00995798	Fcamr	2.18773	0.0008	0.00949984	Cisd1	-0.951625	0.0003	0.00431406	Cxcl1	8.92795	5.00E-05	0.000925573					H2-Aa	-0.875921	5.00E-05	0.0010995	Cnpy4	-0.85187	0.00035	0.00555306	Rpsa	-1.10975	5.00E-05	0.00165743	Nfia	0.6734	0.0003	0.00771512					Ephx1	-1.41555	5.00E-05	0.00165743
Emp2	-0.573836	0.00135	0.0143449	Fcer1g	2.15379	5.00E-05	0.000925573	Ckap2l	2.34997	5.00E-05	0.000925573	Cxcl12	1.48967	5.00E-05	0.000925573					H2afy	0.849432	0.00015	0.0028095	Cntn4	-2.40527	5.00E-05	0.0010995	Rsu1	0.648939	0.00265	0.0396676	Ngly1	-0.727569	0.00065	0.0143486					Eprs	0.585321	0.00305	0.0441898
Endou	-0.749875	0.0014	0.0147792	Fcgr1	3.05593	5.00E-05	0.000925573	Ckap4	0.946858	5.00E-05	0.000925573	Cxcl13	4.59552	5.00E-05	0.000925573					H2afz	-0.532591	0.0039	0.0357374	Cntnap2	-1.567	0.00085	0.0112497	Rtf1	-1.0444	0.0011	0.0211294	Nipbl	0.539527	0.0008	0.0168011					Eps8	0.762764	0.0005	0.0116927
Eng	-0.888166	5.00E-05	0.000925573	Fcgr2b	1.80511	5.00E-05	0.000925573	Cklf	1.03467	0.00475	0.037266	Cxcl14	1.49768	5.00E-05	0.000925573					H2-DMa,H2-DMb1,H2-DMb2	-0.652961	0.00165	0.0187167	Cog8,Pdf	-1.05652	0.00395	0.0360717	Rufy3	0.717704	0.00275	0.0408037	Nlrp1a	-1.29773	5.00E-05	0.00165743					Epsti1	1.66007	5.00E-05	0.00165743
Eno3	-0.867439	0.0036	0.0302979	Fcgr3	1.58034	5.00E-05	0.000925573	Ckmt2	-0.814372	0.0005	0.00653265	Cxcl16	1.46406	0.00025	0.00369895					H2-Ea-ps	-0.637307	0.0017	0.0191641	Col18a1	1.04241	0.0015	0.017437	S100a14	-1.18819	5.00E-05	0.00165743	Nmi	-0.691278	0.0011	0.0211294					Erap1	1.07464	0.0003	0.00771512
Enoph1	-1.17977	5.00E-05	0.000925573	Fcgr4	3.74535	5.00E-05	0.000925573	Cks1b	1.91567	0.0002	0.00307356	Cxcl2	11.2581	5.00E-05	0.000925573					H2-K2	1.45879	0.00115	0.0142971	Col23a1	0.712189	0.00305	0.0298803	S100a16	-0.75423	0.0006	0.0134552	Nop10	-0.662871	0.0012	0.0224826					Ereg	2.24243	5.00E-05	0.00165743
Enox2	-0.590103	0.00415	0.0337162	Fcrla	-1.15954	0.0012	0.0130926	Cks2	2.32441	5.00E-05	0.000925573	Cxcl3	9.07433	5.00E-05	0.000925573					H2-M2	-1.4171	0.00415	0.0374446	Col4a1	2.40195	5.00E-05	0.0010995	S100a6	-0.748998	0.0004	0.00976269	Notch1	1.06835	5.00E-05	0.00165743					Erlin1	0.913128	0.00325	0.0462862
Enpep	-0.493382	0.00205	0.0198145	Fcrls	-2.62208	5.00E-05	0.000925573	Clasp2	-0.49718	0.00595	0.0440273	Cxcl5	8.93903	5.00E-05	0.000925573					H2-Q10	1.40268	0.0001	0.0020003	Col4a2	2.45193	5.00E-05	0.0010995	Saa4	2.42898	0.0006	0.0134552	Notch2	0.590951	0.0007	0.0152047					Errfi1	2.19327	5.00E-05	0.00165743
Enpp2	0.777153	5.00E-05	0.000925573	Fermt3	0.940842	0.0043	0.0346407	Clca1	3.35033	5.00E-05	0.000925573	Cxcl9	6.06898	0.0009	0.0104271					H2-Q4	1.26701	5.00E-05	0.0010995	Col4a5	-0.877692	0.0001	0.0020003	Sacs	1.21283	0.00015	0.00430602	Notch3	1.11741	0.0029	0.0425059					Esf1	0.758197	0.0002	0.00549855
Enpp5	-0.530817	0.00375	0.0312429	Fes	0.766971	0.00265	0.0240735	Clca4	2.54542	5.00E-05	0.000925573	Cxcr2	4.82965	5.00E-05	0.000925573					H2-Q6	1.03511	0.0001	0.0020003	Col5a2	-0.707547	0.00125	0.0151373	Safb2	-1.38623	5.00E-05	0.00165743	Npc2	-0.508394	0.00105	0.0204339					Esm1	-4.33626	5.00E-05	0.00165743
Epas1	-0.842482	5.00E-05	0.000925573	Fgd4	0.701741	0.0061	0.044845	Clcn7	0.851093	0.0001	0.0017077	Cxcr7	3.24098	5.00E-05	0.000925573					H2-T22,H2-T23,H2-T9	0.871783	0.00335	0.0320432	Col6a2	0.73707	0.00545	0.0458506	Sap30bp	-1.21852	0.00165	0.0281977	Npm1	-0.571109	0.0006	0.0134552					Esr2	-2.46083	5.00E-05	0.00165743
Epb4.1l4a	-0.530985	0.0009	0.0104271	Fgf1	-1.1758	5.00E-05	0.000925573	Cldn1	0.841636	0.0004	0.0054559	Cyb5rl	-2.13544	0.006	0.0443073					H2-T24	1.38741	0.00015	0.0028095	Col6a3	-1.36372	5.00E-05	0.0010995	Sar1a	-1.01343	0.00075	0.0160197	Npm3	-0.85554	0.0005	0.0116927					Etf1	0.705515	5.00E-05	0.00165743
Epha4	0.598619	0.0015	0.0155955	Fgfr4	-2.12305	0.00035	0.00489649	Cldn18	-1.6958	5.00E-05	0.000925573	Cyba	1.17071	0.0007	0.00854137					H3f3a	-0.643081	0.00055	0.00799146	Colec12	-0.947976	5.00E-05	0.0010995	Sart1	-1.29405	5.00E-05	0.00165743	Npnt	0.745416	0.0001	0.00304566					Etl4	-0.694881	0.0026	0.0391167
Ephx1	-1.08801	5.00E-05	0.000925573	Fgl1	3.41249	0.00035	0.00489649	Cldn25	0.712684	0.0021	0.0201864	Cybb	1.2441	0.00205	0.0198145					H6pd	0.572789	0.00295	0.0291321	Colq	-3.13871	5.00E-05	0.0010995	Sbsn	-1.44553	5.00E-05	0.00165743	Nr3c2	0.951178	0.0003	0.00771512					Etnk1	0.877564	5.00E-05	0.00165743
Epn3	-0.730487	0.00185	0.018315	Fgl2	2.70497	5.00E-05	0.000925573	Cldn8	-1.54466	5.00E-05	0.000925573	Cyfip1	1.22397	0.00205	0.0198145					Hars2	-0.85718	0.00155	0.0178691	Commd1	-3.07969	5.00E-05	0.0010995	Sc4mol	0.550079	0.00175	0.0291454	Nr4a3	2.2107	0.00035	0.00877645					Ets1	-1.06898	5.00E-05	0.00165743
Eps8	0.755485	5.00E-05	0.000925573	Fgr	1.37326	5.00E-05	0.000925573	Clec10a	2.13228	5.00E-05	0.000925573	Cyfip2	1.00968	0.0017	0.0171472					Haus8	1.08245	0.0002	0.00355692	Commd10	-0.9411	0.001	0.0127897	Scand1	3.00384	5.00E-05	0.00165743	Nrip1	1.08802	5.00E-05	0.00165743					Etv5	-1.01157	5.00E-05	0.00165743
Eps8l2	-0.691605	0.0005	0.00653265	Fhl1	-1.02871	5.00E-05	0.000925573	Clec12a	2.28968	5.00E-05	0.000925573	Cyp1b1	3.18349	5.00E-05	0.000925573					Hba-a1,Hba-a2	-0.913703	5.00E-05	0.0010995	Commd2	-0.823632	0.00145	0.0169951	Scarna6	-1.51652	0.00045	0.0107508	Nrp1	0.718356	5.00E-05	0.00165743					Etv6	0.957339	5.00E-05	0.00165743
Erdr1	-1.22596	0.00015	0.00241216	Fkbp14	0.93761	0.0001	0.0017077	Clec14a	-1.14771	5.00E-05	0.000925573	Cyp27a1	-1.72963	0.00125	0.0135107					Hbb-b1,Hbb-b2	-0.781776	0.0001	0.0020003	Commd3	-1.50538	5.00E-05	0.0010995	Scd1	0.65683	0.0006	0.0134552	Nsa2	-1.46963	5.00E-05	0.00165743					Exosc3	0.752838	0.0033	0.0468373
Ergic1	-0.924291	0.00105	0.0117939	Fkbp1b	0.963529	0.0058	0.043213	Clec2g	3.40218	0.00555	0.0418534	Cyp2a5	-2.20193	5.00E-05	0.000925573					Hcfc1r1	-0.760184	0.0022	0.0232895	Commd4	-1.18027	5.00E-05	0.0010995	Scgb3a1	-1.15809	5.00E-05	0.00165743	Nsd1	0.622348	0.0011	0.0211294					Exph5	-0.65748	0.00095	0.0189792
Ergic3	-0.868558	0.0001	0.0017077	Fkbp2	0.744815	0.00435	0.0349385	Clec3b	-1.15986	5.00E-05	0.000925573	Cyp2j6	-1.19819	0.0041	0.0334135					Hcls1	1.38541	5.00E-05	0.0010995	Commd9	-1.11277	0.00065	0.00913729	Scgb3a2	-0.770808	5.00E-05	0.00165743	Nsmce1	-0.914286	5.00E-05	0.00165743					F10	2.02346	5.00E-05	0.00165743
Errfi1	0.998778	5.00E-05	0.000925573	Fkbp5	2.62536	5.00E-05	0.000925573	Clec4a1,Clec4a2	2.8111	5.00E-05	0.000925573	Cyp2j9	-2.03512	0.00025	0.00369895					Hepacam2	-1.50644	5.00E-05	0.0010995	Copb2	0.98196	0.00015	0.0028095	Scn3a	0.694482	0.00085	0.0175546	Nsun3	-4.86929	0.00345	0.0484282					F13a1	2.47647	5.00E-05	0.00165743
Esam	-0.480124	0.00395	0.0324955	Flrt3	-0.802515	0.00055	0.00705419	Clec4a3	2.24627	5.00E-05	0.000925573	Cyp3a11	-3.82634	5.00E-05	0.000925573					Herc2	0.579364	0.0018	0.0200503	Cope	-0.676829	0.00295	0.0291321	Scp2	0.75114	0.0001	0.00304566	Ntn4	0.728186	0.0002	0.00549855					F3	1.31469	5.00E-05	0.00165743
Esco1	0.531407	0.0019	0.0186953	Flt4	-0.864882	0.00195	0.0190617	Clec4d	4.60483	5.00E-05	0.000925573	Cyp4f18	2.75313	0.0004	0.0054559					Herc6	2.17296	5.00E-05	0.0010995	Copz1	-0.839831	0.0043	0.0385025	Sec24a	0.80306	0.0002	0.00549855	Nubp1	-0.717567	0.0016	0.0276971					F5	-1.33104	0.0014	0.0251303
Esf1	1.12525	5.00E-05	0.000925573	Fmnl2	1.51695	5.00E-05	0.000925573	Clec4e	6.07644	5.00E-05	0.000925573	Cyp4f39	-1.78413	0.00145	0.0151966					Hey1	-0.941403	5.00E-05	0.0010995	Copz2	-1.23561	0.00045	0.00681787	Sec61g	-1.07127	5.00E-05	0.00165743	Nudt6	-1.24625	0.00195	0.0312902					Fabp1	-2.78085	0.0031	0.0447084
Esyt1	-0.677674	0.00035	0.00489649	Fmo1	-1.495	5.00E-05	0.000925573	Clec5a	3.6027	5.00E-05	0.000925573	Cyp7b1	2.19168	0.0001	0.0017077					Hif1an	0.877594	0.00045	0.00681787	Coq10b	0.665937	0.0033	0.0316785	Sema3a	0.517926	0.00275	0.0408037	Nufip1	-1.0756	0.0001	0.00304566					Fabp3	-0.759651	0.00115	0.0217739
Etaa1	0.657416	0.0004	0.0054559	Fmod	-1.38289	0.0048	0.0375492	Clec7a	1.00226	5.00E-05	0.000925573	Cyr61	1.8612	5.00E-05	0.000925573					Hilpda	-0.66168	0.0032	0.0309108	Coro2a	1.09238	0.00495	0.0427553	Serpina1b	2.42859	5.00E-05	0.00165743	Nufip2	0.545797	0.00065	0.0143486					Fabp5	-0.895705	5.00E-05	0.00165743
Etnk1	0.525419	0.00085	0.00995798	Fnip1	0.624919	0.00295	0.0260806	Clic1	0.7653	0.00015	0.00241216	Cyth4	1.57508	5.00E-05	0.000925573					Hipk2	0.76113	0.0013	0.0156244	Coro2b	1.24584	0.00055	0.00799146	Serpina3f,Serpina3g,Serpina3i,Serpina3j,Serpina3k	1.31594	0.00035	0.00877645	Nup160	0.544101	0.0035	0.0489642					Faim3	-1.82001	0.00045	0.0107508
Etohi1	0.720305	0.0016	0.016381	Fnip2	0.726875	0.00165	0.0167635	Clic3	-1.28309	5.00E-05	0.000925573	Cytl1	-1.35397	0.0002	0.00307356					Hist1h1a	-1.65517	5.00E-05	0.0010995	Cox17	1.16233	0.0006	0.00855956	Serpinb11	-0.928101	0.00035	0.00877645	Nup98	0.75713	0.00025	0.00662965					Fam101b	-0.750556	0.00325	0.0462862
Etv5	-0.755788	0.0005	0.00653265	Folh1	2.56397	5.00E-05	0.000925573	Clic4	0.602532	0.00455	0.0361451	D10Jhu81e	-1.38656	0.00045	0.00600114					Hist1h1b	-0.913297	0.0046	0.0405267	Cox4i1	-1.04926	5.00E-05	0.0010995	Serpinb12	-0.860918	5.00E-05	0.00165743	Ogt	0.532764	0.001	0.0197123					Fam102b	-0.841961	5.00E-05	0.00165743
Etv6	0.597481	0.0003	0.00431406	Fosl2	1.07526	5.00E-05	0.000925573	Clint1	0.734302	5.00E-05	0.000925573	D10Wsu102e	1.116	0.00045	0.00600114					Hist1h2bl	-1.58446	5.00E-05	0.0010995	Cox7a1	-1.20462	0.0001	0.0020003	Serpinb3a,Serpinb3b,Serpinb3c	-1.20492	0.0001	0.00304566	Osbp	0.514306	0.00345	0.0484282					Fam107a	2.68049	5.00E-05	0.00165743
Evpl	-0.973582	0.00015	0.00241216	Foxn2	0.768149	0.0003	0.00431406	Clip3	1.51259	5.00E-05	0.000925573	D19Wsu162e	1.07848	0.0005	0.00653265					Hist1h4f	-1.07289	0.0012	0.0147227	Cox7a2l	-0.855586	0.0001	0.0020003	Serpinf2	3.69242	0.00015	0.00430602	Otud4	0.577817	0.00085	0.0175546					Fam110c	0.998076	0.0022	0.034307
Ewsr1	-0.519001	0.0023	0.0216192	Fpr1	1.99411	5.00E-05	0.000925573	Clnk	1.38346	0.00375	0.0312429	D1Ertd622e	0.862985	0.0053	0.040445					Hist2h2bb	-0.750217	0.0001	0.0020003	Cox8b	-1.13092	0.0008	0.0107358	Setd2	0.480329	0.00355	0.0495047	Pag1	0.803519	0.00015	0.00430602					Fam124b	-1.72175	0.00015	0.00430602
Exoc7	-1.03275	5.00E-05	0.000925573	Fpr2	2.71914	5.00E-05	0.000925573	Clpb	-0.945535	0.0001	0.0017077	D230037D09Rik	1.88723	0.00585	0.0434868					Hist2h4	-1.42421	5.00E-05	0.0010995	Cp	2.24238	5.00E-05	0.0010995	Sfn	-1.1995	0.0001	0.00304566	Pan3	0.572242	0.00125	0.0231985					Fam132a	-1.61583	0.0012	0.0224826
Exosc9	0.541215	0.0021	0.0201864	Frk	0.736441	0.0023	0.0216192	Clps	#NAME?	5.00E-05	0.000925573	D3Ertd751e	-1.44822	0.00705	0.049957					Hist4h4	-0.703052	0.00135	0.016105	Cpa3	-2.89762	5.00E-05	0.0010995	Sftpb	-0.971001	5.00E-05	0.00165743	Papln	-2.55926	0.00195	0.0312902					Fam134b	0.787523	0.0001	0.00304566
F10	0.959203	0.00115	0.0126619	Frmd4a	-0.79327	0.00145	0.0151966	Clstn2	-0.998422	0.00035	0.00489649	D630037F22Rik	-1.22308	0.00585	0.0434868					Hivep1	0.730366	0.0003	0.0049112	Cpeb2	0.69828	0.0043	0.0385025	Sftpd	-0.645384	0.0034	0.0478687	Pappa	0.896382	0.00245	0.0373674					Fam160b2	2.29811	5.00E-05	0.00165743
F11r	-0.528464	0.00045	0.00600114	Fst	2.02206	5.00E-05	0.000925573	Clstn3	-2.68982	0.00225	0.021266	D6Wsu163e	-1.61844	5.00E-05	0.000925573					Hivep2	0.569778	0.00265	0.0268088	Cpeb4	0.74097	0.0005	0.00740726	Sh2d2a	-1.65107	0.00225	0.0349221	Pard3b	0.696191	0.00225	0.0349221					Fam167b	1.38624	0.003	0.0436304
F13a1	1.02181	5.00E-05	0.000925573	Fth1	0.951145	0.0002	0.00307356	Clta	0.63698	0.00095	0.010887	Dab2	2.16616	5.00E-05	0.000925573					Hk2	0.96025	0.0002	0.00355692	Cpm	-0.859827	5.00E-05	0.0010995	Sh3bgrl3	-0.866183	0.00315	0.0452183	Park7	-0.634427	0.0014	0.0251303					Fam171a1	-0.905388	5.00E-05	0.00165743
F3	0.573593	0.00085	0.00995798	Fus	-1.0712	0.00325	0.0280617	Cltb	0.565222	0.0041	0.0334135	Dap	0.943255	0.0019	0.0186953					Hmgcs2	0.771128	0.0003	0.0049112	Cr2	-1.65616	5.00E-05	0.0010995	Sirpa	0.596041	0.0014	0.0251303	Parm1	1.22674	0.0003	0.00771512					Fam174b	-1.26127	5.00E-05	0.00165743
F630028O10Rik,Mir223	1.55803	5.00E-05	0.000925573	Fxyd1	-0.95317	0.0008	0.00949984	Clu	0.903303	5.00E-05	0.000925573	Dapk2	-1.08526	0.0032	0.0277246					Hmgn5	1.83342	5.00E-05	0.0010995	Crabp2	-0.986456	0.001	0.0127897	Slc12a2	0.535728	0.0026	0.0391167	Parp14	0.610634	0.0011	0.0211294					Fam176a	-1.17094	0.0008	0.0168011
F7	-1.07995	0.00315	0.0274047	Fxyd5	0.625993	0.0047	0.036998	Cma1	-1.05111	0.00225	0.021266	Daxx	1.45758	5.00E-05	0.000925573					Hnrnpa1	0.775066	0.0002	0.00355692	Creb3l1	4.05697	5.00E-05	0.0010995	Slc17a2	1.33672	0.0021	0.0331102	Pax6	-3.03788	0.0008	0.0168011					Fam176b	-1.05818	0.0002	0.00549855
F830016B08Rik	3.58322	0.00065	0.00805504	Fyb	1.53577	5.00E-05	0.000925573	Cmah	0.783678	5.00E-05	0.000925573	Dbi	-1.10722	0.0005	0.00653265					Hnrnpa2b1	0.714339	0.00155	0.0178691	Creb5	1.66047	0.00045	0.00681787	Slc27a2	1.80559	0.00055	0.0125887	Pbx1	0.69011	0.0002	0.00549855					Fam178b	-1.69493	0.0005	0.0116927
Faim3	-2.48885	5.00E-05	0.000925573	Fzd7	-0.668039	0.00585	0.0434868	Cmas	0.791179	5.00E-05	0.000925573	Dbn1	2.97378	5.00E-05	0.000925573					Hnrnpa3	0.757419	0.0027	0.0271922	Crebbp	0.812329	0.0002	0.00355692	Slc2a2	3.8534	0.00015	0.00430602	Pcbd2	-1.01718	0.00315	0.0452183					Fam181b	-1.7291	0.00235	0.0361724
Fam100a	-1.21818	0.0007	0.00854137	G530011O06Rik	2.47444	5.00E-05	0.000925573	Cmbl	-0.657402	0.0028	0.0250866	Dbnl	1.05664	0.0006	0.00756478					Hnrnpab	0.79701	5.00E-05	0.0010995	Creld2	0.806299	0.001	0.0127897	Slc38a3	2.60283	0.00085	0.0175546	Pcdh1	0.807826	0.0012	0.0224826					Fam198b	-2.0538	5.00E-05	0.00165743
Fam107b	0.677635	5.00E-05	0.000925573	Gadd45b	1.36138	5.00E-05	0.000925573	Cmpk1	0.717207	0.0004	0.0054559	Ddah2	-1.81905	5.00E-05	0.000925573					Hnrnpd	1.29649	0.0001	0.0020003	Crem	1.57802	5.00E-05	0.0010995	Slc44a1	0.602319	0.001	0.0197123	Pcdh18	0.758871	0.00035	0.00877645					Fam26f	4.17374	5.00E-05	0.00165743
Fam108a	0.639792	0.0043	0.0346407	Gadd45g	2.20918	5.00E-05	0.000925573	Cmpk2	1.28336	5.00E-05	0.000925573	Ddi2,Rsc1a1	1.07932	0.00075	0.00902607					Hnrnph1	0.949845	5.00E-05	0.0010995	Crip1	-2.46834	5.00E-05	0.0010995	Slc4a4	0.772894	5.00E-05	0.00165743	Pcdh7	0.640256	0.0033	0.0468373					Fam38b	-1.62769	5.00E-05	0.00165743
Fam108b	0.881949	5.00E-05	0.000925573	Galnt13	0.914813	0.0021	0.0201864	Cmtm4	-0.643076	0.0013	0.0139244	Ddit4	3.16366	5.00E-05	0.000925573					Hnrnph2	1.25939	5.00E-05	0.0010995	Crispld2	1.73963	5.00E-05	0.0010995	Slc9a3r1	-0.770767	0.00265	0.0396676	Pcnx	0.867316	5.00E-05	0.00165743					Fam40b	1.00348	0.00155	0.0270308
Fam117b	0.53412	0.0008	0.00949984	Galnt3	0.670374	0.00405	0.0331238	Cmtm7	1.17032	0.00015	0.00241216	Ddo	-1.70917	0.0057	0.0426755					Hnrnph3	1.71691	0.0013	0.0156244	Crls1	-0.652608	0.00525	0.0446916	Slco1a4	4.11282	5.00E-05	0.00165743	Pcsk5	0.936573	0.00105	0.0204339					Fam46a	1.15985	5.00E-05	0.00165743
Fam125b	-0.595514	0.002	0.0194343	Galnt7	0.851944	0.00615	0.0451098	Cmtm8	-0.978121	0.0002	0.00307356	Ddt	-1.7064	5.00E-05	0.000925573					Hnrnpm	1.72451	5.00E-05	0.0010995	Crot	-0.894751	0.0019	0.0209087	Slco4c1	0.97448	5.00E-05	0.00165743	Pdap1	-0.739818	0.0002	0.00549855					Fam46b	1.36466	0.0001	0.00304566
Fam126b	0.480116	0.0014	0.0147792	Galntl4	-0.705004	0.00325	0.0280617	Cndp2	1.08894	5.00E-05	0.000925573	Ddx21	1.54055	5.00E-05	0.000925573					Hrc	1.08387	0.0001	0.0020003	Crtc2	1.87293	5.00E-05	0.0010995	Slpi	-1.74736	5.00E-05	0.00165743	Pdcd10	-0.731376	0.0003	0.00771512					Fam49b	0.648875	0.00175	0.0291454
Fam135a	0.51167	0.0022	0.020916	Gas6	-0.562549	0.0064	0.0464833	Cnn3	0.49807	0.00605	0.0445817	Ddx60	1.05263	0.0003	0.00431406					Hrnr	0.674524	0.0041	0.0371041	Cry1	1.24839	5.00E-05	0.0010995	Smarce1	-0.589582	0.002	0.0319057	Pdcd5	-1.18231	5.00E-05	0.00165743					Fam55c	1.23394	5.00E-05	0.00165743
Fam164a	0.538887	0.00075	0.00902607	Gatm	1.35589	5.00E-05	0.000925573	Cnot3	1.43852	0.0004	0.0054559	Decr1	-1.63098	5.00E-05	0.000925573					Hsd11b1	-0.642091	0.0009	0.0117898	Crym	-1.5248	0.00095	0.0123069	Smek2	0.740525	0.00015	0.00430602	Pde3a	1.17174	5.00E-05	0.00165743					Fam63b	-0.566375	0.0023	0.0355412
Fam179b	0.69336	0.0001	0.0017077	Gbp1	5.12492	5.00E-05	0.000925573	Cntn4	-2.61239	5.00E-05	0.000925573	Decr2	-1.54963	0.0008	0.00949984					Hsp90aa1	0.871526	0.00085	0.0112497	Csf1	1.07612	0.0001	0.0020003	Smyd3	1.14757	0.00235	0.0361724	Pde4b	0.857595	5.00E-05	0.00165743					Fam78b	1.34472	0.00255	0.0385466
Fam183b	-0.589184	0.00225	0.021266	Gbp10	5.50492	0.00045	0.00600114	Cntnap2	-0.922093	0.0035	0.0296666	Dedd2	1.22343	0.00175	0.0175331					Hsp90ab1	1.07853	5.00E-05	0.0010995	Csf2	1.67953	5.00E-05	0.0010995	Snrpb	-1.08758	0.0006	0.0134552	Pdgfra	0.547552	0.0008	0.0168011					Fam82a2	1.56528	5.00E-05	0.00165743
Fam189a2	-0.570396	0.00085	0.00995798	Gbp11,Gbp4,Gbp6,Gbp9	3.7175	5.00E-05	0.000925573	Cog7	0.992444	0.0008	0.00949984	Def6	1.09245	0.0016	0.016381					Hspa1a	3.06555	5.00E-05	0.0010995	Csf2rb	1.90415	5.00E-05	0.0010995	Snrpc	-1.09959	0.00235	0.0361724	Pdgfrb	0.940443	5.00E-05	0.00165743					Fas	0.933946	5.00E-05	0.00165743
Fam18b	0.596317	0.00055	0.00705419	Gbp2	4.44475	5.00E-05	0.000925573	Col12a1	-2.26503	5.00E-05	0.000925573	Dem1	-1.35775	0.00085	0.00995798					Hspa1b	2.60212	5.00E-05	0.0010995	Csf2rb2	1.78697	5.00E-05	0.0010995	Snrpd1	-0.820047	0.0009	0.0182667	Pdrg1	-1.72597	0.0014	0.0251303					Fasl	1.28445	0.00125	0.0231985
Fam193b	-1.12538	5.00E-05	0.000925573	Gbp3	3.88339	5.00E-05	0.000925573	Col14a1	-1.39088	0.00015	0.00241216	Denr	1.13722	0.0004	0.0054559					Hspa2	0.972862	0.00115	0.0142971	Csf3r	2.83512	5.00E-05	0.0010995	Snrpd3	-1.05477	0.00115	0.0217739	Pdzd2	0.795385	0.00015	0.00430602					Fasn	-1.10425	5.00E-05	0.00165743
Fam199x	1.03824	5.00E-05	0.000925573	Gbp5	5.61932	5.00E-05	0.000925573	Col16a1	-0.851003	0.00265	0.0240735	Depdc7	-1.71158	0.00375	0.0312429					Hspa4l	0.605648	0.0044	0.0391922	Csrnp1	4.20601	5.00E-05	0.0010995	Snrpf	-0.836128	0.0015	0.0263809	Peg3	1.34225	0.00065	0.0143486					Fat3	-1.32871	5.00E-05	0.00165743
Fam25c	-0.925825	0.0002	0.00307356	Gbp7	3.97328	5.00E-05	0.000925573	Col18a1	0.699622	0.00205	0.0198145	Dhdh	-1.0713	0.0034	0.0290411					Hspa8	0.84326	0.0054	0.0455363	Csrp1	-0.888469	5.00E-05	0.0010995	Sntb1	1.06994	0.0003	0.00771512	Pfdn1	-0.926322	0.0033	0.0468373					Fat4	-1.4293	5.00E-05	0.00165743
Fam26f	3.07922	0.00595	0.0440273	Gc	-1.85109	0.00425	0.0343305	Col1a1	1.50221	5.00E-05	0.000925573	Dhrs13,Flot2	1.05385	0.0011	0.012224					Hspa9	0.969269	5.00E-05	0.0010995	Csrp3	-1.73925	5.00E-05	0.0010995	Snx22	-1.4426	0.00195	0.0312902	Pfdn4	-0.732257	0.0011	0.0211294					Fbln2	-1.72138	5.00E-05	0.00165743
Fam38a	-0.562827	0.0063	0.0459447	Gch1	1.71243	5.00E-05	0.000925573	Col3a1	0.588328	0.00285	0.0254147	Dhrs7b	-1.08023	0.0039	0.0321771					Hspd1	0.939923	0.00015	0.0028095	Cst3	-1.31151	5.00E-05	0.0010995	Sod3	-0.678948	0.00145	0.0258034	Pfdn5	-0.735372	5.00E-05	0.00165743					Fbln5	-2.32216	5.00E-05	0.00165743
Fam38b	0.783722	0.0013	0.0139244	Gcnt2	0.575742	0.0055	0.041577	Col4a1	1.12829	0.0005	0.00653265	Dhrs9	3.70358	5.00E-05	0.000925573					Hsph1	1.51613	5.00E-05	0.0010995	Ctbp1	-0.672326	0.0011	0.0137911	Sorbs2	0.707862	0.00355	0.0495047	Pgk1	-0.568524	0.00165	0.0281977					Fbp2	-1.34791	5.00E-05	0.00165743
Fam49a	0.999798	5.00E-05	0.000925573	Gda	1.93188	5.00E-05	0.000925573	Col4a3	-1.11259	5.00E-05	0.000925573	Dhx38	1.27288	5.00E-05	0.000925573					Htatsf1	0.58808	0.0027	0.0271922	Ctcfl	2.37474	0.0028	0.0279426	Sorl1	0.629213	0.0028	0.041377	Phactr1	0.668505	0.0034	0.0478687					Fbxl5	0.951645	5.00E-05	0.00165743
Fam49b	0.56857	0.0006	0.00756478	Gdpd2	1.77929	0.00395	0.0324955	Col4a5	-1.21937	5.00E-05	0.000925573	Dhx57	-1.23109	0.0011	0.012224					I830012O16Rik	0.886112	5.00E-05	0.0010995	Ctdp1	1.04695	0.00015	0.0028095	Spink5	-1.00799	5.00E-05	0.00165743	Phactr2	0.733633	5.00E-05	0.00165743					Fbxo2	1.51011	0.00145	0.0258034
Fam53a	1.35149	5.00E-05	0.000925573	Gfpt2	1.24584	0.0002	0.00307356	Col6a3	-1.81138	5.00E-05	0.000925573	Dhx58	2.65864	5.00E-05	0.000925573					Ica1	-0.764808	0.0004	0.00620068	Ctla2a	1.07814	5.00E-05	0.0010995	Spint2	-1.2484	0.00035	0.00877645	Phc3	0.662342	5.00E-05	0.00165743					Fbxo31	1.11581	5.00E-05	0.00165743
Fam53b,Mettl10	1.05359	5.00E-05	0.000925573	Ggct	1.58123	0.00015	0.00241216	Colec12	-0.707085	0.00015	0.00241216	Dio2	3.87272	5.00E-05	0.000925573					Icam1	1.30253	5.00E-05	0.0010995	Ctla4	3.04042	0.002	0.0217143	Spn	-0.834803	0.0013	0.0238829	Phip	0.660258	0.0001	0.00304566					Fbxw17	1.04134	0.002	0.0319057
Fam54b	0.553058	0.0041	0.0334135	Gimap4	0.981297	5.00E-05	0.000925573	Colq	-3.46404	5.00E-05	0.000925573	Dkk1	3.68425	0.00435	0.0349385					Id2	-0.808419	0.0002	0.00355692	Ctnnbip1	-0.90855	0.00295	0.0291321	Spon1	0.514951	0.00285	0.0419359	Phpt1	-1.72322	5.00E-05	0.00165743					Fcamr	2.47824	5.00E-05	0.00165743
Fam65a	-0.93877	0.0002	0.00307356	Gimap9	0.77853	0.00175	0.0175331	Commd1	-2.34959	5.00E-05	0.000925573	Dlgap4	1.84064	5.00E-05	0.000925573					Id3	-0.636494	0.00095	0.0123069	Ctps	2.532	5.00E-05	0.0010995	Srrt	-0.765165	0.00205	0.0325231	Pin4	-0.746587	0.00255	0.0385466					Fcamr	3.25707	0.003	0.0436304
Fam65b	0.886867	5.00E-05	0.000925573	Gja5	-1.60084	5.00E-05	0.000925573	Commd9	-0.781132	0.002	0.0194343	Dll1	1.90001	5.00E-05	0.000925573					Ido1	6.62475	5.00E-05	0.0010995	Ctso	-1.06352	5.00E-05	0.0010995	Srsf10	-0.827002	0.00195	0.0312902	Pkd1	0.96097	0.0001	0.00304566					Fcer1g	1.61186	5.00E-05	0.00165743
Fam78a	-0.791715	0.00425	0.0343305	Gjb2	-1.02083	0.00485	0.0378502	Copb2	0.697844	0.0001	0.0017077	Dmd	-1.16465	0.0003	0.00431406					Ier2	1.46239	5.00E-05	0.0010995	Cttnbp2nl	0.819987	0.0002	0.00355692	Srsf5	-1.07256	0.00015	0.00430602	Pkd2	0.700052	0.0002	0.00549855					Fcer2a	-2.84362	0.00325	0.0462862
Fam82a2	0.912094	5.00E-05	0.000925573	Gla	0.890619	0.00045	0.00600114	Cops4	0.605204	0.0015	0.0155955	Dmxl2	1.77214	5.00E-05	0.000925573					Ier5l	1.62827	0.00495	0.0427553	Ctxn3	-1.37806	5.00E-05	0.0010995	St3gal5	-1.20953	5.00E-05	0.00165743	Pla2g16	-0.788432	0.0017	0.0288241					Fcgr1	3.47448	5.00E-05	0.00165743
Fam84b	0.736576	0.00095	0.010887	Glb1l2	-1.0804	0.0001	0.0017077	Coro1a	0.968897	5.00E-05	0.000925573	Dnahc5	-1.10644	0.00085	0.00995798					Ifi202b	1.69422	5.00E-05	0.0010995	Cx3cl1	1.79034	5.00E-05	0.0010995	Stx8	-1.22462	5.00E-05	0.00165743	Pla2r1	0.61534	0.00175	0.0291454					Fcgr2b	1.52566	5.00E-05	0.00165743
Fam92a	0.700323	0.00035	0.00489649	Glipr2	1.59708	5.00E-05	0.000925573	Coro1b	0.696263	0.0002	0.00307356	Dnajc15	-0.986621	0.0037	0.030926					Ifi204	1.87468	5.00E-05	0.0010995	Cx3cr1	-2.07638	0.00055	0.00799146	Sult2a2	inf	5.00E-05	0.00165743	Plac8	-0.849114	5.00E-05	0.00165743					Fcgr3	1.46806	5.00E-05	0.00165743
Fas	0.6952	5.00E-05	0.000925573	Glp1r	-1.94571	0.0059	0.0437541	Coro1c	0.526566	0.0049	0.0381343	Dnajc18	-0.887613	0.00265	0.0240735					Ifi205	1.26795	5.00E-05	0.0010995	Cxcl1	8.02833	5.00E-05	0.0010995	Sult2a5	8.27042	0.00015	0.00430602	Plagl1	0.94879	0.0001	0.00304566					Fcgr4	4.08821	5.00E-05	0.00165743
Fasn	-0.696193	5.00E-05	0.000925573	Glrx	0.866094	0.0003	0.00431406	Coro2a	1.78381	5.00E-05	0.000925573	Dnajc2	1.10912	0.00055	0.00705419					Ifi44	2.27707	5.00E-05	0.0010995	Cxcl13	2.18456	5.00E-05	0.0010995	Sult2a6	10.0508	0.0001	0.00304566	Plcl2	-1.30734	0.00095	0.0189792					Fcrl1	-0.989662	0.00245	0.0373674
Fat1	-0.65904	5.00E-05	0.000925573	Glt25d2	-1.67789	5.00E-05	0.000925573	Coro2b	0.881035	0.00115	0.0126619	Dnajc28	-1.59697	0.00055	0.00705419					Ifi47,Olfr56	2.60649	5.00E-05	0.0010995	Cxcl14	0.954409	0.0004	0.00620068	Sumf2	0.939934	5.00E-05	0.00165743	Plcxd3	0.941801	0.00275	0.0408037					Fcrla	-1.63197	5.00E-05	0.00165743
Fbln1	-0.959126	0.00065	0.00805504	Gltp	-0.756463	0.0035	0.0296666	Cotl1	1.76276	5.00E-05	0.000925573	Dnajc7	1.32463	0.0001	0.0017077					Ifih1	0.548243	0.0041	0.0371041	Cxcl17	1.31085	0.0034	0.0324122	Sumo1	-1.92689	5.00E-05	0.00165743	Pld1	0.653021	0.0015	0.0263809					Fcrls	-3.19118	5.00E-05	0.00165743
Fbxl14	0.735533	0.00015	0.00241216	Glycam1	-2.1227	5.00E-05	0.000925573	Cox4i1	-0.554936	0.003	0.0264099	Dnajc9	-1.17732	0.0005	0.00653265					Ifit1	2.29627	5.00E-05	0.0010995	Cxcl2	8.80732	0.00165	0.0187167	Sumo3	-0.651883	0.00165	0.0281977	Plec	0.801766	0.00025	0.00662965					Fech	-0.858765	0.0001	0.00304566
Fbxl5	0.620891	0.0004	0.0054559	Gm10872	3.27849	0.0021	0.0201864	Cox5b	2.57	5.00E-05	0.000925573	Dock5	1.49149	5.00E-05	0.000925573					Ifit2	0.958282	5.00E-05	0.0010995	Cxcl3	5.63211	5.00E-05	0.0010995	Supt5h	-0.786201	0.0008	0.0168011	Plekhg1	0.946707	5.00E-05	0.00165743					Fgb	6.48453	5.00E-05	0.00165743
Fbxo33	0.717702	5.00E-05	0.000925573	Gm11127,H2-Bl,H2-T10,H2-T22,H2-T9	1.8106	0.0002	0.00307356	Cox6b1	-1.28215	5.00E-05	0.000925573	Dok2	1.37691	0.0012	0.0130926					Ifit3	1.42583	5.00E-05	0.0010995	Cxcl5	6.23615	5.00E-05	0.0010995	Suv39h1	-2.36166	0.00045	0.0107508	Plekho1	-0.58053	0.0034	0.0478687					Fgf1	-1.55176	5.00E-05	0.00165743
Fbxo45	0.846045	5.00E-05	0.000925573	Gm11428	3.42435	5.00E-05	0.000925573	Cox6c	-1.21924	5.00E-05	0.000925573	Dok3	2.78516	5.00E-05	0.000925573					Ifitm3	0.986518	5.00E-05	0.0010995	Cxcl9	9.25761	5.00E-05	0.0010995	Syde2	0.83389	0.0008	0.0168011	Plscr4	0.650865	0.00105	0.0204339					Fgf18	-1.28395	0.0019	0.030682
Fcer1g	1.14606	5.00E-05	0.000925573	Gm12250,Mrpl22	3.01317	5.00E-05	0.000925573	Cox7a1	-3.18762	5.00E-05	0.000925573	Dot1l	1.83142	5.00E-05	0.000925573					Ifitm6	1.9839	5.00E-05	0.0010995	Cxcr2	3.37937	5.00E-05	0.0010995	Syf2	-0.788175	0.00095	0.0189792	Plxna1	0.860292	5.00E-05	0.00165743					Fgfr2	-0.600138	0.0012	0.0224826
Fcer2a	-1.12889	5.00E-05	0.000925573	Gm13139	0.958833	0.0001	0.0017077	Cox7a2	-1.01251	5.00E-05	0.000925573	Dpep1	-1.56477	5.00E-05	0.000925573					Igf1r	0.567554	0.0047	0.0411997	Cxcr4	-1.29014	5.00E-05	0.0010995	Taldo1	-0.673062	0.00255	0.0385466	Plxna2	0.648657	0.0012	0.0224826					Fgfr4	-2.78039	5.00E-05	0.00165743
Fcgr2b	0.790508	5.00E-05	0.000925573	Gm13139,Gm13251	0.99941	0.00305	0.0267531	Cox7b	-0.614566	0.00225	0.021266	Dpep2	1.40563	5.00E-05	0.000925573					Igf2bp2	1.15474	0.0001	0.0020003	Cxcr7	2.50001	5.00E-05	0.0010995	Taok1	0.489298	0.00305	0.0441898	Pold4	-0.741167	0.0012	0.0224826					Fgl2	2.22539	5.00E-05	0.00165743
Fcgr3	0.734189	5.00E-05	0.000925573	Gm13582	-2.10046	5.00E-05	0.000925573	Cox7c	-1.30244	5.00E-05	0.000925573	Dpp4	-1.8022	0.0016	0.016381					Igfbp3	-0.584573	0.00085	0.0112497	Cyb5	-0.761082	0.0003	0.0049112	Tapbp,Zbtb22	-0.873732	0.0006	0.0134552	Pole3	-1.15527	0.00035	0.00877645					Fhl1	-1.53002	5.00E-05	0.00165743
Fcgr4	1.62409	5.00E-05	0.000925573	Gm13889	1.54128	5.00E-05	0.000925573	Cox8b	-1.95437	5.00E-05	0.000925573	Dpt	-1.77994	5.00E-05	0.000925573					Igsf6	1.6037	0.0002	0.00355692	Cyb5r3	-0.920456	0.0001	0.0020003	Tat	4.20835	5.00E-05	0.00165743	Polr1d	-0.588789	0.00175	0.0291454					Fkbp14	0.876941	5.00E-05	0.00165743
Fcrla	-1.14212	5.00E-05	0.000925573	Gm14085,Slc28a2	2.11769	5.00E-05	0.000925573	Cp	1.92298	5.00E-05	0.000925573	Dpy19l4	-0.860083	0.0069	0.0491607					Igtp	3.82197	5.00E-05	0.0010995	Cybb	1.17542	5.00E-05	0.0010995	Tatdn3	1.01068	0.002	0.0319057	Polr2f	-0.738417	0.0035	0.0489642					Fkbp5	4.05329	5.00E-05	0.00165743
Fech	-0.81143	0.00335	0.0287177	Gm14548,Lilra6,Lilrb3,Pira1,Pira11,Pira2,Pira7	1.62793	5.00E-05	0.000925573	Cpa3	-1.72287	5.00E-05	0.000925573	Dsc2	-2.54055	5.00E-05	0.000925573					Iigp1	4.40545	5.00E-05	0.0010995	Cybrd1	-1.03567	0.0019	0.0209087	Tax1bp1	-0.532674	0.00275	0.0408037	Polr2i	-0.671408	0.0016	0.0276971					Flnb	1.04549	5.00E-05	0.00165743
Fem1c	0.686632	0.0001	0.0017077	Gm15056	5.91821	5.00E-05	0.000925573	Cpa3	-1.87923	0.0017	0.0171472	Dsc3	-3.84399	0.0062	0.0453761					Il13ra1	-0.924173	0.00165	0.0187167	Cyc1	-0.925834	0.0002	0.00355692	Tbc1d10c	-1.79327	0.00195	0.0312902	Polr2k	-0.85156	5.00E-05	0.00165743					Flrt3	-1.4015	5.00E-05	0.00165743
Fgf12	1.12968	5.00E-05	0.000925573	Gm15987	2.47871	5.00E-05	0.000925573	Cpm	-0.937673	5.00E-05	0.000925573	Dsp	-1.37404	5.00E-05	0.000925573					Il17ra	0.81619	0.00205	0.0221195	Cyhr1	-0.773678	0.0039	0.0357374	Tcap	-0.737951	0.0017	0.0288241	Pomp	-1.08479	5.00E-05	0.00165743					Fmnl2	1.58753	5.00E-05	0.00165743
Fgfrl1	-0.911982	5.00E-05	0.000925573	Gm16675	1.38313	5.00E-05	0.000925573	Cpne2	1.81213	5.00E-05	0.000925573	Dusp1	2.87761	5.00E-05	0.000925573					Il18bp	1.77041	0.00555	0.0464971	Cyp1a1	-2.67416	0.0002	0.00355692	Tceb1	-1.22713	0.00015	0.00430602	Ppib	-0.61946	0.001	0.0197123					Fmnl3	-0.984067	0.00075	0.0160197
Fgg	1.90359	0.00025	0.00369895	Gm18853	4.20325	0.0017	0.0171472	Cr2	-1.76166	5.00E-05	0.000925573	Dusp16	2.62202	5.00E-05	0.000925573					Il18rap	0.79808	0.00175	0.0195992	Cyp1b1	1.98498	5.00E-05	0.0010995	Tcf12	0.671919	0.00015	0.00430602	Ppie	-0.660134	0.00295	0.0430642					Fmo1	-1.61309	5.00E-05	0.00165743
Fgl2	1.82855	5.00E-05	0.000925573	Gm19461	-1.68208	0.0011	0.012224	Creb1	-0.481093	0.00695	0.0494397	Dusp2	2.69141	0.00015	0.00241216					Il1a	0.900535	0.00015	0.0028095	Cyp2a5	-1.57942	5.00E-05	0.0010995	Tcf7	-1.37999	0.0002	0.00549855	Ppp1ca	-0.678124	0.00015	0.00430602					Fmod	-1.49323	0.0027	0.0402317
Fgr	0.884546	5.00E-05	0.000925573	Gm19705	1.37912	0.0022	0.020916	Creb3l1	2.75485	5.00E-05	0.000925573	Dusp3	-0.850199	0.0054	0.0410056					Il1b	2.76898	5.00E-05	0.0010995	Cyp2b10	1.04753	0.00045	0.00681787	Tcof1	-1.36771	0.00025	0.00662965	Ppp1r12a	0.647189	0.00065	0.0143486					Fndc3a	0.794801	5.00E-05	0.00165743
Fh1	-0.551987	0.002	0.0194343	Gm1987	-1.17701	0.00065	0.00805504	Creb5	1.11165	0.0005	0.00653265	Dusp5	2.03669	0.00045	0.00600114					Il1f9	1.66552	5.00E-05	0.0010995	Cyp2e1	1.2173	0.0001	0.0020003	Terc	7.00962	0.0002	0.00549855	Pprc1	1.00496	0.0008	0.0168011					Folh1	4.18543	5.00E-05	0.00165743
Fhit	1.07134	0.00075	0.00902607	Gm4759	2.4617	5.00E-05	0.000925573	Crebzf	-0.599414	0.00655	0.047306	Dync1li2	-1.15219	0.00125	0.0135107					Il1r1	0.562913	0.00335	0.0320432	Cyp2j6	-0.745643	0.0036	0.0338005	Tex15	0.741578	0.00055	0.0125887	Prdm10	1.14895	0.0003	0.00771512					Fos	1.30056	0.0001	0.00304566
Fhl3	-0.939173	0.0056	0.0421363	Gm4951,Iigp1	5.71309	5.00E-05	0.000925573	Creld1	0.880623	0.00385	0.0318808	Dynlrb2	-1.17465	0.0022	0.020916					Il1r2	2.76954	0.0007	0.00968181	Cyp2j9	-1.81068	5.00E-05	0.0010995	Tgfb1	-1.34363	0.00155	0.0270308	Prdx1	-1.3944	5.00E-05	0.00165743					Fosl2	1.64346	5.00E-05	0.00165743
Fkbp5	1.49227	5.00E-05	0.000925573	Gm5150	1.19606	0.00065	0.00805504	Creld2	0.974022	5.00E-05	0.000925573	Dynlt3	-1.15432	0.00045	0.00600114					Il1rn	1.84289	5.00E-05	0.0010995	Cyp7b1	0.998994	0.00545	0.0458506	Tgfbr3	0.558866	0.00305	0.0441898	Prex2	0.542934	0.0013	0.0238829					Foxf2	-1.31746	0.00035	0.00877645
Flna	-0.454285	0.006	0.0443073	Gm5483	5.31598	5.00E-05	0.000925573	Crip1	-2.39024	5.00E-05	0.000925573	Dzip1	-1.16003	0.0028	0.0250866					Il22ra2	-1.01275	0.00075	0.0102146	Cyr61	1.14527	0.0001	0.0020003	Thoc7	-0.806258	0.0029	0.0425059	Prkca	0.608231	0.0016	0.0276971					Foxo3	0.940885	0.0004	0.00976269
Flnb	-0.641585	5.00E-05	0.000925573	Gm606	1.02649	0.0058	0.043213	Crispld1	-1.68109	0.0001	0.0017077	Dzip3	-1.26699	0.00035	0.00489649					Il4ra	0.689591	0.00035	0.00555306	Cysltr1	-1.04227	0.0008	0.0107358	Thop1	-1.05698	0.0026	0.0391167	Prkdc	0.654513	0.0003	0.00771512					Foxo3	0.959444	0.0005	0.0116927
Fmnl3	-0.57921	0.00455	0.0361451	Gm6377	2.39628	5.00E-05	0.000925573	Crispld2	0.86782	5.00E-05	0.000925573	E030010A14Rik	2.04547	0.0029	0.0257528					Il6ra	1.14249	5.00E-05	0.0010995	Cyth3	-0.916986	0.0001	0.0020003	Thrsp	1.7037	5.00E-05	0.00165743	Prkrip1	-1.08681	0.00355	0.0495047					Fpr1	1.01645	0.0004	0.00976269
Fmod	-1.21019	5.00E-05	0.000925573	Gm6634	2.19075	5.00E-05	0.000925573	Crlf2	1.18208	0.00335	0.0287177	E2f2	1.20711	0.002	0.0194343					Il6st	0.73705	0.00015	0.0028095	Cytl1	-1.0048	5.00E-05	0.0010995	Timd2	2.94671	0.00055	0.0125887	Prpf8	0.670857	0.00015	0.00430602					Fpr2	2.07099	5.00E-05	0.00165743
Fmr1	0.532585	0.0007	0.00854137	Gm6907,Setdb2	1.42436	5.00E-05	0.000925573	Crtc2	1.03628	0.0003	0.00431406	E330033B04Rik	-1.4305	0.0001	0.0017077					Ing4	-0.586655	0.004	0.036414	Cyyr1	0.727796	0.00105	0.0133136	Tipin	-1.25958	5.00E-05	0.00165743	Prrc2b	0.655987	0.0017	0.0288241					Fras1	-1.74021	5.00E-05	0.00165743
Fndc3b	0.783178	5.00E-05	0.000925573	Gm8369,Ms4a6b	1.80381	5.00E-05	0.000925573	Csda	1.01084	5.00E-05	0.000925573	Ebi3	3.46315	0.00075	0.00902607					Inhbb	1.19769	5.00E-05	0.0010995	D0H4S114	-1.93605	5.00E-05	0.0010995	Tmco1	-0.817223	0.00315	0.0452183	Prrc2c	0.824588	5.00E-05	0.00165743					Frmd4a	-0.882288	5.00E-05	0.00165743
Fnip1	0.494063	0.00155	0.0159863	Gm885	1.96787	5.00E-05	0.000925573	Csf1	0.923708	5.00E-05	0.000925573	Ebp	-1.08706	0.00295	0.0260806					Inmt	-0.734449	0.00275	0.0275612	D10Jhu81e	-0.897179	0.0003	0.0049112	Tmem109	-1.41867	5.00E-05	0.00165743	Psma2	-0.492073	0.00195	0.0312902					Frmd6	-0.719271	0.0008	0.0168011
Fos	0.806647	0.0008	0.00949984	Gm8979	2.62688	5.00E-05	0.000925573	Csf1r	0.674884	0.0034	0.0290411	Ebpl	-1.91185	5.00E-05	0.000925573					Ino80b,Wbp1	-1.17326	5.00E-05	0.0010995	D10Wsu102e	0.701918	0.00335	0.0320432	Tmem40	-1.68736	0.00015	0.00430602	Psmb1	-0.584485	0.00045	0.0107508					Fth1	0.906806	5.00E-05	0.00165743
Fosl2	1.00609	5.00E-05	0.000925573	Gm9733,LOC100038947,Sirpb1a,Sirpb1b	1.5879	5.00E-05	0.000925573	Csf2	2.06084	5.00E-05	0.000925573	Edil3	-1.12596	0.00115	0.0126619					Inpp4a	0.622724	0.00355	0.0334348	D14Ertd668e	2.29347	5.00E-05	0.0010995	Tmem50a	-0.619047	0.00065	0.0143486	Psmb3	-0.987174	0.0001	0.00304566					Ftsjd2,Rnf8,Tbc1d22b	0.810088	0.0015	0.0263809
Foxf2	-0.742781	0.00125	0.0135107	Gmfg	1.39335	5.00E-05	0.000925573	Csf2ra	1.70414	5.00E-05	0.000925573	Edn1	2.43503	5.00E-05	0.000925573					Irak4	0.774826	0.00195	0.0213625	D16Ertd472e	1.30385	5.00E-05	0.0010995	Tmem98	0.983571	0.00015	0.00430602	Psmb7	-0.680545	0.00035	0.00877645					Furin	0.832375	0.00065	0.0143486
Foxj1	0.584078	0.0012	0.0130926	Gmppb	1.243	0.0002	0.00307356	Csf2rb	2.04975	5.00E-05	0.000925573	Edn3	-1.55786	0.00425	0.0343305					Irf1	2.36635	5.00E-05	0.0010995	D17Wsu92e	1.05808	5.00E-05	0.0010995	Tnik	0.668918	0.0035	0.0489642	Psmc3	-0.614301	0.0004	0.00976269					Fxr2	0.775539	0.0002	0.00549855
Foxn2	0.960447	5.00E-05	0.000925573	Gmps	0.991956	0.00025	0.00369895	Csf2rb2	1.60841	5.00E-05	0.000925573	Ednrb	-0.919026	0.00505	0.0390076					Irf2bp2	0.780511	5.00E-05	0.0010995	D19Wsu162e	0.76374	0.0005	0.00740726	Tnks1bp1	-0.746994	0.00225	0.0349221	Psmc5	-0.751066	0.0002	0.00549855					Fxyd5	1.08633	5.00E-05	0.00165743
Foxo3	0.838587	5.00E-05	0.000925573	Gna13	0.780556	0.00275	0.0247647	Csf3r	3.2064	5.00E-05	0.000925573	Eef1d	-1.13127	0.00025	0.00369895					Irf4	-0.819151	0.0025	0.0256504	D3Ertd254e	-0.744923	0.00105	0.0133136	Tnnc2	-1.08058	5.00E-05	0.00165743	Psmc6	-2.07104	5.00E-05	0.00165743					G0s2	-0.888338	5.00E-05	0.00165743
Foxp2	0.890622	5.00E-05	0.000925573	Gnb4	0.825258	0.00475	0.037266	Csnk1g2	0.494493	0.00645	0.0467598	Eef1e1	1.19094	0.00165	0.0167635					Irf7	1.79047	5.00E-05	0.0010995	D3Ertd751e	-0.769468	0.00385	0.0354424	Tnrc18	-1.13545	0.0005	0.0116927	Psmd8	-0.762186	5.00E-05	0.00165743					G3bp2	0.639864	0.00055	0.0125887
Foxp4	-0.766573	0.00275	0.0247647	Golga5	1.08473	0.0001	0.0017077	Csrnp1	2.59027	5.00E-05	0.000925573	Efcab1	-1.37598	0.0043	0.0346407					Irf8	0.739032	0.00055	0.00799146	D430019H16Rik	-2.28377	5.00E-05	0.0010995	Tob2	-0.927948	0.00195	0.0312902	Psme1	-0.769135	5.00E-05	0.00165743					G530011O06Rik	2.62673	5.00E-05	0.00165743
Fpgt	0.484308	0.00625	0.0456494	Gp49a,Lilrb4	3.27105	5.00E-05	0.000925573	Csrp3	-1.71778	5.00E-05	0.000925573	Efcab2	-1.10687	0.0047	0.036998					Irf9,Rnf31	0.903327	5.00E-05	0.0010995	D4Bwg0951e	-1.33829	5.00E-05	0.0010995	Tpm2	-0.588782	0.003	0.0436304	Psmg4	-1.11127	5.00E-05	0.00165743					Gab2	0.901631	5.00E-05	0.00165743
Fpr2	0.612972	0.00075	0.00902607	Gp6	1.68263	0.0061	0.044845	Cst3	-0.653367	0.002	0.0194343	Efcab4a	-1.39158	0.0005	0.00653265					Irg1	7.00792	5.00E-05	0.0010995	D730039F16Rik	-2.25877	5.00E-05	0.0010995	Tpm3	-0.703864	0.00105	0.0204339	Pstpip1	-0.950008	0.00125	0.0231985					Gadd45g	3.05783	5.00E-05	0.00165743
Frk	0.754341	5.00E-05	0.000925573	Gpihbp1	-1.0984	5.00E-05	0.000925573	Cstb	0.699346	0.00025	0.00369895	Efemp1	-2.06274	5.00E-05	0.000925573					Irgm1	2.81169	5.00E-05	0.0010995	D930014E17Rik	-0.924394	0.00335	0.0320432	Tpmt	0.838991	0.0029	0.0425059	Ptch1	1.41715	5.00E-05	0.00165743					Galntl2	1.42053	5.00E-05	0.00165743
Fst	1.11319	0.00025	0.00369895	Gpm6a	-0.678163	0.00185	0.018315	Cthrc1	-1.29202	0.0063	0.0459447	Efhd2	1.71282	5.00E-05	0.000925573					Irgm2	3.28406	5.00E-05	0.0010995	Dab2	1.29341	5.00E-05	0.0010995	Trf	1.05975	5.00E-05	0.00165743	Ptch1	-4.3519	0.0031	0.0447084					Galntl2	1.32118	0.0009	0.0182667
Ftl1	0.84663	5.00E-05	0.000925573	Gpr126	-1.55303	5.00E-05	0.000925573	Ctnnal1	-0.817077	5.00E-05	0.000925573	Efna1	-0.974483	0.00465	0.0367138					Irx1	0.886947	0.00025	0.00426402	Dact3	-2.48411	0.00025	0.00426402	Trim2	0.693608	0.00085	0.0175546	Ptprb	0.664161	0.0003	0.00771512					Galntl4	-0.743727	0.00055	0.0125887
Fus	-0.99903	0.00165	0.0167635	Gpr141	3.63848	5.00E-05	0.000925573	Ctps	1.72656	5.00E-05	0.000925573	Efna5	1.20077	0.0025	0.0230294					Isca1	0.702494	0.00125	0.0151373	Dapk2	-1.18208	5.00E-05	0.0010995	Trmt112	-1.32896	0.0023	0.0355412	Ptprd	0.813737	5.00E-05	0.00165743					Gap43	-2.85065	5.00E-05	0.00165743
Fxc1	-0.678913	0.00125	0.0135107	Gpr146	0.732639	0.00215	0.0205554	Ctsb	0.93667	5.00E-05	0.000925573	Egfl6	-2.1191	5.00E-05	0.000925573					Iscu	-0.549791	0.0032	0.0309108	Daxx	2.08231	5.00E-05	0.0010995	Trove2	0.513874	0.00305	0.0441898	Ptprk	1.01078	5.00E-05	0.00165743					Gapdh	0.687631	0.0011	0.0211294
Fxyd1	-0.515742	0.0058	0.043213	Gpr153	-0.919584	0.0027	0.02442	Ctsc	1.05906	0.00015	0.00241216	Egflam	-1.79357	5.00E-05	0.000925573					Isg15	3.02606	5.00E-05	0.0010995	Dbn1	2.38328	5.00E-05	0.0010995	Trps1	0.672703	0.00085	0.0175546	Ptprm	0.742548	5.00E-05	0.00165743					Gars	0.98199	5.00E-05	0.00165743
Fyb	0.765118	5.00E-05	0.000925573	Gpr35	1.74326	5.00E-05	0.000925573	Ctsf	-1.15385	0.0002	0.00307356	Egr1	4.11669	5.00E-05	0.000925573					Itgam	1.00047	5.00E-05	0.0010995	Dbndd2	-0.848129	0.0029	0.0287396	Trrap	-8.08012	0.00095	0.0189792	Pura	1.27401	5.00E-05	0.00165743					Gas5,Mir5117	1.16179	5.00E-05	0.00165743
G2e3	0.710084	5.00E-05	0.000925573	Gpr65	1.8968	5.00E-05	0.000925573	Ctsh	0.688857	0.0016	0.016381	Egr2	1.99276	0.00015	0.00241216					Itgb6	-0.549068	0.0048	0.0418435	Dbnl	0.688957	0.0035	0.0331165	Try4	-3.13437	0.00025	0.00662965	Pura	-4.22902	0.00185	0.030169					Gata6	-0.937707	0.0002	0.00549855
G530011O06Rik	1.09775	0.00515	0.0395821	Gpr88	2.1756	5.00E-05	0.000925573	Ctsz	1.22276	5.00E-05	0.000925573	Egr3	4.208	0.0002	0.00307356					Jag1	0.594449	0.00355	0.0334348	Dbp	-2.64082	0.00445	0.0395537	Try5	-2.83105	0.00165	0.0281977	Pvalb	-2.12157	5.00E-05	0.00165743					Gatm	1.15489	5.00E-05	0.00165743
Gaa	-0.660725	0.0045	0.0358455	Gprc5a	-1.05316	0.00015	0.00241216	Cx3cl1	-0.903202	0.0033	0.0283926	Ehbp1	-0.868873	0.0018	0.0179321					Jdp2	1.10741	5.00E-05	0.0010995	Dcaf4	-1.30307	0.00055	0.00799146	Tsc22d1	-0.502329	0.00295	0.0430642	Pxdn	0.739581	0.00015	0.00430602					Gbp3	4.4425	5.00E-05	0.00165743
Gabarapl1	-0.671556	5.00E-05	0.000925573	Grb14	-0.730999	0.00575	0.0429414	Cxcl1	7.2132	5.00E-05	0.000925573	Ehbp1l1	1.52901	5.00E-05	0.000925573					Jun	0.710926	0.00035	0.00555306	Dctn1	0.879844	0.0001	0.0020003	Tsc22d4	-0.901182	0.0035	0.0489642	Qser1	0.560538	0.0027	0.0402317					Gbp5	6.32444	5.00E-05	0.00165743
Gadd45g	0.908317	0.00015	0.00241216	Grem2	-0.707479	0.0031	0.0270835	Cxcl10	5.56515	0.00085	0.00995798	Ehd1	2.5317	5.00E-05	0.000925573					Junb	1.77045	5.00E-05	0.0010995	Dctn5	-0.696692	0.0023	0.0240997	Tspan12	0.54582	0.00155	0.0270308	Rab11a	-0.833963	0.00045	0.0107508					Gbp7	4.38865	5.00E-05	0.00165743
Galk1	-0.996836	0.0011	0.012224	Grina	1.02	5.00E-05	0.000925573	Cxcl11	6.10423	0.0038	0.0315599	Ehd4	-1.04164	0.0062	0.0453761					Kank2	0.836253	5.00E-05	0.0010995	Ddah2	-1.63059	5.00E-05	0.0010995	Tspan8	-1.21267	0.0001	0.00304566	Rab8a,Tpm4	-0.491952	0.00255	0.0385466					Gbp8	4.58297	5.00E-05	0.00165743
Galnt11	0.856948	5.00E-05	0.000925573	Grp	-1.69805	0.00225	0.021266	Cxcl12	1.21139	5.00E-05	0.000925573	Eif2b2	1.79443	0.00035	0.00489649					Katna1	0.683984	0.0008	0.0107358	Ddc	-2.15002	0.00035	0.00555306	Ttn	0.650474	0.00345	0.0484282	Rabggta	#NAME?	0.0034	0.0478687					Gcap14	-0.610267	0.0025	0.0379687
Galnt3	0.710528	0.0001	0.0017077	Grrp1	1.54342	0.00025	0.00369895	Cxcl13	3.95819	5.00E-05	0.000925573	Eif2s1	0.800347	0.00685	0.0489259					Kbtbd10	0.697815	0.00145	0.0169951	Ddi2,Rsc1a1	1.22268	5.00E-05	0.0010995	Ttpa	1.67756	5.00E-05	0.00165743	Rabggtb	-0.8868	5.00E-05	0.00165743					Gch1	1.79179	5.00E-05	0.00165743
Gapdh	-0.507685	0.0021	0.0201864	Gsdmd	1.64878	5.00E-05	0.000925573	Cxcl16	1.07352	5.00E-05	0.000925573	Eif2s2	1.18296	0.00025	0.00369895					Kbtbd11	0.69213	0.00175	0.0195992	Ddit4	2.60957	5.00E-05	0.0010995	Ttr	6.86666	5.00E-05	0.00165743	Ralgapa1	0.651983	0.00025	0.00662965					Gcsh	-0.822137	0.0004	0.00976269
Gas8	-0.889315	0.00255	0.0233859	Gsn	-1.11589	5.00E-05	0.000925573	Cxcl17	1.29032	0.00035	0.00489649	Eif3d	1.08034	0.0007	0.00854137					Kcna2	0.657443	0.00485	0.042166	Ddit4l	-2.29199	0.00015	0.0028095	Ttyh3	-1.51146	0.00095	0.0189792	Raly	-0.716056	0.0001	0.00304566					Gda	1.96	5.00E-05	0.00165743
Gatad2a	-1.05718	0.0026	0.023737	Gsr	0.870075	5.00E-05	0.000925573	Cxcl2	8.87358	5.00E-05	0.000925573	Eif4a1	1.09132	0.0034	0.0290411					Kcna3	-0.627435	0.0021	0.0224551	Ddo	-1.19344	0.0003	0.0049112	Tuba1b	0.8598	5.00E-05	0.00165743	Ramp1	-1.34669	5.00E-05	0.00165743					Gdf10	-3.09172	0.0001	0.00304566
Gbp1	2.85582	5.00E-05	0.000925573	Gsta2	-1.86069	0.00025	0.00369895	Cxcl3	7.02358	5.00E-05	0.000925573	Eif4a2	-1.09057	0.00265	0.0240735					Kcnj15	0.554439	0.0027	0.0271922	Ddt	-1.34718	5.00E-05	0.0010995	Tusc3	0.685406	0.0009	0.0182667	Rap1a	-0.766202	5.00E-05	0.00165743					Gdpd2	2.48289	5.00E-05	0.00165743
Gbp11,Gbp4,Gbp6,Gbp9	2.60866	5.00E-05	0.000925573	Gstm1	-1.20879	5.00E-05	0.000925573	Cxcl5	7.76337	5.00E-05	0.000925573	Eif4e	1.08336	0.0004	0.0054559					Kcnj2	1.02298	5.00E-05	0.0010995	Ddx21	1.70832	5.00E-05	0.0010995	Ubb	0.565902	0.0012	0.0224826	Raph1	0.731168	0.0001	0.00304566					Gfpt2	2.40882	5.00E-05	0.00165743
Gbp2	2.27271	5.00E-05	0.000925573	Gsto1	-0.869158	0.0026	0.023737	Cxcl9	6.51406	5.00E-05	0.000925573	Eif4ebp1	1.21232	0.0017	0.0171472					Kdm6b	1.58672	5.00E-05	0.0010995	Ddx24	0.729818	0.0008	0.0107358	Ubc	1.735	5.00E-05	0.00165743	Rars	-2.2151	0.00025	0.00662965					Ggct	1.53016	5.00E-05	0.00165743
Gbp3	2.01029	5.00E-05	0.000925573	Gstt1	-2.00522	0.00015	0.00241216	Cxcr2	4.27815	5.00E-05	0.000925573	Eif5a	1.23989	0.0002	0.00307356					Kif26a	-0.876961	0.0058	0.048082	Ddx3x	1.44089	5.00E-05	0.0010995	Ube2g2	-0.853144	0.0004	0.00976269	Rbm17	-0.848677	0.0013	0.0238829					Ggnbp2	0.548448	0.0028	0.041377
Gbp5	3.27446	5.00E-05	0.000925573	Gtf2e2	0.615074	0.0068	0.048647	Cxcr4	-0.698307	0.00205	0.0198145	Eif6	0.97441	0.00275	0.0247647					Klf13	0.548949	0.00595	0.0490442	Ddx42	0.928411	0.0028	0.0279426	Ube2l3	-0.881258	5.00E-05	0.00165743	Rbm8a	-0.805792	0.00045	0.0107508					Ggt1	2.51617	0.00065	0.0143486
Gbp7	2.71711	5.00E-05	0.000925573	Gtf3c1	-0.818008	0.00105	0.0117939	Cxx1a	1.34069	0.00255	0.0233859	Elf3	1.61809	0.00095	0.010887					Klf15	1.25484	5.00E-05	0.0010995	Ddx5	0.821181	0.001	0.0127897	Ubl5	-0.890417	0.00155	0.0270308	Rbms3	0.636826	0.00025	0.00662965					Ggt5	1.53303	0.00015	0.00430602
Gclm	1.12185	5.00E-05	0.000925573	Gvin1	3.12077	5.00E-05	0.000925573	Cyba	0.714356	0.0006	0.00756478	Elf4	1.92236	5.00E-05	0.000925573					Klf2	1.24522	5.00E-05	0.0010995	Ddx54	1.10237	5.00E-05	0.0010995	Ubtf	-0.659696	0.0007	0.0152047	Rc3h1	0.715043	5.00E-05	0.00165743					Gimap4	0.806721	5.00E-05	0.00165743
Gda	1.81175	5.00E-05	0.000925573	Gyk	1.37309	5.00E-05	0.000925573	Cybb	1.57291	5.00E-05	0.000925573	Ell2	1.4175	5.00E-05	0.000925573					Klf4	1.18231	5.00E-05	0.0010995	Ddx58	2.27253	5.00E-05	0.0010995	Ubxn1	-0.821496	0.00015	0.00430602	Rc3h2	0.603312	0.0002	0.00549855					Gimap9	0.906732	0.0002	0.00549855
Gem	0.617876	0.0008	0.00949984	Gzma	1.14771	5.00E-05	0.000925573	Cybrd1	-1.12818	5.00E-05	0.000925573	Elmod1	-1.41604	0.0011	0.012224					Klf9	0.818155	0.0003	0.0049112	Ddx60	2.18629	5.00E-05	0.0010995	Ubxn11	-1.28943	0.00085	0.0175546	Rcor3	1.1326	0.0002	0.00549855					Gla	0.851034	0.0007	0.0152047
Gfpt2	0.721467	0.00695	0.0494397	Gzmb	2.40828	5.00E-05	0.000925573	Cyc1	-0.60219	0.0025	0.0230294	Elovl6	-1.02478	0.002	0.0194343					Klhl12	0.927468	0.00095	0.0123069	Decr1	-1.10511	0.0002	0.00355692	Ucp1	2.06735	5.00E-05	0.00165743	Reln	1.27162	0.0001	0.00304566					Glb1l2	-1.84608	5.00E-05	0.00165743
Gfra2	0.909069	5.00E-05	0.000925573	H19	-1.06836	0.00405	0.0331238	Cym	#NAME?	5.00E-05	0.000925573	Eltd1	-1.16204	0.0017	0.0171472					Klhl2	1.13861	5.00E-05	0.0010995	Decr2	-0.945697	0.0039	0.0357374	Ufc1	0.573343	0.00355	0.0495047	Rest	1.20288	5.00E-05	0.00165743					Glb1l3	-2.70249	0.00065	0.0143486
Gga2	-0.929632	5.00E-05	0.000925573	H1f0	-0.637439	0.0036	0.0302979	Cyp1a1	-4.38312	0.002	0.0194343	Emcn	-1.00507	0.00275	0.0247647					Klk8	-0.852115	0.00365	0.0341625	Def8	-0.90359	0.00095	0.0123069	Ugt2b1	5.74701	0.0026	0.0391167	Retnlg	-1.39113	0.00025	0.00662965					Glipr2	1.35374	5.00E-05	0.00165743
Gga3	-0.854939	0.0002	0.00307356	H28	3.60659	5.00E-05	0.000925573	Cyp1b1	2.77485	5.00E-05	0.000925573	Emd	1.69946	5.00E-05	0.000925573					Klra17	2.01719	5.00E-05	0.0010995	Defb1	1.72602	0.00025	0.00426402	Ugt2b34	4.42136	5.00E-05	0.00165743	Rev3l	0.617866	0.00025	0.00662965					Glo1	-0.708116	0.00065	0.0143486
Ggta1	0.620904	0.00015	0.00241216	H2-Ab1	1.0347	5.00E-05	0.000925573	Cyp26b1	1.26618	5.00E-05	0.000925573	Emilin1	1.04634	0.00115	0.0126619					Klra2	1.08905	0.00035	0.00555306	Dem1	-0.833288	0.0032	0.0309108	Ugt3a2	5.2861	5.00E-05	0.00165743	Rexo2	-0.855825	0.00035	0.00877645					Glp1r	-3.33917	0.00025	0.00662965
Ghr	0.545145	0.00125	0.0135107	H2-D1	1.52048	5.00E-05	0.000925573	Cyp2a5	-2.95774	5.00E-05	0.000925573	Emilin2	2.97887	0.00175	0.0175331					Klra3	-1.31653	0.0001	0.0020003	Dennd2c	-0.871081	0.0054	0.0455363	Uhrf1bp1	1.07651	0.00025	0.00662965	Rftn1	#NAME?	0.00335	0.0473531					Glp1r	-2.16955	0.0003	0.00771512
Gimap4	0.82975	5.00E-05	0.000925573	H2-Ea-ps	0.656188	0.00615	0.0451098	Cyp2f2	-0.948661	5.00E-05	0.000925573	Enc1	2.86415	5.00E-05	0.000925573					Klrd1	-1.00233	0.0055	0.0461583	Dennd3	1.20516	5.00E-05	0.0010995	Uox	3.76123	5.00E-05	0.00165743	Rfx7	0.599682	0.0026	0.0391167					Glrx	1.09289	5.00E-05	0.00165743
Gimap6	-0.444792	0.00435	0.0349385	H2-K1	1.66507	5.00E-05	0.000925573	Cyp2j6	-0.87273	0.00145	0.0151966	Endou	-1.65884	0.00025	0.00369895					Kmo	-1.04613	0.00015	0.0028095	Dennd4a	1.54741	5.00E-05	0.0010995	Upf3a	-1.12619	5.00E-05	0.00165743	Rgmb	1.07155	5.00E-05	0.00165743					Glt25d2	-2.27522	5.00E-05	0.00165743
Git2	-0.675229	0.00235	0.0219713	H2-M3	1.41009	5.00E-05	0.000925573	Cyp2j9	-1.10773	5.00E-05	0.000925573	Enkur	-1.23803	0.0016	0.016381					Kpna2	-0.589386	0.0016	0.0182875	Deptor	1.04054	0.00075	0.0102146	Upk3b	-0.771908	0.0009	0.0182667	Rgs2	-0.740429	0.0001	0.00304566					Glul	1.14226	5.00E-05	0.00165743
Gja1	0.594342	0.00015	0.00241216	H2-Q4	1.60854	5.00E-05	0.000925573	Cyp4f13	-1.0681	0.00025	0.00369895	Eno1	1.41526	5.00E-05	0.000925573					Kpnb1	0.564026	0.00135	0.016105	Dgkh	0.800754	0.00055	0.00799146	Upp2	3.90919	5.00E-05	0.00165743	Rmrp	-1.10053	5.00E-05	0.00165743					Glycam1	-1.65258	5.00E-05	0.00165743
Glipr1	0.987568	0.00165	0.0167635	H2-Q6	1.66894	5.00E-05	0.000925573	Cyp4f18	2.49481	0.00015	0.00241216	Enpep	-1.38845	0.00035	0.00489649					Krt1	-2.89018	5.00E-05	0.0010995	Dgkz	-0.921773	5.00E-05	0.0010995	Uqcr10	0.864602	5.00E-05	0.00165743	Rnaseh2c	-1.76667	0.00065	0.0143486					Gm10845	1.8493	5.00E-05	0.00165743
Gm10845	-1.12554	0.0007	0.00854137	H2-Q7	1.81313	5.00E-05	0.000925573	Cyp7b1	1.94869	5.00E-05	0.000925573	Enpp2	-1.72526	5.00E-05	0.000925573					Krt19	-0.889222	5.00E-05	0.0010995	Dguok	-0.90805	0.00155	0.0178691	Uqcrb	0.742525	5.00E-05	0.00165743	Rnaset2b	1.20919	0.0006	0.0134552					Gm10872	3.30308	5.00E-05	0.00165743
Gm11428	1.65631	5.00E-05	0.000925573	H2-T23	2.42837	5.00E-05	0.000925573	Cysltr1	0.629411	0.0063	0.0459447	Enpp5	-1.27156	5.00E-05	0.000925573					Krt4	0.774442	0.0036	0.0338005	Dhdds	1.04127	0.00495	0.0427553	Usmg5	0.791644	0.0006	0.0134552	Rnf141	-4.38309	0.00185	0.030169					Gm11428	1.78385	5.00E-05	0.00165743
Gm12185	1.8153	0.00035	0.00489649	H2-T24	2.05592	0.00015	0.00241216	Cyth4	1.16514	5.00E-05	0.000925573	Entpd1	1.11801	0.0034	0.0290411					Krt6a	2.61255	0.00435	0.0388444	Dhdh	-0.790628	0.00165	0.0187167	Vasp	-1.12983	5.00E-05	0.00165743	Rnf149	2.46856	5.00E-05	0.00165743					Gm11627	-1.97164	0.00075	0.0160197
Gm12250,Mrpl22	1.44388	5.00E-05	0.000925573	H3f3a	0.723847	0.00125	0.0135107	Cytl1	-0.537689	0.00615	0.0451098	Entpd3	3.33439	0.00015	0.00241216					Krt6b	2.07008	0.00065	0.00913729	Dhrs1	-1.16195	0.00135	0.016105	Vcpip1	0.544498	0.0035	0.0489642	Rnf150	0.843067	0.00085	0.0175546					Gm11818	-0.970605	0.00105	0.0204339
Gm13139	1.11224	5.00E-05	0.000925573	H47	0.8797	0.0001	0.0017077	D0H4S114	-1.66835	5.00E-05	0.000925573	Epb4.1l5	-0.910488	0.0057	0.0426755					Krtcap2	-0.782752	0.0003	0.0049112	Dhrs7	-0.955971	5.00E-05	0.0010995	Vmn1r58	-1.72284	0.0004	0.00976269	Robo2	0.966185	0.00055	0.0125887					Gm12250	6.10715	5.00E-05	0.00165743
Gm13139,Gm13251	0.952384	5.00E-05	0.000925573	Hal	1.81009	5.00E-05	0.000925573	D10Jhu81e	-0.94625	5.00E-05	0.000925573	Epha2	1.58829	5.00E-05	0.000925573					Ktn1	0.700468	0.00015	0.0028095	Dhrs7b	-1.24296	5.00E-05	0.0010995	Vmn2r8,Vmn2r9	1.33194	0.00035	0.00877645	Ror1	1.15916	0.00025	0.00662965					Gm12250	6.61704	5.00E-05	0.00165743
Gm13157,Zfp933	0.973934	0.00095	0.010887	Hap1	1.09251	0.001	0.0113448	D14Ertd668e,Gm4902,Phf11	1.63847	5.00E-05	0.000925573	Ephx1	-1.30882	0.0015	0.0155955					Lactb2	-0.974964	5.00E-05	0.0010995	Dhrs9	0.919337	0.0009	0.0117898	Vps13b	0.752744	0.0005	0.0116927	Rpl10a	-0.696748	5.00E-05	0.00165743					Gm13375	-1.83528	0.00035	0.00877645
Gm13889	1.67944	5.00E-05	0.000925573	Hat1	1.06272	5.00E-05	0.000925573	D1Ertd622e	1.19769	5.00E-05	0.000925573	Ephx2	-1.74398	0.00035	0.00489649					Lamb1	0.613804	0.0015	0.017437	Dhx38	1.54538	5.00E-05	0.0010995	Vps13c	0.751549	0.0006	0.0134552	Rpl11	-0.682244	0.0001	0.00304566					Gm13582	-3.53085	5.00E-05	0.00165743
Gm14295	0.57578	0.001	0.0113448	Havcr2	0.804491	0.00345	0.0293513	D2Ertd750e	1.97928	5.00E-05	0.000925573	Epm2a	-1.42262	0.00185	0.018315					Lamb2,Usp19	0.640583	0.0059	0.048717	Dhx58	2.34815	5.00E-05	0.0010995	Vps41	1.00764	0.0001	0.00304566	Rpl12	-0.665984	0.0001	0.00304566					Gm13889	2.36783	5.00E-05	0.00165743
Gm14325	0.965875	0.00015	0.00241216	Hba-a1,Hba-a2	-1.05774	0.002	0.0194343	D4Bwg0951e	-0.606934	0.0019	0.0186953	Erdr1	1.79711	0.0001	0.0017077					Lap3	0.776795	0.00015	0.0028095	Diap1	0.688931	0.0025	0.0256504	Vtn	0.977099	0.00145	0.0258034	Rpl13	-0.511733	0.0017	0.0288241					Gm14085,Slc28a2	1.6531	5.00E-05	0.00165743
Gm14403	0.543574	0.0011	0.012224	Hba-a1,Hba-a2	-1.11467	0.0034	0.0290411	D4Wsu53e	0.72308	0.0025	0.0230294	Ereg	6.37743	5.00E-05	0.000925573					Larp1	0.890566	5.00E-05	0.0010995	Diap2	0.827228	0.0028	0.0279426	Wdr89	1.3402	0.00185	0.030169	Rpl21	-0.533211	0.0009	0.0182667					Gm14295	-0.73076	0.00045	0.0107508
Gm14548,Lilra6,Lilrb3,Pira1,Pira11,Pira2,Pira7	0.598604	0.0002	0.00307356	Hbb-b1,Hbb-b2	-1.15543	5.00E-05	0.000925573	D6Wsu116e	0.677512	0.00095	0.010887	Errfi1	1.33392	0.0003	0.00431406					Lbh	-0.784556	5.00E-05	0.0010995	Dido1	0.693824	0.003	0.0295051	Wtap	-0.688679	0.0002	0.00549855	Rpl23	-0.695655	5.00E-05	0.00165743					Gm14548,Lilra6,Lilrb3,Pira1,Pira11,Pira2,Pira7	1.37027	5.00E-05	0.00165743
Gm17296	1.08355	0.00135	0.0143449	Hc	-0.983594	5.00E-05	0.000925573	D830031N03Rik,Macf1	-1.2243	5.00E-05	0.000925573	Esm1	-2.37722	5.00E-05	0.000925573					Lce3f	0.854746	0.0036	0.0338005	Dio2	3.9966	5.00E-05	0.0010995	Wwp1	0.629628	0.0007	0.0152047	Rpl23a	-0.727036	5.00E-05	0.00165743					Gm15663	-2.10178	5.00E-05	0.00165743
Gm17821	-1.64853	5.00E-05	0.000925573	Hck	1.18942	5.00E-05	0.000925573	Dab2	1.17568	5.00E-05	0.000925573	Esrrg	-1.69445	0.00105	0.0117939					Lck	-0.898867	0.00155	0.0178691	Dkk2	-1.71139	0.0021	0.0224551	Xist	0.600913	0.0013	0.0238829	Rpl27a	-2.0214	5.00E-05	0.00165743					Gm16675	2.33768	5.00E-05	0.00165743
Gm19990	1.02113	5.00E-05	0.000925573	Hcls1	0.893215	0.00025	0.00369895	Dapk2	-1.02758	5.00E-05	0.000925573	Etf1	1.31442	0.0002	0.00307356					Lclat1	-0.672064	0.0006	0.00855956	Dlgap4	1.22325	0.0005	0.00740726	Xrcc4	0.925991	0.00015	0.00430602	Rpl28	-0.899997	0.0001	0.00304566					Gm17019	2.72459	0.00055	0.0125887
Gm4759	1.25102	5.00E-05	0.000925573	Hdc	1.25951	5.00E-05	0.000925573	Daxx	0.872761	5.00E-05	0.000925573	Etl4	-1.06999	0.00115	0.0126619					Lcn2	1.84975	5.00E-05	0.0010995	Dll1	2.32909	5.00E-05	0.0010995	Yipf1	-1.4455	0.00245	0.0373674	Rpl3	-0.578205	0.0004	0.00976269					Gm17821	2.09483	5.00E-05	0.00165743
Gm4951,Iigp1	3.78918	5.00E-05	0.000925573	Hebp2	-1.03163	0.00445	0.0355428	Dbi	-1.01578	5.00E-05	0.000925573	Ets2	1.52997	5.00E-05	0.000925573					Lcp1	0.667507	0.0009	0.0117898	Dll4	-1.52599	5.00E-05	0.0010995	Ywhae	-0.806373	0.00045	0.0107508	Rpl31	-1.01757	5.00E-05	0.00165743					Gm19461	-2.91434	0.00015	0.00430602
Gm4956	0.794581	0.00565	0.0423996	Heph	-0.752954	0.0043	0.0346407	Dbnl	0.53486	0.00585	0.0434868	Etv5	-1.17228	0.00345	0.0293513					Lcp2	1.30096	5.00E-05	0.0010995	Dmwd	1.16482	0.006	0.0493452	Zbtb16	-0.98122	0.0002	0.00549855	Rpl32	-0.716854	5.00E-05	0.00165743					Gm19757	1.78395	0.0001	0.00304566
Gm5150	2.04351	5.00E-05	0.000925573	Herc6	3.29139	5.00E-05	0.000925573	Dbp	-2.98619	5.00E-05	0.000925573	Etv6	1.40106	5.00E-05	0.000925573					Lgals1	-0.909463	5.00E-05	0.0010995	Dnahc2	2.94453	0.0003	0.0049112	Zbtb37	0.884077	0.00345	0.0484282	Rpl35	-1.0085	5.00E-05	0.00165743					Gm19990	-1.12336	0.0014	0.0251303
Gm5483	4.02254	5.00E-05	0.000925573	Hey1	-1.87125	5.00E-05	0.000925573	Dbt	-0.744848	0.00125	0.0135107	Evc	-1.44014	0.00395	0.0324955					Lgals9	0.734251	0.0005	0.00740726	Dnahc9	1.07311	0.0054	0.0455363	Zc3h4	-1.69558	0.0003	0.00771512	Rpl36	-0.650539	0.0002	0.00549855					Gm3002	1.88423	5.00E-05	0.00165743
Gm561	-1.31252	0.00155	0.0159863	Hhip	-0.782223	0.0007	0.00854137	Dck	1.1726	5.00E-05	0.000925573	Evpl	-1.79286	5.00E-05	0.000925573					Lilrb3	0.741131	0.00095	0.0123069	Dnajb11	0.944108	5.00E-05	0.0010995	Zcrb1	-0.737095	0.00095	0.0189792	Rpl37	-0.706859	5.00E-05	0.00165743					Gm3716	-2.15965	0.0027	0.0402317
Gm606	1.26781	0.0003	0.00431406	Hif1a	1.31596	5.00E-05	0.000925573	Dcn	0.661212	0.0025	0.0230294	Ewsr1	0.89712	0.0049	0.0381343					Lilrb4	0.786257	0.0001	0.0020003	Dnajb2	0.848414	0.00515	0.0440435	Zeb1	1.15272	0.00155	0.0270308	Rpl4	-0.615195	0.0002	0.00549855					Gm4759	2.28856	5.00E-05	0.00165743
Gm6377	1.6373	5.00E-05	0.000925573	Hist1h1a	-1.20171	0.0006	0.00756478	Ddah2	-1.52376	5.00E-05	0.000925573	Exph5	-1.24193	0.00085	0.00995798					Lipo1	-0.646248	0.0005	0.00740726	Dnajc13	0.767889	0.00135	0.016105	Zfhx3	0.654278	0.0028	0.041377	Rpl41	-0.948345	5.00E-05	0.00165743					Gm4759	2.0475	5.00E-05	0.00165743
Gm885	0.750289	0.00585	0.0434868	Hist1h1b	-1.40439	0.00015	0.00241216	Ddc	-1.7409	5.00E-05	0.000925573	Eya4	-1.57019	0.00185	0.018315					Litaf	1.19499	5.00E-05	0.0010995	Dnajc21	1.19723	5.00E-05	0.0010995	Zfp395	-1.20517	0.00285	0.0419359	Rplp2	-0.982139	5.00E-05	0.00165743					Gm4759	2.57553	0.0003	0.00771512
Gm9733,LOC100038947,Sirpb1a,Sirpb1b	1.6628	5.00E-05	0.000925573	Hist1h2af	-2.26849	5.00E-05	0.000925573	Ddi2,Rsc1a1	0.612261	0.0022	0.020916	F10	4.71939	5.00E-05	0.000925573					Lmo2	-0.655577	0.0004	0.00620068	Dnajc25	0.830802	0.00265	0.0268088	Zfp451	0.580962	0.00355	0.0495047	Rprl3	-0.739573	5.00E-05	0.00165743					Gm5483	2.94654	5.00E-05	0.00165743
Gm9781	0.708616	0.00055	0.00705419	Hist1h2ag	-2.62896	5.00E-05	0.000925573	Ddit4	1.78233	5.00E-05	0.000925573	F13a1	2.625	5.00E-05	0.000925573					Lmod2	1.28376	5.00E-05	0.0010995	Dnajc7	1.70044	5.00E-05	0.0010995	Zfp488	-0.923139	0.0001	0.00304566	Rps10	-0.720501	0.0001	0.00304566					Gm5567	4.24096	5.00E-05	0.00165743
Gmcl1	1.20186	5.00E-05	0.000925573	Hist1h2an	-2.39734	5.00E-05	0.000925573	Ddo	-1.47042	5.00E-05	0.000925573	F3	2.80974	5.00E-05	0.000925573					Lonrf3	0.859244	5.00E-05	0.0010995	Dnajc9	-0.994854	0.00035	0.00555306	Zfp58,Zfp874a,Zfp874b	0.635249	0.00125	0.0231985	Rps11	-0.540834	0.00145	0.0258034					Gm5595	-0.829211	0.00195	0.0312902
Gmeb2	-0.715635	0.00115	0.0126619	Hist1h2bk	-2.31982	0.0037	0.030926	Ddt	-0.841649	0.00035	0.00489649	F630028O10Rik,Mir223	3.78148	5.00E-05	0.000925573					Lor	1.2398	0.00155	0.0178691	Dnalc4	-1.01985	0.0007	0.00968181	Zfp689	0.98953	0.00205	0.0325231	Rps15a	-0.562762	0.0008	0.0168011					Gm5615	3.78123	0.0004	0.00976269
Gmfb	0.421432	0.0067	0.0481091	Hist1h2bl	-1.42601	5.00E-05	0.000925573	Ddx19a,Ddx19b	-0.991798	0.001	0.0113448	Fabp12	-1.31718	0.0051	0.0392806					Lox	1.72652	5.00E-05	0.0010995	Dock5	1.35979	5.00E-05	0.0010995	Zfp704	0.66535	0.00025	0.00662965	Rps16	-1.1336	0.0008	0.0168011					Gm5934	4.82253	0.00315	0.0452183
Gmfg	0.595745	0.00085	0.00995798	Hist1h2bn	-3.59939	0.005	0.0387174	Ddx21	0.886915	5.00E-05	0.000925573	Fabp3	-1.46014	0.00035	0.00489649					Lpar1	0.631491	0.00245	0.0252826	Dock6	-0.899307	0.00285	0.0283655	Zfp825	1.04442	0.0018	0.0297719	Rps18	-0.744682	5.00E-05	0.00165743					Gm6300	1.95769	5.00E-05	0.00165743
Gmip	-0.78022	0.00195	0.0190617	Hist1h3a	-2.0484	0.00205	0.0198145	Ddx46	-0.532131	0.00465	0.0367138	Fabp5	-2.0244	5.00E-05	0.000925573					Lpl	0.688388	0.0001	0.0020003	Dot1l	1.25912	0.0002	0.00355692	Zfp945	0.765376	0.0003	0.00771512	Rps2	-0.518929	0.00115	0.0217739					Gm6377	1.41929	0.00015	0.00430602
Gmps	1.05061	5.00E-05	0.000925573	Hk3	2.516	5.00E-05	0.000925573	Ddx60	1.71836	5.00E-05	0.000925573	Fam100b	1.39014	5.00E-05	0.000925573					Lrat	-0.931	5.00E-05	0.0010995	Dpagt1	1.24265	0.00565	0.047159	Zfp951	1.03687	0.00295	0.0430642	Rps20	-0.672446	5.00E-05	0.00165743					Gm6907,Setdb2	2.07598	5.00E-05	0.00165743
Gnb2	-1.01711	5.00E-05	0.000925573	Hlf	-1.86261	5.00E-05	0.000925573	Decr1	-0.828854	5.00E-05	0.000925573	Fam101b	1.00234	0.0007	0.00854137					Lrg1	1.1561	0.0045	0.0398732	Dph5	0.921808	0.0036	0.0338005	Zfp952	-1.81312	5.00E-05	0.00165743	Rps24	-1.27756	5.00E-05	0.00165743					Gm7609	2.34906	0.00045	0.0107508
Gns	-0.577642	0.0004	0.0054559	Hmcn1	-2.1904	5.00E-05	0.000925573	Def6	1.11451	5.00E-05	0.000925573	Fam107a	2.43141	5.00E-05	0.000925573					Lrp1	0.627789	0.00055	0.00799146	Dpm3	-1.88645	5.00E-05	0.0010995	Zfp97	1.11287	5.00E-05	0.00165743	Rps25	-0.601266	0.00015	0.00430602					Gm7609	2.27865	0.00055	0.0125887
Golga5	1.31061	5.00E-05	0.000925573	Hmgcs2	0.759006	0.0025	0.0230294	Defb4	2.60396	5.00E-05	0.000925573	Fam108a	-1.6699	5.00E-05	0.000925573					Lrrc17	1.91153	5.00E-05	0.0010995	Dpp4	-1.64333	5.00E-05	0.0010995	Zfpm1	-1.54854	0.00035	0.00877645	Rps27a	-0.523242	0.00185	0.030169					Gm8979	2.20785	5.00E-05	0.00165743
Golga7	0.942085	5.00E-05	0.000925573	Hmox1	1.39241	0.0001	0.0017077	Defb6	2.88574	0.0007	0.00854137	Fam110c	2.21676	5.00E-05	0.000925573					Lrrn3	-0.841401	0.0004	0.00620068	Dpy19l1	-0.919762	5.00E-05	0.0010995	Znhit6	-1.82938	0.00025	0.00662965	Rps3	-0.770653	5.00E-05	0.00165743					Gm9524	1.77253	0.00015	0.00430602
Golph3	0.421768	0.0063	0.0459447	Hn1l	1.05473	0.0007	0.00854137	Dek	1.29001	0.00115	0.0126619	Fam116a	-0.844356	0.0045	0.0358455					Lrrn4	-0.963084	0.00025	0.00426402	Dpysl2	-1.03738	5.00E-05	0.0010995					Rps7	-1.50763	5.00E-05	0.00165743					Gmppb	1.25124	0.00035	0.00877645
Gp49a,Lilrb4	2.26039	5.00E-05	0.000925573	Hnrnpc	0.727492	0.00045	0.00600114	Dennd2c	-0.814817	0.0014	0.0147792	Fam120c	-1.32471	0.00235	0.0219713					Lsm10	-0.951947	0.00175	0.0195992	Dsg2	0.856187	0.00125	0.0151373					Rps9	-0.762931	0.0001	0.00304566					Gna13	0.902678	5.00E-05	0.00165743
Gp6	-1.25129	0.00385	0.0318808	Hnrnph2	0.656005	0.0038	0.0315599	Depdc1a	2.29946	5.00E-05	0.000925573	Fam124b	-2.92353	5.00E-05	0.000925573					Lsmd1	-0.812761	0.0005	0.00740726	Dst	1.19157	5.00E-05	0.0010995					Rpsa	-1.09471	5.00E-05	0.00165743					Gng11	-1.53241	5.00E-05	0.00165743
Gpbp1	0.549645	0.0014	0.0147792	Homer1	0.795438	0.00465	0.0367138	Dhrs7c	-1.56912	5.00E-05	0.000925573	Fam136a	-0.981409	0.0023	0.0216192					Ltbp4	0.780427	0.0011	0.0137911	Dstn	-0.69396	0.00395	0.0360717					Rrp15	-0.776662	0.00085	0.0175546					Gng12	0.590508	0.002	0.0319057
Gpi1	-0.845366	5.00E-05	0.000925573	Hp	1.74731	5.00E-05	0.000925573	Dhrs9	3.27666	5.00E-05	0.000925573	Fam13a	-1.49225	0.0013	0.0139244					Luc7l3	0.916187	0.0001	0.0020003	Dtd1	-0.966499	0.00495	0.0427553					Rsl24d1	-1.43941	5.00E-05	0.00165743					Gnpda2	-1.0593	0.0001	0.00304566
Gpihbp1	-0.737933	5.00E-05	0.000925573	Hpse	1.34391	5.00E-05	0.000925573	Dhx38	1.0359	5.00E-05	0.000925573	Fam161a	-1.43843	5.00E-05	0.000925573					Lum	-0.698036	0.001	0.0127897	Dtx3l	2.40117	5.00E-05	0.0010995					Rufy3	0.807139	0.00075	0.0160197					Golgb1	0.678896	0.0004	0.00976269
Gpm6b	0.93265	5.00E-05	0.000925573	Hpx	3.79738	5.00E-05	0.000925573	Dhx58	2.35849	5.00E-05	0.000925573	Fam165b	-1.11096	0.0029	0.0257528					Ly6a	1.12265	5.00E-05	0.0010995	Dtx4	1.44965	5.00E-05	0.0010995					Runx1	0.918768	5.00E-05	0.00165743					Got1	1.21869	0.0011	0.0211294
Gpr124	-0.683499	0.0068	0.048647	Hsf4	-1.30263	0.002	0.0194343	Diap1	0.742505	0.00025	0.00369895	Fam169b	2.13755	0.00015	0.00241216					Ly6c1	1.30119	5.00E-05	0.0010995	Dusp1	0.942165	5.00E-05	0.0010995					Rybp	0.577121	0.0011	0.0211294					Gp49a,Lilrb4	2.29341	5.00E-05	0.00165743
Gpr141	1.63005	5.00E-05	0.000925573	Hsh2d	1.65735	0.0003	0.00431406	Dio2	1.67017	5.00E-05	0.000925573	Fam174b	-1.83325	5.00E-05	0.000925573					Ly6c2	2.46004	5.00E-05	0.0010995	Dusp11	0.645224	0.002	0.0217143					Ryr2	0.929055	0.0001	0.00304566					Gpc3	-0.801585	5.00E-05	0.00165743
Gpr180	-0.795987	0.0005	0.00653265	Hsp90aa1	1.03207	0.0001	0.0017077	Dixdc1	-0.77819	0.00485	0.0378502	Fam176b	-1.16734	0.0058	0.043213					Ly86	-0.919858	0.00025	0.00426402	Dusp14	-1.00234	0.0002	0.00355692					S100a14	-1.0396	5.00E-05	0.00165743					Gpm6a	-1.08023	5.00E-05	0.00165743
Gpr35	0.985469	0.00015	0.00241216	Hsp90ab1	0.602381	0.00435	0.0349385	Dld	-0.824585	0.00085	0.00995798	Fam179b	-0.829606	0.00575	0.0429414					Lyar	0.844969	0.0003	0.0049112	Dusp16	1.28997	0.00025	0.00426402					S100a16	-0.653375	0.0011	0.0211294					Gpnmb	1.25307	0.0008	0.0168011
Gpr56	-1.06434	5.00E-05	0.000925573	Hsp90b1	1.26637	5.00E-05	0.000925573	Dlgap4	1.28638	5.00E-05	0.000925573	Fam183b	-1.44876	0.0005	0.00653265					Lypd2,Slurp1	-1.10669	5.00E-05	0.0010995	Dusp22	-0.874807	0.0019	0.0209087					S100a4	-0.732312	0.00045	0.0107508					Gpr126	-1.47998	5.00E-05	0.00165743
Gpr65	1.18583	5.00E-05	0.000925573	Hspa13	0.701905	0.0008	0.00949984	Dlgap5	1.79803	5.00E-05	0.000925573	Fam184a	-1.42124	0.00075	0.00902607					Lyst	0.592879	0.00225	0.0236719	Dusp6	0.685141	0.002	0.0217143					S100a6	-1.01512	5.00E-05	0.00165743					Gpr133	1.26362	0.00025	0.00662965
Gprc5a	-0.727403	0.00025	0.00369895	Hspa5	1.18744	5.00E-05	0.000925573	Dll4	-1.69847	5.00E-05	0.000925573	Fam188b	-1.36644	0.00535	0.0407345					Lyz1	-0.515601	0.00585	0.0484116	Dusp8	1.20932	0.00175	0.0195992					Saa4	2.13006	0.0004	0.00976269					Gpr137c	1.43647	0.0019	0.030682
Gps1	-0.646602	0.0011	0.012224	Hspg2	-1.38437	5.00E-05	0.000925573	Dmd	-0.68841	0.0007	0.00854137	Fam189a2	-1.30857	0.0002	0.00307356					M6pr	-0.639658	0.0002	0.00355692	Dvl3	1.37165	0.00045	0.00681787					Sacs	1.23179	5.00E-05	0.00165743					Gpr141	3.00096	5.00E-05	0.00165743
Gps2	-0.927849	5.00E-05	0.000925573	Hsph1	1.27933	5.00E-05	0.000925573	Dmkn	0.953513	0.00055	0.00705419	Fam198b	-1.07383	0.00345	0.0293513					Maff	1.44812	5.00E-05	0.0010995	Dynll1	-0.780345	0.00025	0.00426402					Samsn1	-0.69355	0.0013	0.0238829					Gpr146	1.02235	5.00E-05	0.00165743
Gpx1	0.493767	0.00235	0.0219713	Htr7	3.49823	5.00E-05	0.000925573	Dmxl2	0.651464	0.0004	0.0054559	Fam20b	-0.906542	0.00165	0.0167635					Mafk	0.772076	0.00025	0.00426402	Dynll2	1.18961	0.0002	0.00355692					Sap30bp	-0.961741	0.0005	0.0116927					Gpr15	2.05315	0.00175	0.0291454
Gpx2	1.0069	0.0006	0.00756478	Hyou1	0.999937	5.00E-05	0.000925573	Dnahc11	-1.32296	0.0001	0.0017077	Fam20c	2.44068	5.00E-05	0.000925573					Mal	-0.692996	0.00055	0.00799146	Dynlrb1	-1.00241	5.00E-05	0.0010995					Sar1a	-1.16771	0.0001	0.00304566					Gpr153	-1.54058	5.00E-05	0.00165743
Gpx8	-0.542198	0.00145	0.0151966	I830012O16Rik	2.15415	5.00E-05	0.000925573	Dnahc5	-0.874896	5.00E-05	0.000925573	Fam25c	-3.15426	0.00055	0.00705419					Malat1	1.24005	5.00E-05	0.0010995	Dynlt3	-0.829034	0.0003	0.0049112					Sat1	-0.561315	0.0013	0.0238829					Gpr171	1.77868	0.00155	0.0270308
Grb7	-0.719372	0.00145	0.0151966	I830077J02Rik	1.30121	0.0024	0.022326	Dnahc8	-0.898627	5.00E-05	0.000925573	Fam3b	-2.74659	0.00065	0.00805504					Man2a1	0.760496	0.0001	0.0020003	Dysf	1.74875	5.00E-05	0.0010995					Sbds	-0.793918	0.0001	0.00304566					Gpr174	-1.25077	0.0034	0.0478687
Grn	-1.02732	5.00E-05	0.000925573	Icam1,Icam4	0.767837	5.00E-05	0.000925573	Dnajb1	0.603995	0.00445	0.0355428	Fam46b	1.53151	0.0018	0.0179321					Manea	-0.605201	0.00105	0.0133136	E030010A14Rik	2.18114	5.00E-05	0.0010995					Sbf2	0.623949	0.00125	0.0231985					Gpr179	2.21785	5.00E-05	0.00165743
Grpel1	-0.541303	0.00665	0.0478358	Ido1	8.05735	5.00E-05	0.000925573	Dnajb11	0.658661	0.0007	0.00854137	Fam46c	-0.885085	0.00415	0.0337162					Maoa	-0.591471	0.0023	0.0240997	E130203B14Rik	1.05666	0.0002	0.00355692					Sbsn	-1.06968	0.00015	0.00430602					Gpr35	1.50556	5.00E-05	0.00165743
Gsdmd	0.53537	0.00125	0.0135107	Ier5	0.818399	0.00045	0.00600114	Dnajb4	-0.628118	0.00065	0.00805504	Fam49b	1.61453	5.00E-05	0.000925573					Map1lc3a	-0.898765	5.00E-05	0.0010995	E330016A19Rik	1.49418	0.0005	0.00740726					Scarna13	-0.969034	5.00E-05	0.00165743					Gpr65	2.02996	5.00E-05	0.00165743
Gspt1	0.48917	0.0021	0.0201864	Ifi202b	4.05637	5.00E-05	0.000925573	Dnajb9	0.585735	0.00125	0.0135107	Fam53b,Mettl10	-1.41822	0.00085	0.00995798					Map2k2	-0.625823	0.00335	0.0320432	E330033B04Rik	3.01222	5.00E-05	0.0010995					Scarna6	-0.943247	0.00335	0.0473531					Gpr88	1.43939	0.0004	0.00976269
Gsr	0.677099	0.0002	0.00307356	Ifi27l2a	1.47284	5.00E-05	0.000925573	Dnajc2	0.980445	5.00E-05	0.000925573	Fam53c	1.09238	0.00625	0.0456494					Map3k6	1.94718	5.00E-05	0.0010995	Ear2,Ear3	-1.45534	5.00E-05	0.0010995					Scgb3a1	-1.38118	5.00E-05	0.00165743					Gpr97	1.50706	0.0005	0.0116927
Gsta4	-0.48317	0.00295	0.0260806	Ifi35	1.41711	5.00E-05	0.000925573	Dnajc21	1.01108	5.00E-05	0.000925573	Fam65b	2.16844	5.00E-05	0.000925573					Map3k8	0.915527	0.00015	0.0028095	Ebi3	2.07851	0.0036	0.0338005					Scgb3a2	-0.797209	5.00E-05	0.00165743					Gpx2	1.2751	0.00225	0.0349221
Gstm5	-0.554085	0.00705	0.049957	Ifi44	3.96544	5.00E-05	0.000925573	Dnajc5b	1.49558	0.0013	0.0139244	Fam82a1	-1.02191	0.00555	0.0418534					Mapk3	-0.614613	0.003	0.0295051	Ebpl	-1.26584	5.00E-05	0.0010995					Scn3a	0.594901	0.00295	0.0430642					Gpx3	1.5237	5.00E-05	0.00165743
Gstp1,Gstp2	-0.805903	0.00075	0.00902607	Ifih1	1.65262	5.00E-05	0.000925573	Dnajc7	1.24048	5.00E-05	0.000925573	Fam83b	-1.17993	0.0028	0.0250866					Mapt	0.605712	0.0035	0.0331165	Ech1	-0.733994	0.00045	0.00681787					Scn7a	0.687777	5.00E-05	0.00165743					Grb14	-0.967527	5.00E-05	0.00165743
Gstz1	-0.505288	0.00575	0.0429414	Ifit1	3.56244	5.00E-05	0.000925573	Dnase2a	0.832201	0.00355	0.0299858	Fam96a	1.35123	5.00E-05	0.000925573					Marcksl1	1.48423	5.00E-05	0.0010995	Echdc2	-1.12995	0.0057	0.0474785					Sdf2l1	-0.867409	0.0007	0.0152047					Grcc10	-0.764705	0.00075	0.0160197
Gtf2a1	0.448388	0.00455	0.0361451	Ifit2	2.28736	5.00E-05	0.000925573	Dnm3	-1.36423	0.0013	0.0139244	Fas	0.933293	0.00415	0.0337162					Marveld2	-0.792944	0.00175	0.0195992	Ecm1	1.13203	0.0025	0.0256504					Sdf4,Tnfrsf4	-0.6886	0.0001	0.00304566					Grem2	-0.791689	0.0006	0.0134552
Gtf2b	1.36878	5.00E-05	0.000925573	Ifit3	3.0558	5.00E-05	0.000925573	Dnmt1	0.672833	0.00105	0.0117939	Fasn	-1.31123	0.0001	0.0017077					Mb	-0.889182	0.00025	0.00426402	Ecscr	-0.775907	0.0004	0.00620068					Sdhb	-0.68354	0.0002	0.00549855					Grina	1.24276	5.00E-05	0.00165743
Gtf2e2	0.610727	0.001	0.0113448	Ifitm1	2.12993	5.00E-05	0.000925573	Doc2g	-2.87666	0.00065	0.00805504	Fat3	-1.95197	0.0001	0.0017077					Mbd1	1.13162	5.00E-05	0.0010995	Eda2r	-1.1365	0.0038	0.0350917					Sec11c	-0.566443	0.0025	0.0379687					Grk1	2.52119	5.00E-05	0.00165743
Gtf3c1	-0.543053	0.0019	0.0186953	Ifitm2	1.21196	5.00E-05	0.000925573	Dock1	-0.762384	0.00265	0.0240735	Fat4	-1.08939	0.00575	0.0429414					Mbip	-0.798173	0.0002	0.00355692	Edil3	-1.3311	5.00E-05	0.0010995					Sec22a	-0.798941	0.0003	0.00771512					Grn	1.06878	5.00E-05	0.00165743
Gtl3	-0.628119	0.0039	0.0321771	Ifitm3	1.3278	5.00E-05	0.000925573	Dock11	0.7448	0.00035	0.00489649	Fbln5	-2.44651	5.00E-05	0.000925573					Mccc1	0.744663	0.0021	0.0224551	Edn3	-1.09274	0.0017	0.0191641					Sec61g	-0.797839	5.00E-05	0.00165743					Grp	-2.09087	0.00015	0.00430602
Gtpbp4	0.48334	0.0031	0.0270835	Ifitm6	4.06591	5.00E-05	0.000925573	Dock4	-1.21787	0.0012	0.0130926	Fbp1	1.71249	0.0025	0.0230294					Mcf2l	0.627236	0.0017	0.0191641	Ednrb	-1.16221	5.00E-05	0.0010995					Selk	-0.520096	0.00215	0.0337347					Grrp1	2.2176	5.00E-05	0.00165743
Gucy1a2	0.780358	5.00E-05	0.000925573	Ifltd1	-1.7055	5.00E-05	0.000925573	Dock5	1.0245	5.00E-05	0.000925573	Fbrs	1.25337	0.00055	0.00705419					Mctp1	-1.24354	0.0001	0.0020003	Eea1	0.774616	0.0003	0.0049112					Sema3a	0.501959	0.00215	0.0337347					Gsdmd	1.76493	5.00E-05	0.00165743
Guf1	0.543861	0.0067	0.0481091	Ifnar2	0.802133	0.0003	0.00431406	Dock6	-1.25538	5.00E-05	0.000925573	Fbxl5	2.7643	5.00E-05	0.000925573					Mctp1	-4.10977	0.00435	0.0388444	Efcab4a	-1.08355	5.00E-05	0.0010995					Sema3e	0.641442	5.00E-05	0.00165743					Gsta2	-1.31029	0.0029	0.0425059
Gvin1	2.36971	5.00E-05	0.000925573	Ifng	4.24252	0.0014	0.0147792	Dock7	-0.892501	0.00115	0.0126619	Fbxo34	1.32687	0.00025	0.00369895					Mdm2	0.897198	5.00E-05	0.0010995	Efemp1	-1.34619	5.00E-05	0.0010995					Sema5a	0.754993	5.00E-05	0.00165743					Gsta4	-1.10158	5.00E-05	0.00165743
Gyk	0.516028	0.0064	0.0464833	Ifngr2	0.999536	5.00E-05	0.000925573	Dok2	1.11608	5.00E-05	0.000925573	Fbxo4	1.04367	0.0016	0.016381					Med8	-0.807062	5.00E-05	0.0010995	Efha1	-1.07423	5.00E-05	0.0010995					Sema6a	0.91878	5.00E-05	0.00165743					Gstm2,Gstm6	-0.715066	0.0014	0.0251303
H1f0	-1.06528	5.00E-05	0.000925573	Ifrd1	1.2163	0.0001	0.0017077	Dok3	1.42157	5.00E-05	0.000925573	Fbxo9	-0.924554	0.0048	0.0375492					Mefv	3.66899	5.00E-05	0.0010995	Efhd2	0.608521	0.00425	0.0381557					Sema6d	0.774873	0.00015	0.00430602					Gsto1	-0.93313	0.00015	0.00430602
H28	1.27534	0.00425	0.0343305	Ift74	0.88263	0.00015	0.00241216	Dopey1	-0.625802	0.004	0.0328084	Fcamr	2.74012	0.0001	0.0017077					Meox1	-0.921167	0.0001	0.0020003	Efna1	-1.28939	5.00E-05	0.0010995					Serpinb3a,Serpinb3b,Serpinb3c	-0.828139	0.00085	0.0175546					Gstt1	-1.06579	5.00E-05	0.00165743
H2afv	-0.743539	0.0028	0.0250866	Igf2	-1.14305	0.0033	0.0283926	Dpep1	-0.601204	0.002	0.0194343	Fcer1g	3.73663	5.00E-05	0.000925573					Meox2	-0.762815	0.00095	0.0123069	Efna5	1.76796	5.00E-05	0.0010995					Serping1	0.63883	0.0019	0.030682					Gtpbp2	1.31495	0.0006	0.0134552
H2-Ea-ps	0.506881	0.0023	0.0216192	Igf2bp2	1.19136	0.0002	0.00307356	Dpep2	0.942732	0.00035	0.00489649	Fcgr1	3.25915	5.00E-05	0.000925573					Mettl21a	-0.736173	0.00265	0.0268088	Efnb1	0.86037	0.0004	0.00620068					Setd2	0.702448	5.00E-05	0.00165743					Gucy1a2	-0.901767	0.0001	0.00304566
H2-Ob	-0.752051	0.00395	0.0324955	Igfbp2	-2.01574	5.00E-05	0.000925573	Dpm3	-1.47828	5.00E-05	0.000925573	Fcgr2b	2.57035	5.00E-05	0.000925573					Mfap4	-0.818104	5.00E-05	0.0010995	Egfl6	-1.14742	5.00E-05	0.0010995					Setx	0.507061	0.0025	0.0379687					Gucy1a3	-0.97049	5.00E-05	0.00165743
Hadh	-0.794189	0.0001	0.0017077	Igfbp3	-0.864474	5.00E-05	0.000925573	Dpp4	-1.42871	5.00E-05	0.000925573	Fcgr3	2.02211	5.00E-05	0.000925573					Mfap5	-0.906494	0.00075	0.0102146	Egfl7	-0.890338	5.00E-05	0.0010995					Sf1	0.735412	0.0025	0.0379687					Gucy1b3	-1.02698	5.00E-05	0.00165743
Haghl	-1.02862	0.00175	0.0175331	Igfbp5	-1.11909	5.00E-05	0.000925573	Dpp7	0.929959	0.0002	0.00307356	Fcgr4	3.54244	5.00E-05	0.000925573					Mfn2	0.877117	0.0003	0.0049112	Egflam	-0.988545	0.00015	0.0028095					Sftpd	-0.840071	0.0002	0.00549855					Guk1	-0.934972	5.00E-05	0.00165743
Haus1	0.843658	0.0005	0.00653265	Igsf3	-0.908628	0.0018	0.0179321	Dpt	-1.52829	5.00E-05	0.000925573	Fdps	-0.813562	0.00605	0.0445817					Mfng	-1.03015	0.002	0.0217143	Egfr	1.00407	0.0001	0.0020003					Sh2b3	1.25048	0.00025	0.00662965					Gvin1	3.33245	5.00E-05	0.00165743
Haus3,Poln	0.597651	0.00235	0.0219713	Igsf6	2.85524	5.00E-05	0.000925573	Dpysl2	-0.689285	0.00105	0.0117939	Fermt3	1.22718	0.00085	0.00995798					Mgat1	-0.67214	0.0014	0.0165355	Egln3	1.37589	5.00E-05	0.0010995					Shank3	1.00182	0.00335	0.0473531					Gyg	-0.927681	5.00E-05	0.00165743
Hbb-b1,Hbb-b2	-0.887648	5.00E-05	0.000925573	Igtp	4.60239	5.00E-05	0.000925573	Dtd1	-0.727936	0.00565	0.0423996	Fes	1.57754	5.00E-05	0.000925573					Mgp	-0.876944	5.00E-05	0.0010995	Egr1	4.59952	5.00E-05	0.0010995					Shfm1	-0.579118	0.0014	0.0251303					Gypc	0.877388	0.0011	0.0211294
Hbxip	-0.864047	5.00E-05	0.000925573	Ikbke	2.39148	5.00E-05	0.000925573	Dtnb	-1.18014	5.00E-05	0.000925573	Ffar2	3.0927	0.00155	0.0159863					Mgst1	-0.968094	5.00E-05	0.0010995	Egr2	1.88624	0.00015	0.0028095					Shroom2	0.706235	0.002	0.0319057					Gzma	1.95318	5.00E-05	0.00165743
Hdac2	0.753913	0.0001	0.0017077	Il10ra	0.926204	0.00035	0.00489649	Dusp1	1.13821	5.00E-05	0.000925573	Fga	2.98115	0.00165	0.0167635					Mgst3	-0.986158	5.00E-05	0.0010995	Ehd1	1.54003	5.00E-05	0.0010995					Shroom4	0.808603	0.00065	0.0143486					Gzmb	3.9204	5.00E-05	0.00165743
Heatr7a	-0.971138	0.0015	0.0155955	Il12b	1.64132	0.001	0.0113448	Dusp16	1.25016	5.00E-05	0.000925573	Fgb	2.42744	5.00E-05	0.000925573					Micall1	1.19666	0.00195	0.0213625	Ehd4	-1.08873	5.00E-05	0.0010995					Sirpa	0.669963	0.00025	0.00662965					H19	-2.00998	5.00E-05	0.00165743
Hebp1	-0.607705	0.0064	0.0464833	Il13ra1	1.02219	5.00E-05	0.000925573	Dusp2	1.75292	5.00E-05	0.000925573	Fgd3	1.43251	0.00255	0.0233859					Mid2	-0.538291	0.0042	0.037807	Ehf	0.77122	0.0004	0.00620068					Skil	0.529253	0.0015	0.0263809					H28	4.19479	5.00E-05	0.00165743
Hectd3	-0.616932	0.00135	0.0143449	Il13ra2	3.89668	5.00E-05	0.000925573	Dusp3	-0.545556	0.0041	0.0334135	Fgf1	-1.79344	5.00E-05	0.000925573					Mir1932	1.40844	5.00E-05	0.0010995	Eif1a	1.21452	5.00E-05	0.0010995					Slc22a23	0.723087	0.0012	0.0224826					H28	4.32212	5.00E-05	0.00165743
Hecw2	1.38776	5.00E-05	0.000925573	Il15ra	1.30356	5.00E-05	0.000925573	Dusp5	1.1881	0.00035	0.00489649	Fgf12	-1.83244	0.00145	0.0151966					Mir599,Mir875	#NAME?	5.00E-05	0.0010995	Eif2ak2	1.40837	5.00E-05	0.0010995					Slc23a2	0.622972	0.00075	0.0160197					H2-Ab1	1.61108	5.00E-05	0.00165743
Herc3	-0.617307	0.00665	0.0478358	Il17a	7.34953	0.00105	0.0117939	Dync1li2	-0.793297	0.0004	0.0054559	Fgg	2.31092	5.00E-05	0.000925573					Mis12	0.612332	0.0025	0.0256504	Eif2c2	1.05995	5.00E-05	0.0010995					Slc24a3	#NAME?	0.0034	0.0478687					H2-Bl,H2-T23	2.99794	5.00E-05	0.00165743
Herc6	0.869107	5.00E-05	0.000925573	Il17f	inf	5.00E-05	0.000925573	Dynll2	1.61941	5.00E-05	0.000925573	Fgr	2.46031	5.00E-05	0.000925573					Mitd1	0.706287	0.00295	0.0291321	Eif2s2	1.03131	5.00E-05	0.0010995					Slc38a2	0.623484	0.00045	0.0107508					H2-D1,H2-Q4	2.00866	5.00E-05	0.00165743
Hgf	0.466133	0.0061	0.044845	Il17re	-1.01641	0.0041	0.0334135	Dynlrb2	-0.626182	0.0053	0.040445	Fhl1	-1.4205	0.0005	0.00653265					Mlkl	1.31782	5.00E-05	0.0010995	Eif3a	0.871383	5.00E-05	0.0010995					Slc44a1	0.581034	0.0011	0.0211294					H2-Eb1	0.924397	5.00E-05	0.00165743
Hgs	-0.687661	0.00075	0.00902607	Il18bp,Rnf121	2.64653	5.00E-05	0.000925573	Dynlt1f	1.00959	0.0004	0.0054559	Figf,Pir	-1.41011	5.00E-05	0.000925573					Mll2	0.931665	5.00E-05	0.0010995	Eif3c	0.617954	0.00325	0.0313045					Slc6a6	0.671125	0.0007	0.0152047					H2-K1	1.9659	5.00E-05	0.00165743
Hiat1	0.724065	5.00E-05	0.000925573	Il18rap	2.02816	5.00E-05	0.000925573	Dysf	1.04245	5.00E-05	0.000925573	Fkbp1a	1.31979	0.0001	0.0017077					Mlxip	0.965814	5.00E-05	0.0010995	Eif3g	-0.698509	0.00155	0.0178691					Slc7a2	0.636251	0.00075	0.0160197					H2-M3	1.48783	5.00E-05	0.00165743
Hiatl1	0.667217	5.00E-05	0.000925573	Il1a	3.12023	5.00E-05	0.000925573	E130203B14Rik	0.885445	5.00E-05	0.000925573	Fkbp1b	1.57823	0.0021	0.0201864					Mmp12	-0.871863	0.0019	0.0209087	Eif3i	-0.839497	5.00E-05	0.0010995					Slco4c1	0.964592	5.00E-05	0.00165743					H2-Ob	-1.4643	5.00E-05	0.00165743
Hif1a	0.864784	5.00E-05	0.000925573	Il1b	5.34417	5.00E-05	0.000925573	E130308A19Rik	-0.988128	0.00315	0.0274047	Fkbp5	3.79492	5.00E-05	0.000925573					Mmp14	0.72892	0.00195	0.0213625	Eif3k	-0.800477	0.0002	0.00355692					Slit2	0.809807	0.0001	0.00304566					H2-Q10	1.56103	0.0008	0.0168011
Hint2	-0.54638	0.0058	0.043213	Il1f9	3.64863	5.00E-05	0.000925573	E230029C05Rik	3.17102	0.0004	0.0054559	Fkbp7	-1.61429	5.00E-05	0.000925573					Mmp8	4.41839	5.00E-05	0.0010995	Eif4a1	0.709993	0.00255	0.0260398					Slit3	1.57566	5.00E-05	0.00165743					H2-Q6	2.1813	5.00E-05	0.00165743
Hipk2	-0.740223	0.0005	0.00653265	Il1r2	4.74214	5.00E-05	0.000925573	E2f1	1.20747	0.00105	0.0117939	Fkbp8	1.22315	0.00055	0.00705419					Mnda	2.41693	5.00E-05	0.0010995	Eif4ebp1	0.820608	0.00515	0.0440435					Slpi	-1.13519	5.00E-05	0.00165743					H2-Q7	2.40373	5.00E-05	0.00165743
Hipk3	0.74371	5.00E-05	0.000925573	Il1rap	0.983523	5.00E-05	0.000925573	E330011O21Rik	1.05198	0.0055	0.041577	Fkbp9	-0.991555	0.0013	0.0139244					Mns1	1.17885	0.00205	0.0221195	Eif4g1	1.00832	5.00E-05	0.0010995					Smg1	0.737159	5.00E-05	0.00165743					H2-Q8	1.98574	5.00E-05	0.00165743
Hirip3	-0.890963	0.00335	0.0287177	Il1rn	5.37909	5.00E-05	0.000925573	E330016A19Rik	1.77948	5.00E-05	0.000925573	Fktn	-1.00604	0.0062	0.0453761					Mob3c	2.28557	5.00E-05	0.0010995	Eif4g3	0.863633	0.00025	0.00426402					Sncg	-1.43243	5.00E-05	0.00165743					H2-T10,H2-T22,H2-T9	2.10576	5.00E-05	0.00165743
Hist1h1a	-1.18745	5.00E-05	0.000925573	Il2rg	1.09354	5.00E-05	0.000925573	E330033B04Rik	-2.58255	5.00E-05	0.000925573	Flna	1.04129	0.0064	0.0464833					Mocs2	-0.560935	0.0028	0.0279426	Eif5	0.723926	0.0017	0.0191641					Snora30	1.24135	0.0004	0.00976269					H2-T24	2.61636	5.00E-05	0.00165743
Hist1h2bl	-1.24566	5.00E-05	0.000925573	Il4i1,Nup62,Nup62-il4i1	1.26648	0.0001	0.0017077	Ear11	5.29305	0.00015	0.00241216	Fmnl1	2.89199	5.00E-05	0.000925573					Mon1b,Syce1l	0.762679	0.0053	0.0450176	Eif5b	1.01348	5.00E-05	0.0010995					Snrnp27	-0.722431	0.00015	0.00430602					H6pd,Spsb1	0.750105	5.00E-05	0.00165743
Hist1h4h	-0.866079	5.00E-05	0.000925573	Il4ra	0.892945	5.00E-05	0.000925573	Ebi3	3.0704	5.00E-05	0.000925573	Fmnl2	2.45588	0.0002	0.00307356					Mpeg1	0.511405	0.0041	0.0371041	Elf3	2.41683	5.00E-05	0.0010995					Snrpb	-1.14996	0.0001	0.00304566					Hacl1	-0.898164	0.0023	0.0355412
Hist2h2aa1	-1.19613	0.002	0.0194343	Il6	8.56013	0.00345	0.0293513	Ebp	-0.677628	0.0028	0.0250866	Fmo1	-1.41814	0.00035	0.00489649					Mphosph8	0.706417	0.004	0.036414	Elf4	1.11236	5.00E-05	0.0010995					Snrpd1	-0.882581	0.0001	0.00304566					Hadh	-0.832584	0.00155	0.0270308
Hist2h2bb	-0.661884	0.0001	0.0017077	Il7	3.26662	5.00E-05	0.000925573	Echs1	-0.669956	0.00195	0.0190617	Fmo3	-1.20607	0.0026	0.023737					Mpv17	-0.510326	0.00545	0.0458506	Elk3	-1.31954	5.00E-05	0.0010995					Snrpd2	-0.645773	0.00155	0.0270308					Hap1	2.63844	5.00E-05	0.00165743
Hist4h4	-1.09397	5.00E-05	0.000925573	Impdh1	-0.772508	0.0053	0.040445	Ecscr	-0.791887	5.00E-05	0.000925573	Fndc3b	1.22535	0.00025	0.00369895					Mrpl11	-0.7664	0.0007	0.00968181	Elk4	1.41305	5.00E-05	0.0010995					Snrpf	-0.923041	0.0001	0.00304566					Has1	2.28827	0.0001	0.00304566
Hmcn1	-0.448714	0.0052	0.0398672	Inhba	3.42127	5.00E-05	0.000925573	Ect2	0.917729	0.0013	0.0139244	Fnip2	1.1317	0.0003	0.00431406					Mrpl13	-0.646197	0.00055	0.00799146	Ell2	0.779332	0.0003	0.0049112					Sntb1	1.13531	5.00E-05	0.00165743					Hba-a1,Hba-a2	-0.940024	5.00E-05	0.00165743
Hmg20a	-0.751725	0.003	0.0264099	Inhbb	0.919037	0.00555	0.0418534	Edem1	0.811488	5.00E-05	0.000925573	Fos	2.57062	5.00E-05	0.000925573					Mrpl23	-0.799003	5.00E-05	0.0010995	Elmod1	-0.860557	0.00275	0.0275612					Snx2	-0.498855	0.0035	0.0489642					Hba-a1,Hba-a2	-1.20813	5.00E-05	0.00165743
Hmgcs2	-0.744995	0.0002	0.00307356	Inmt	-1.55504	5.00E-05	0.000925573	Edil3	-1.01834	5.00E-05	0.000925573	Fosl2	3.36394	5.00E-05	0.000925573					Mrpl30	-0.611447	0.00225	0.0236719	Eln	0.895519	0.00075	0.0102146					Snx22	-1.26264	0.00245	0.0373674					Hbb-b1,Hbb-b2	-1.0399	5.00E-05	0.00165743
Hmgn5	0.629646	0.00675	0.0483671	Inpp5k	-0.898734	0.0002	0.00307356	Ednrb	-0.781192	5.00E-05	0.000925573	Foxp2	-1.3662	0.00075	0.00902607					Mrpl33	-0.643072	0.00175	0.0195992	Elovl1	-1.14667	5.00E-05	0.0010995					Snx8	-0.902475	0.001	0.0197123					Hcls1	0.999298	0.00015	0.00430602
Hmox2	-0.746191	0.00615	0.0451098	Ipcef1	1.10996	0.0002	0.00307356	Eed	0.609408	0.00135	0.0143449	Foxp4	1.66267	0.0003	0.00431406					Mrpl34	-0.926609	0.0022	0.0232895	Elp2	-0.729886	0.00195	0.0213625					Sod1	-0.476498	0.0026	0.0391167					Hdc	1.1398	5.00E-05	0.00165743
Hnf1b	-1.34474	5.00E-05	0.000925573	Iqcj,Iqcj-schip1,Schip1	0.701518	0.0024	0.022326	Eef1d	-0.565275	0.00245	0.0226794	Fpr1	3.96155	5.00E-05	0.000925573					Mrpl4	-0.824214	0.0027	0.0271922	Eltd1	-0.693963	0.00125	0.0151373					Sorl1	0.984259	5.00E-05	0.00165743					Hectd1	0.721279	0.00025	0.00662965
Hnrnpa0	0.474505	0.004	0.0328084	Iqsec1	-0.695468	0.00395	0.0324955	Eef1e1	0.673164	0.00685	0.0489259	Fpr2	4.84528	5.00E-05	0.000925573					Mrpl9	0.686566	0.0027	0.0271922	Emcn	-1.34598	5.00E-05	0.0010995					Sort1	0.492311	0.0018	0.0297719					Hepacam2	-1.28629	0.00195	0.0312902
Hnrnpul1	-0.52846	0.00315	0.0274047	Irak3	1.39741	5.00E-05	0.000925573	Efcab2	-0.740658	0.00325	0.0280617	Frem1	-1.15111	0.0036	0.0302979					Mrps17	-0.778288	0.00095	0.0123069	Emilin1	0.991583	0.00075	0.0102146					Sos1	0.751402	0.00025	0.00662965					Heph	-1.01157	5.00E-05	0.00165743
Hnrpll	0.592253	0.0006	0.00756478	Irf1	2.40404	5.00E-05	0.000925573	Efcab4a	-1.10052	5.00E-05	0.000925573	Frrs1	2.15928	0.0002	0.00307356					Mrps21	-0.639383	0.00165	0.0187167	Emilin2	1.81198	5.00E-05	0.0010995					Sox4	0.766541	0.00115	0.0217739					Herc6	4.06122	5.00E-05	0.00165743
Homer1	1.01109	5.00E-05	0.000925573	Irf4	-0.961808	0.0061	0.044845	Efemp1	-1.69342	5.00E-05	0.000925573	Fst	4.20533	5.00E-05	0.000925573					Mrps24	-1.11375	5.00E-05	0.0010995	Emp2	-0.896465	5.00E-05	0.0010995					Sox7	0.803298	0.00045	0.0107508					Hey1	-2.07165	5.00E-05	0.00165743
Hp	0.44933	0.00455	0.0361451	Irf5	0.826087	0.00125	0.0135107	Efhd2	1.24261	5.00E-05	0.000925573	Fth1	2.50756	0.00505	0.0390076					Mrps28	-1.13946	5.00E-05	0.0010995	Emp3	-1.01724	0.0022	0.0232895					Sp1	0.54003	0.00135	0.0244637					Hhip	-1.30236	5.00E-05	0.00165743
Hp1bp3	-0.489734	0.00155	0.0159863	Irf7	4.06093	5.00E-05	0.000925573	Efna1	-1.00296	5.00E-05	0.000925573	Furin	2.86372	5.00E-05	0.000925573					Mrps33	-0.812382	5.00E-05	0.0010995	Enc1	2.78507	5.00E-05	0.0010995					Spcs1	-0.762877	0.00165	0.0281977					Hif1a	1.11095	5.00E-05	0.00165743
Hpx	2.25825	0.0007	0.00854137	Irf8	1.37699	5.00E-05	0.000925573	Efna5	0.772944	0.0033	0.0283926	Fus	1.95301	5.00E-05	0.000925573					Ms4a1	-1.08208	5.00E-05	0.0010995	Eng	1.31255	5.00E-05	0.0010995					Spnb2	0.549195	0.0028	0.041377					Hilpda	-0.863854	0.001	0.0197123
Hsbp1	-0.553068	0.0005	0.00653265	Irf9,Rnf31	1.55303	5.00E-05	0.000925573	Efnb1	0.858965	5.00E-05	0.000925573	Fut4	1.48459	0.0008	0.00949984					Ms4a4c	1.59749	5.00E-05	0.0010995	Eno1	1.21064	5.00E-05	0.0010995					Spon1	1.03459	5.00E-05	0.00165743					Hint1	0.634676	0.0004	0.00976269
Hsf4	-1.12076	0.0001	0.0017077	Irg1	10.311	5.00E-05	0.000925573	Efnb2	-1.57577	0.00035	0.00489649	Fxyd1	-1.52259	0.0004	0.0054559					Ms4a4d	1.04171	5.00E-05	0.0010995	Enpep	-1.08973	5.00E-05	0.0010995					Srgap2	0.837883	0.0009	0.0182667					Hist1h1a	-1.34383	0.00135	0.0244637
Hsp90aa1	0.644612	0.0006	0.00756478	Irgm1	4.13362	5.00E-05	0.000925573	Egfl6	-1.66625	5.00E-05	0.000925573	Fxyd5	1.96673	5.00E-05	0.000925573					Ms4a6c	1.83616	5.00E-05	0.0010995	Enpp4	1.48378	5.00E-05	0.0010995					Srp14	-0.618928	0.0004	0.00976269					Hist4h4	-1.01577	5.00E-05	0.00165743
Hspa1a	1.67989	5.00E-05	0.000925573	Irgm2	3.84601	5.00E-05	0.000925573	Egfl7	-0.754639	0.0005	0.00653265	Fyb	1.83773	5.00E-05	0.000925573					Ms4a6d	1.62852	5.00E-05	0.0010995	Entpd3	2.11706	0.0015	0.017437					Srrm2	1.16265	5.00E-05	0.00165743					Hk2	0.970969	0.00325	0.0462862
Hspa1b	1.82502	5.00E-05	0.000925573	Irs1	-0.924981	0.00055	0.00705419	Egflam	-1.12879	5.00E-05	0.000925573	G0s2	1.57633	0.00015	0.00241216					Ms4a8a	0.843129	0.00345	0.032754	Ep300	0.814176	5.00E-05	0.0010995					Srsf5	-0.963833	5.00E-05	0.00165743					Hk3	2.35078	5.00E-05	0.00165743
Hspb7	-0.784863	0.00055	0.00705419	Isg15	4.35818	5.00E-05	0.000925573	Egr1	2.00731	5.00E-05	0.000925573	G6pdx	2.40485	5.00E-05	0.000925573					Msl3	-0.829862	0.00295	0.0291321	Epb4.1	1.67778	5.00E-05	0.0010995					Ssb	-0.615426	0.0004	0.00976269					Hlf	-2.19846	5.00E-05	0.00165743
Hspg2	-0.924022	5.00E-05	0.000925573	Isg20	1.57309	5.00E-05	0.000925573	Egr2	1.17194	0.0012	0.0130926	Gab2	1.23499	0.00015	0.00241216					Msr1	1.06521	0.00015	0.0028095	Epb4.1l3	-0.896705	0.0014	0.0165355					Ssbp1	-0.724298	0.00095	0.0189792					Hmcn1	-2.51877	5.00E-05	0.00165743
Hyal1,Hyal3,Nat6	-0.728859	0.0023	0.0216192	Itga2b	2.22583	0.00265	0.0240735	Ehbp1l1	0.957951	5.00E-05	0.000925573	Gabarap	0.906466	0.00285	0.0254147					Mt1	1.96245	5.00E-05	0.0010995	Epb4.1l5	-0.77936	0.00065	0.00913729					Ssh2	0.594755	0.00055	0.0125887					Hmga1	1.07185	0.0019	0.030682
Iars	0.498375	0.00225	0.021266	Itga6	0.827556	0.00275	0.0247647	Ehd1	1.28316	5.00E-05	0.000925573	Gadd45a	3.12996	5.00E-05	0.000925573					Mt2	2.73501	5.00E-05	0.0010995	Epdr1	-1.05944	0.0054	0.0455363					Ssna1	-0.759336	0.00215	0.0337347					Hmgcs1	-0.608974	0.00155	0.0270308
Ict1	-0.733344	0.00035	0.00489649	Itga7	1.48862	5.00E-05	0.000925573	Ehf	0.553008	0.00275	0.0247647	Gadd45b	1.44922	5.00E-05	0.000925573					Mtap2	-0.585559	0.0045	0.0398732	Epha2	0.890225	0.00085	0.0112497					Ssu72	-0.78592	5.00E-05	0.00165743					Hmgcs2	1.33167	5.00E-05	0.00165743
Id2	-0.477751	0.0051	0.0392806	Itga8	-1.49685	5.00E-05	0.000925573	Eif1a	1.10005	0.00065	0.00805504	Gadd45g	1.06442	0.00685	0.0489259					Mthfd1	-0.989118	0.0001	0.0020003	Ephx1	-1.0393	5.00E-05	0.0010995					St3gal1	0.745549	0.00195	0.0312902					Hmgn5	0.936459	0.0005	0.0116927
Idh2	-0.524183	0.0041	0.0334135	Itgam	2.43112	5.00E-05	0.000925573	Eif2ak2	0.985624	5.00E-05	0.000925573	Galnt12	-1.45792	0.00675	0.0483671					Mtss1	-0.640675	0.00045	0.00681787	Epn3	0.944902	0.00215	0.0228658					Stard13	0.556293	0.0023	0.0355412					Hmox1	1.2751	0.0002	0.00549855
Ido1	2.55342	0.0065	0.0470325	Itgb1bp2	-1.16996	0.00245	0.0226794	Eif2b2	0.950144	0.00095	0.010887	Galntl2	1.26206	5.00E-05	0.000925573					Muc1	0.704191	0.0007	0.00968181	Epsti1	0.853738	0.00205	0.0221195					Stk25	-0.648629	0.0026	0.0391167					Hnrnpc	0.612437	0.00085	0.0175546
Idua	-0.844128	0.0032	0.0277246	Itgb3	2.10418	5.00E-05	0.000925573	Eif2s1	0.852682	5.00E-05	0.000925573	Galt,Il11ra1	-0.931243	0.00445	0.0355428					Muc5b	0.715234	0.00305	0.0298803	Eral1	-0.984918	0.00195	0.0213625					Strn	0.699456	0.00245	0.0373674					Hnrnph2	0.726847	0.0002	0.00549855
Ifi202b	2.40909	5.00E-05	0.000925573	Itih4	0.925949	0.0001	0.0017077	Eif2s2	0.577036	0.0036	0.0302979	Gap43	-1.69051	0.0049	0.0381343					Murc,Tmeff1	-0.587275	0.00385	0.0354424	Erc1	0.718429	0.00575	0.0477652					Stx8	-1.47911	5.00E-05	0.00165743					Homer1	0.860875	0.0014	0.0251303
Ifi44	1.82738	5.00E-05	0.000925573	Itln1	2.10212	0.00585	0.0434868	Eif3i	-0.520457	0.00665	0.0478358	Gapdh	2.6908	5.00E-05	0.000925573					Mvp	0.923502	5.00E-05	0.0010995	Erdr1	1.70669	5.00E-05	0.0010995					Sub1	-0.540023	0.0008	0.0168011					Hoxa5	-1.00836	0.00185	0.030169
Ifi47,Olfr56	2.47497	5.00E-05	0.000925573	Itpkb	-0.70826	0.0047	0.036998	Eif4a1	0.742154	0.00045	0.00600114	Gas2l3	1.16777	0.00685	0.0489259					Mx1	0.897089	0.00415	0.0374446	Ereg	2.91427	5.00E-05	0.0010995					Suds3	-1.02866	5.00E-05	0.00165743					Hp	1.2025	5.00E-05	0.00165743
Ifih1	0.634752	0.00015	0.00241216	Jak2	0.816465	0.0001	0.0017077	Eif4b	0.663117	0.00035	0.00489649	Gas5,Mir5117	2.17584	5.00E-05	0.000925573					Mx2	1.46316	5.00E-05	0.0010995	Ern1	0.800697	0.00245	0.0252826					Sult1b1	-2.09203	0.00325	0.0462862					Hpse	1.03226	0.00025	0.00662965
Ifit1	0.949698	0.00225	0.021266	Jdp2	1.23423	5.00E-05	0.000925573	Eif4e	1.02059	5.00E-05	0.000925573	Gas7	1.1244	0.00045	0.00600114					Mxd1	1.99456	5.00E-05	0.0010995	Ero1l	1.54371	5.00E-05	0.0010995					Sumf2	0.920727	5.00E-05	0.00165743					Hpx	5.23906	0.00065	0.0143486
Ifit3	0.448771	0.00565	0.0423996	Jhdm1d	0.589222	0.0035	0.0296666	Eif4ebp1	0.988684	5.00E-05	0.000925573	Gbp1	3.20842	5.00E-05	0.000925573					Mybpc1	0.930724	5.00E-05	0.0010995	Errfi1	2.1385	5.00E-05	0.0010995					Sumo1	-1.46239	0.0004	0.00976269					Hsd11b1	0.580766	0.00135	0.0244637
Ifitm1	1.16448	5.00E-05	0.000925573	Jph2	-1.21109	0.0013	0.0139244	Eif5a	0.635021	0.001	0.0113448	Gbp11,Gbp4,Gbp6,Gbp9	1.82898	0.0001	0.0017077					Mybpc2	0.824546	0.00075	0.0102146	Esd	-0.617547	0.00415	0.0374446					Sumo2	-0.524417	0.00125	0.0231985					Hsp90aa1	1.37247	5.00E-05	0.00165743
Ifitm2	0.917406	5.00E-05	0.000925573	Junb	1.63236	5.00E-05	0.000925573	Elf3	1.16109	5.00E-05	0.000925573	Gbp2	2.9385	5.00E-05	0.000925573					Mycbp2	0.759671	0.0027	0.0271922	Esf1	0.841635	5.00E-05	0.0010995					Sumo3	-0.591213	0.0018	0.0297719					Hsp90ab1	1.2505	5.00E-05	0.00165743
Ifitm6	1.99623	5.00E-05	0.000925573	Jup	-0.804143	0.00065	0.00805504	Elf4	0.954777	5.00E-05	0.000925573	Gbp3	2.79331	5.00E-05	0.000925573					Myct1	-1.2374	5.00E-05	0.0010995	Esm1	-2.36811	5.00E-05	0.0010995					Svep1	0.78823	0.0002	0.00549855					Hsp90b1	1.36379	5.00E-05	0.00165743
Ifngr2	0.911768	5.00E-05	0.000925573	Kank4	-0.838023	0.0056	0.0421363	Elf5	-0.921017	0.0041	0.0334135	Gbp5	4.04876	5.00E-05	0.000925573					Myd88	1.75341	5.00E-05	0.0010995	Etf1	0.936421	5.00E-05	0.0010995					Svil	0.62908	0.0021	0.0331102					Hspa1a	2.0369	5.00E-05	0.00165743
Ift74	0.546339	0.00285	0.0254147	Kat2b	0.607622	0.00385	0.0318808	Elk3	-0.579108	0.00545	0.0413095	Gbp7	2.33329	5.00E-05	0.000925573					Myh1	1.34478	5.00E-05	0.0010995	Etnk1	0.95363	5.00E-05	0.0010995					Swi5	-0.701392	5.00E-05	0.00165743					Hspa1b	2.14885	5.00E-05	0.00165743
Igfbp2	-0.898833	5.00E-05	0.000925573	Katna1	1.05003	5.00E-05	0.000925573	Ell2	1.05056	5.00E-05	0.000925573	Gcdh	-1.31511	0.00185	0.018315					Myh10	0.621495	0.0013	0.0156244	Ets2	0.920837	5.00E-05	0.0010995					Syde2	0.752643	0.0018	0.0297719					Hspa1l	1.53277	0.0019	0.030682
Igfbp5	-0.674151	5.00E-05	0.000925573	Kcne2	-0.889847	0.0058	0.043213	Elmod1	-0.751465	0.0046	0.0364374	Gch1	2.47596	5.00E-05	0.000925573					Myh14	1.34721	5.00E-05	0.0010995	Etv1	-0.969357	0.0044	0.0391922					Syf2	-0.766649	0.0005	0.0116927					Hspa4l	0.778794	0.00015	0.00430602
Igfbp6	-0.625297	0.0002	0.00307356	Kcne4	1.32713	5.00E-05	0.000925573	Eln	1.66018	5.00E-05	0.000925573	Gclc	1.32313	0.0005	0.00653265					Myh2	1.30986	5.00E-05	0.0010995	Etv3	0.766299	0.00115	0.0142971					Syne1	0.700845	0.00175	0.0291454					Hspa5	1.41469	5.00E-05	0.00165743
Igsf6	1.49691	0.0001	0.0017077	Kcnj2	0.646214	0.00445	0.0355428	Elovl1	-0.81205	0.0001	0.0017077	Gcnt2	1.68269	5.00E-05	0.000925573					Myh6	1.37895	5.00E-05	0.0010995	Etv6	1.63306	5.00E-05	0.0010995					Syne2	0.686208	5.00E-05	0.00165743					Hspa8	0.958191	0.0001	0.00304566
Igtp	2.77022	5.00E-05	0.000925573	Kcnk3	-1.02257	0.00325	0.0280617	Elovl6	-1.31621	5.00E-05	0.000925573	Gda	2.85655	5.00E-05	0.000925573					Myh7	0.987269	5.00E-05	0.0010995	Exoc6	-0.674873	0.003	0.0295051					Synm	0.633735	0.0012	0.0224826					Hspa9	0.656463	0.0002	0.00549855
Ik	-0.547615	0.00095	0.010887	Kel	-0.920555	0.00215	0.0205554	Emd	0.946572	0.00015	0.00241216	Gde1	-0.795098	0.00705	0.049957					Myh9	0.939891	5.00E-05	0.0010995	Exosc10	0.7406	0.00165	0.0187167					Synpo2	0.719705	0.00025	0.00662965					Hspb1	2.12323	5.00E-05	0.00165743
Ikbkap	-0.625316	0.003	0.0264099	Kit	-1.05808	0.0001	0.0017077	Emid1	-1.18596	0.0025	0.0230294	Gem	1.65081	5.00E-05	0.000925573					Myo18a	0.781642	0.00075	0.0102146	Exph5	-0.656947	0.00275	0.0275612					Taldo1	-0.657005	0.00245	0.0373674					Hspb7	1.46986	5.00E-05	0.00165743
Ikzf3	-0.728479	0.0005	0.00653265	Klf6	0.911839	0.0001	0.0017077	Emilin1	0.737	0.00055	0.00705419	Gfpt2	2.90669	5.00E-05	0.000925573					Myo18b	0.872854	0.0037	0.034426	F10	2.34926	5.00E-05	0.0010995					Tanc2	0.832886	0.0004	0.00976269					Hspb8	1.00476	5.00E-05	0.00165743
Il13ra1	0.985807	5.00E-05	0.000925573	Klhl13	-0.889131	0.0005	0.00653265	Emilin2	2.38959	0.0008	0.00949984	Ggt1	5.00459	0.00075	0.00902607					Myom1	0.690048	0.0025	0.0256504	F13a1	1.77117	5.00E-05	0.0010995					Taok1	0.613393	0.0001	0.00304566					Hspe1	1.17178	0.00025	0.00662965
Il18r1	0.646167	0.0001	0.0017077	Klhl31	-1.15125	0.00095	0.010887	Eml1	-0.7738	0.00115	0.0126619	Gimap4	-0.961374	0.0023	0.0216192					Myom2	0.972894	5.00E-05	0.0010995	F2r	0.834047	0.00015	0.0028095					Tbca	-0.731797	0.00015	0.00430602					Hsph1	1.80536	5.00E-05	0.00165743
Il18rap	1.21078	5.00E-05	0.000925573	Klhl33	-1.30437	0.0018	0.0179321	Eml4	-0.62518	0.00135	0.0143449	Gimap6	-0.805232	0.00465	0.0367138					Myoz2	-0.849633	0.00015	0.0028095	F3	1.69581	5.00E-05	0.0010995					Tcap	-0.794807	0.0003	0.00771512					Htr7	2.42914	0.0032	0.0457801
Il1a	2.00871	5.00E-05	0.000925573	Klhl6	1.53703	5.00E-05	0.000925573	Emp2	-1.19841	5.00E-05	0.000925573	Gipc2	-2.69439	5.00E-05	0.000925573					Myrip	1.8681	5.00E-05	0.0010995	F630028O10Rik,Mir223	2.18769	5.00E-05	0.0010995					Tceal8	-0.585114	0.00065	0.0143486					Hvcn1	-1.2515	0.00015	0.00430602
Il1b	3.87281	5.00E-05	0.000925573	Klra17	3.86003	5.00E-05	0.000925573	Emr1	1.55245	5.00E-05	0.000925573	Gkap1	-1.13013	0.00025	0.00369895					Myst3	0.643297	0.00505	0.0434355	F830016B08Rik	4.69572	5.00E-05	0.0010995					Tceb1	-1.32265	5.00E-05	0.00165743					Hyou1	1.35116	5.00E-05	0.00165743
Il1f9	2.45794	5.00E-05	0.000925573	Klra2	2.90463	5.00E-05	0.000925573	Enc1	1.63822	5.00E-05	0.000925573	Gkn1	#NAME?	5.00E-05	0.000925573					N4bp1	0.775976	0.0002	0.00355692	Fabp3	-0.816409	0.0009	0.0117898					Tcf12	0.566148	0.00135	0.0244637					I830012O16Rik	3.2617	5.00E-05	0.00165743
Il1r1	0.56794	0.0003	0.00431406	Klra2	4.73019	0.0025	0.0230294	Eno1	1.56724	5.00E-05	0.000925573	Glb1l2	-1.36778	0.0008	0.00949984					Nae1	-0.743579	0.00055	0.00799146	Fabp4	1.24857	0.00025	0.00426402					Tead1	0.888541	5.00E-05	0.00165743					Ica1l	1.61988	0.0009	0.0182667
Il1r2	3.07631	5.00E-05	0.000925573	Klre1	1.27107	0.00135	0.0143449	Enpep	-1.27544	5.00E-05	0.000925573	Glipr2	3.05901	5.00E-05	0.000925573					Nampt	1.38231	5.00E-05	0.0010995	Fads1	-0.867176	5.00E-05	0.0010995					Tecpr1	0.766105	0.0023	0.0355412					Icam1	0.662558	0.00025	0.00662965
Il1rap	0.836546	5.00E-05	0.000925573	Klri1	1.18464	0.0055	0.041577	Enpp2	-1.16559	5.00E-05	0.000925573	Glod4,Nxn	-1.0348	0.003	0.0264099					Nap1l1	0.68958	0.0018	0.0200503	Fam102a	1.28807	0.0003	0.0049112					Tet2	0.701624	0.00035	0.00877645					Id1	1.01189	0.00135	0.0244637
Il1rn	2.71985	5.00E-05	0.000925573	Klrk1	2.07237	5.00E-05	0.000925573	Enpp5	-0.604897	0.0043	0.0346407	Glrx	3.52206	5.00E-05	0.000925573					Napsa	-0.553813	0.0025	0.0256504	Fam102b	-0.692288	0.0011	0.0137911					Tet3	0.813449	0.00235	0.0361724					Idi1	-0.597135	0.00265	0.0396676
Il33	0.539178	0.0003	0.00431406	Kprp	-1.79736	0.00055	0.00705419	Epb4.1	1.49053	5.00E-05	0.000925573	Glt25d2	-1.3732	0.0047	0.036998					Ncald	-0.78983	0.0042	0.037807	Fam107a	2.7698	5.00E-05	0.0010995					Tgfb2	0.652997	0.0027	0.0402317					Ido1	8.69682	5.00E-05	0.00165743
Il4ra	0.524142	0.00105	0.0117939	Krcc1	0.617541	0.00355	0.0299858	Epb4.1l3	-0.79214	5.00E-05	0.000925573	Glul	1.35891	0.00015	0.00241216					Ncaph	-1.19183	0.00025	0.00426402	Fam108c	1.07296	5.00E-05	0.0010995					Tgfbr2	0.497255	0.00285	0.0419359					Ids	-0.698435	0.00085	0.0175546
Impact	0.520383	0.00095	0.010887	Krt13,Krt15	-1.70897	5.00E-05	0.000925573	Epb4.1l5	-1.19108	5.00E-05	0.000925573	Glycam1	#NAME?	5.00E-05	0.000925573					Ncf1	1.03697	5.00E-05	0.0010995	Fam110c	1.37471	0.0001	0.0020003					Tgfbr3	0.74677	5.00E-05	0.00165743					Ifi202b	5.02405	5.00E-05	0.00165743
Impad1	0.45252	0.00475	0.037266	Krt4	-2.37008	5.00E-05	0.000925573	Epha4	-0.810785	0.0003	0.00431406	Gm11428	5.54136	5.00E-05	0.000925573					Ncl	1.14007	5.00E-05	0.0010995	Fam114a1	-0.781715	0.00085	0.0112497					Thada	0.747948	0.0028	0.041377					Ifi27l1	0.628379	0.00145	0.0258034
Impdh1	-0.843789	5.00E-05	0.000925573	Krt78	-1.8635	0.0028	0.0250866	Epha7	-0.837721	0.0039	0.0321771	Gm11818	-1.52475	0.0007	0.00854137					Ncor2	0.930134	5.00E-05	0.0010995	Fam116a	-0.673035	0.0011	0.0137911					Thbs1	0.881295	5.00E-05	0.00165743					Ifi27l2a	2.21066	5.00E-05	0.00165743
Impdh2	-0.617292	0.003	0.0264099	Krtdap	-1.8698	0.0007	0.00854137	Ephb3	-0.865554	0.0049	0.0381343	Gm12250,Mrpl22	1.8245	5.00E-05	0.000925573					Ndrg2	0.572305	0.00345	0.032754	Fam124b	-1.43783	0.0008	0.0107358					Thg1l	-1.00695	0.0026	0.0391167					Ifi27l2b	3.38795	0.0001	0.00304566
Inhba	2.09272	5.00E-05	0.000925573	Ktn1	0.95053	0.0001	0.0017077	Ephx1	-1.45961	5.00E-05	0.000925573	Gm13152	-1.23142	0.00445	0.0355428					Ndufaf4	-0.5867	0.00395	0.0360717	Fam125a	1.1046	0.0004	0.00620068					Thoc7	-1.2405	5.00E-05	0.00165743					Ifi35	1.89755	5.00E-05	0.00165743
Ino80e	-0.795367	0.00445	0.0355428	L1cam	-0.910352	0.007	0.0496993	Epm2a	-0.881066	0.0009	0.0104271	Gm13157,Zfp933	-1.65651	0.00075	0.00902607					Ndufb4	-0.57201	0.0023	0.0240997	Fam171a1	-1.21993	5.00E-05	0.0010995					Timd4	-0.994301	0.00035	0.00877645					Ifi44	5.47889	5.00E-05	0.00165743
Inpp4b	0.619757	0.00015	0.00241216	Lair1	2.01334	5.00E-05	0.000925573	Epn1	1.06586	5.00E-05	0.000925573	Gm13582	-2.47202	0.00015	0.00241216					Ndufs8	-0.565757	0.005	0.0431002	Fam174b	-1.49572	5.00E-05	0.0010995					Timm44	-0.657886	0.0011	0.0211294					Ifih1	2.23648	5.00E-05	0.00165743
Inpp5b	-0.623792	0.00165	0.0167635	Lama2	-0.736812	0.00345	0.0293513	Eps8l2	-0.674188	0.00225	0.021266	Gm13889	3.84535	5.00E-05	0.000925573					Ndufv2	-0.553249	0.0021	0.0224551	Fam176a	-1.15773	0.0049	0.0424981					Timp3	0.573932	0.0002	0.00549855					Ifit1	4.28064	5.00E-05	0.00165743
Inpp5k	-0.567055	0.0003	0.00431406	Lama3	-1.16996	5.00E-05	0.000925573	Epsti1	1.13625	5.00E-05	0.000925573	Gm14005	1.89846	5.00E-05	0.000925573					Ndufv3	-0.720721	0.00185	0.0204776	Fam176b	-1.58632	5.00E-05	0.0010995					Tipin	-1.56274	5.00E-05	0.00165743					Ifit2	3.25562	5.00E-05	0.00165743
Inppl1	-0.56251	0.0022	0.020916	Laptm4b	-0.670196	0.00515	0.0395821	Erc2	-1.3078	0.00465	0.0367138	Gm14085,Slc28a2	2.76063	5.00E-05	0.000925573					Neat1	1.1914	5.00E-05	0.0010995	Fam198a	-1.62253	0.0008	0.0107358					Tjp1	0.615344	0.0002	0.00549855					Ifit3	4.09198	5.00E-05	0.00165743
Insig2	0.496606	0.00355	0.0299858	Lass3	-1.07868	0.00375	0.0312429	Ercc8	-0.849239	0.00445	0.0355428	Gm14139,Zfp937	-1.01412	0.0046	0.0364374					Neb	0.918126	5.00E-05	0.0010995	Fam198b	-1.94429	5.00E-05	0.0010995					Tmco1	-0.961518	0.00025	0.00662965					Ifitm1	2.16696	5.00E-05	0.00165743
Ints6	0.575869	0.00095	0.010887	Lass4	-0.81643	0.00485	0.0378502	Ereg	3.17535	5.00E-05	0.000925573	Gm14295	-1.37308	0.0001	0.0017077					Neu2	-1.14029	0.0046	0.0405267	Fam20b	-0.64105	0.00175	0.0195992					Tmem131	0.668296	0.00325	0.0462862					Ifitm2	1.10628	5.00E-05	0.00165743
Ints8	0.68363	0.00015	0.00241216	Lass6	1.23831	5.00E-05	0.000925573	Eri1	0.625603	0.0007	0.00854137	Gm14306,Gm14436	-1.36144	0.00255	0.0233859					Neurl3	1.72034	5.00E-05	0.0010995	Fam25c	0.82598	0.00205	0.0221195					Tmem181b-ps,Tmem181c-ps	1.08664	5.00E-05	0.00165743					Ifitm3	2.51354	5.00E-05	0.00165743
Ipcef1	0.855386	0.00025	0.00369895	Lbh	-1.04504	5.00E-05	0.000925573	Errfi1	0.8605	5.00E-05	0.000925573	Gm14322	-1.89702	5.00E-05	0.000925573					Nfe2l1	0.798254	0.0001	0.0020003	Fam26f	4.46109	0.0001	0.0020003					Tmem2	0.602448	0.00065	0.0143486					Ifitm6	5.00986	5.00E-05	0.00165743
Ipo7	0.529964	0.00195	0.0190617	Lbp	0.978831	0.0003	0.00431406	Esam	-0.534147	0.00605	0.0445817	Gm14325	-2.0957	0.0001	0.0017077					Nfil3	1.99479	5.00E-05	0.0010995	Fam38a	1.20053	5.00E-05	0.0010995					Tmem69	-0.996948	0.0004	0.00976269					Ifitm6	4.53427	0.0002	0.00549855
Ireb2	0.634504	0.0001	0.0017077	Lce1a1	-2.43148	0.0017	0.0171472	Esco2	1.80972	5.00E-05	0.000925573	Gm14403	-1.48504	0.0002	0.00307356					Nfkb2	0.970822	5.00E-05	0.0010995	Fam38b	-1.25899	5.00E-05	0.0010995					Tmem9	-0.682906	0.00345	0.0484282					Ifltd1	-2.0988	5.00E-05	0.00165743
Irf1	1.4658	5.00E-05	0.000925573	Lce1c	-2.81903	0.0005	0.00653265	Esf1	1.08709	5.00E-05	0.000925573	Gm14548,Lilra6,Lilrb3,Pira1,Pira11,Pira2,Pira7	3.26199	5.00E-05	0.000925573					Nfkbia	1.99226	5.00E-05	0.0010995	Fam46a	0.6633	0.00305	0.0298803					Tmsb10	-0.640685	5.00E-05	0.00165743					Ifnar2	0.802829	0.0001	0.00304566
Irf2	2.43798	5.00E-05	0.000925573	Lclat1	-0.609048	0.00685	0.0489259	Esm1	-3.16542	5.00E-05	0.000925573	Gm1574	-1.31958	0.0052	0.0398672					Nfkbie	1.00674	5.00E-05	0.0010995	Fam46b	1.37467	0.00015	0.0028095					Tmsb4x	-0.621873	0.00115	0.0217739					Ifnb1	inf	5.00E-05	0.00165743
Irf9,Rnf31	0.688066	5.00E-05	0.000925573	Lcn2	4.73639	5.00E-05	0.000925573	Esyt3	-1.10577	0.00025	0.00369895	Gm15987	2.99982	0.00055	0.00705419					Nfkbiz	1.20445	5.00E-05	0.0010995	Fam49b	0.973778	5.00E-05	0.0010995					Tnc	0.786277	0.0025	0.0379687					Ifrd1	1.36245	5.00E-05	0.00165743
Irg1	8.03233	0.0001	0.0017077	Lcp1	0.668728	0.00235	0.0219713	Etf1	0.790645	0.0001	0.0017077	Gm16386	-1.48649	0.00025	0.00369895					Ngp	4.32672	0.0002	0.00355692	Fam53b	-2.10777	0.00145	0.0169951					Tnik	0.837786	0.0002	0.00549855					Igf2bp2	1.93749	5.00E-05	0.00165743
Irgm1	2.6896	5.00E-05	0.000925573	Lcp2	1.39804	5.00E-05	0.000925573	Etl4	-0.582063	0.0042	0.0340224	Gm1821	2.12195	5.00E-05	0.000925573					Nhsl2	0.723466	0.0054	0.0455363	Fam53c	1.23816	0.00025	0.00426402					Tnks	1.02681	5.00E-05	0.00165743					Igfbp2	-2.90667	5.00E-05	0.00165743
Irgm2	2.60506	5.00E-05	0.000925573	Leng8	-0.977246	0.00385	0.0318808	Ets1	-0.502399	0.00555	0.0418534	Gm1987	-1.25237	0.0049	0.0381343					Nkain1	-1.1323	0.0034	0.0324122	Fam58b	-1.20483	0.0001	0.0020003					Tnnc2	-1.31883	0.0003	0.00771512					Igfbp3	-1.02011	5.00E-05	0.00165743
Irx3	-0.814745	0.0029	0.0257528	Leprel1	-1.14095	0.0038	0.0315599	Evi2a,Evi2b	1.93717	0.00015	0.00241216	Gm20594	7.10174	5.00E-05	0.000925573					Nktr	0.881023	5.00E-05	0.0010995	Fam65a	1.13216	0.0022	0.0232895					Tnrc6b	0.73706	0.0002	0.00549855					Igfbp4	0.778477	0.00015	0.00430602
Isg15	1.58085	5.00E-05	0.000925573	Lgals3bp	1.34157	5.00E-05	0.000925573	Exoc7	-0.939137	0.00085	0.00995798	Gm4759	1.60287	0.00215	0.0205554					Nlrc5	2.6632	5.00E-05	0.0010995	Fam65b	1.31062	5.00E-05	0.0010995					Tpi1	-0.636291	0.00085	0.0175546					Igfbp5	-1.19392	5.00E-05	0.00165743
Isoc2a	-1.38312	0.00025	0.00369895	Lgals9	0.735623	0.0012	0.0130926	Exph5	-0.944648	5.00E-05	0.000925573	Gm4951,Iigp1	3.70603	5.00E-05	0.000925573					Nlrp1b	1.64524	0.00355	0.0334348	Fam78a	-1.53824	0.00065	0.00913729					Tpm2	-0.723277	0.00015	0.00430602					Igsf11	1.79046	0.00145	0.0258034
Itga2b	-0.94403	0.0055	0.041577	Lgi2	1.58286	5.00E-05	0.000925573	Ext2	-0.654082	0.0037	0.030926	Gm5483	8.07631	5.00E-05	0.000925573					Nlrp3	2.11082	5.00E-05	0.0010995	Fam82a2	0.951975	0.00015	0.0028095					Tppp3	-0.639924	0.0001	0.00304566					Igsf6	1.89121	5.00E-05	0.00165743
Itga3	-0.539305	0.0016	0.016381	Lifr	-0.858405	0.00125	0.0135107	Eya4	-1.22838	0.0001	0.0017077	Gm5506	1.26091	0.006	0.0443073					Nmi	0.706166	0.00245	0.0252826	Fam84b	-0.707055	0.00125	0.0151373					Trim2	0.821282	5.00E-05	0.00165743					Igtp,Irgm2	5.18536	5.00E-05	0.00165743
Itgam	1.12354	0.00315	0.0274047	Lipg	0.632215	0.0038	0.0315599	Ezr	0.661485	0.0007	0.00854137	Gm5918	-1.8538	0.0003	0.00431406					Nod1	0.835239	0.0001	0.0020003	Fancb	-2.06388	5.00E-05	0.0010995					Trim33	0.592352	0.0016	0.0276971					Ikbke	1.83984	5.00E-05	0.00165743
Itgav	0.516523	0.0007	0.00854137	Litaf	1.28725	5.00E-05	0.000925573	F10	3.76001	5.00E-05	0.000925573	Gm6377	5.25176	5.00E-05	0.000925573					Nod2	2.61488	5.00E-05	0.0010995	Fancl	-1.19954	0.0026	0.0264172					Trim44	0.520797	0.003	0.0436304					Il10ra	0.841031	0.00175	0.0291454
Itgb1bp3	-2.19712	0.00425	0.0343305	Lmf2	-1.10486	0.0037	0.030926	F13a1	2.9173	5.00E-05	0.000925573	Gm872	-1.08206	0.0042	0.0340224					Nolc1	0.827751	0.0014	0.0165355	Farsa	1.21913	0.0061	0.0499883					Trim54	-0.973809	0.00345	0.0484282					Il11	3.14499	0.00135	0.0244637
Itgb6	0.486905	0.0034	0.0290411	Lmnb1	0.837809	0.003	0.0264099	F3	1.02718	5.00E-05	0.000925573	Gm885	2.39208	5.00E-05	0.000925573					Nop10	-0.766649	0.0006	0.00855956	Fas	2.01065	5.00E-05	0.0010995					Trim56	0.933565	0.0006	0.0134552					Il12a	-2.66317	0.0014	0.0251303
Itprip	-0.814157	0.00065	0.00805504	Lonrf3	0.696337	0.0031	0.0270835	F5	0.80977	0.0032	0.0277246	Gm8979	2.90763	0.00015	0.00241216					Nop14	0.678756	0.0023	0.0240997	Fat3	-1.43523	5.00E-05	0.0010995					Trim8	0.928726	5.00E-05	0.00165743					Il13ra1	0.827553	5.00E-05	0.00165743
Ivns1abp	0.777501	5.00E-05	0.000925573	Lox	2.87633	5.00E-05	0.000925573	F630028O10Rik,Mir223	2.81012	5.00E-05	0.000925573	Gm9733,LOC100038947,Sirpb1a,Sirpb1b	1.68551	5.00E-05	0.000925573					Nostrin	-0.972393	5.00E-05	0.0010995	Fat4	-0.854806	0.0012	0.0147227					Trio	0.746972	0.0004	0.00976269					Il15ra	1.81743	5.00E-05	0.00165743
Jag2	-0.644045	0.0056	0.0421363	Lpar1	0.887359	0.0001	0.0017077	F830016B08Rik	4.18081	0.00035	0.00489649	Gmeb2	1.40776	0.0001	0.0017077					Notch1	0.654953	0.0012	0.0147227	Fau	-0.645554	0.0022	0.0232895					Trps1	0.679704	0.00035	0.00877645					Il17f	inf	5.00E-05	0.00165743
Jak2	0.58739	0.0002	0.00307356	Lpcat1	-1.02867	5.00E-05	0.000925573	Fabp3	-1.28479	5.00E-05	0.000925573	Gmip	1.6692	0.0001	0.0017077					Npepps	0.750715	0.0006	0.00855956	Fbl	1.01819	0.00055	0.00799146					Trrap	-8.16874	0.0002	0.00549855					Il17rd	-0.954517	0.00175	0.0291454
Jhdm1d	0.628492	0.0001	0.0017077	Lpcat2	1.7265	5.00E-05	0.000925573	Fabp4	-1.14923	5.00E-05	0.000925573	Gna13	1.32682	0.0015	0.0155955					Nqo1	-0.866351	0.0014	0.0165355	Fbln2	-1.19312	0.00195	0.0213625					Tsc22d2	0.551749	0.00275	0.0408037					Il18bp,Rnf121	2.70519	5.00E-05	0.00165743
Jtb	0.903999	5.00E-05	0.000925573	Lrat	-1.03797	5.00E-05	0.000925573	Fads1	-0.764547	5.00E-05	0.000925573	Gnai2	0.984489	0.002	0.0194343					Nr1d2	-0.60252	0.004	0.036414	Fbln5	-1.59984	5.00E-05	0.0010995					Tsc22d3	0.491207	0.00325	0.0462862					Il18rap	1.58829	5.00E-05	0.00165743
Junb	1.29142	5.00E-05	0.000925573	Lrch2	-1.14887	0.00055	0.00705419	Faim	0.689788	0.00295	0.0260806	Gng11	-2.09925	5.00E-05	0.000925573					Nsmce4a	-0.574009	0.00335	0.0320432	Fbrs	1.74111	5.00E-05	0.0010995					Tspan15	-1.02563	0.0008	0.0168011					Il1b	1.78317	5.00E-05	0.00165743
Jund	0.451725	0.0039	0.0321771	Lrg1	1.33242	0.0001	0.0017077	Faim3	-1.5882	0.0013	0.0139244	Gng12	0.89759	0.0028	0.0250866					Nsun2	0.625222	0.00115	0.0142971	Fbrsl1	1.34543	0.0005	0.00740726					Tspan8	-1.35259	0.0003	0.00771512					Il1f9	2.5137	5.00E-05	0.00165743
Kank2	-0.484958	0.006	0.0443073	Lrp2	-0.730171	0.00155	0.0159863	Fam100b	1.25349	5.00E-05	0.000925573	Gng5	1.11556	0.00065	0.00805504					Nsun4	-0.685797	0.0047	0.0411997	Fbxl5	1.22614	5.00E-05	0.0010995					Ttbk2	0.577005	0.00295	0.0430642					Il1r2	5.15204	5.00E-05	0.00165743
Kat2b	0.426539	0.0065	0.0470325	Lrrc17	-1.16984	0.00525	0.0401619	Fam107a	2.19889	5.00E-05	0.000925573	Gopc	1.42665	5.00E-05	0.000925573					Nt5m	-0.996451	0.0029	0.0287396	Fbxo30	-0.715025	0.00145	0.0169951					Ttc5	-0.770551	0.0031	0.0447084					Il1rn	2.17885	5.00E-05	0.00165743
Kbtbd2	0.918339	5.00E-05	0.000925573	Lrrc25	2.33111	5.00E-05	0.000925573	Fam108a	-0.996795	5.00E-05	0.000925573	Got2	1.0876	0.00255	0.0233859					Ntf5	-1.10531	0.00115	0.0142971	Fbxo31	1.45535	5.00E-05	0.0010995					Ttll4	0.964052	0.0002	0.00549855					Il22ra2	-1.7677	0.00055	0.0125887
Kbtbd8	0.943506	5.00E-05	0.000925573	Lrrc59	1.28681	5.00E-05	0.000925573	Fam110c	0.984679	0.00115	0.0126619	Gp1bb,Sept5	1.94918	0.00015	0.00241216					Nuak2	2.3388	5.00E-05	0.0010995	Fbxo32	0.691147	0.00255	0.0260398					Ttll7	0.648647	0.00045	0.0107508					Il2rb	1.43839	0.00045	0.0107508
Kcnj15	0.58175	0.0005	0.00653265	Lrtm1	-1.24388	0.00315	0.0274047	Fam111a	1.16628	5.00E-05	0.000925573	Gp49a,Lilrb4	4.37395	5.00E-05	0.000925573					Nudc	0.585113	0.00285	0.0283655	Fbxo33	0.753483	0.00075	0.0102146					Tuba1b	0.795539	5.00E-05	0.00165743					Il2rg	1.12149	5.00E-05	0.00165743
Kcnj2	0.502181	0.00325	0.0280617	Lst1	1.38508	0.0001	0.0017077	Fam120a	0.673064	0.00025	0.00369895	Gpam	-0.876721	0.00435	0.0349385					Nudt14	-1.06795	0.0014	0.0165355	Fbxo34	1.07806	0.0003	0.0049112					Uba6	0.588508	0.0027	0.0402317					Il3ra	1.33207	0.0014	0.0251303
Kcnj3	1.17615	5.00E-05	0.000925573	Ltbp2	-1.11997	0.0004	0.0054559	Fam122a	1.33595	0.00165	0.0167635	Gpatch4	1.60919	0.00055	0.00705419					Nudt2	-1.11139	5.00E-05	0.0010995	Fcer1g	1.44355	5.00E-05	0.0010995					Ubc	1.82765	5.00E-05	0.00165743					Il4ra	1.07855	5.00E-05	0.00165743
Kctd12	0.762786	5.00E-05	0.000925573	Ltbp4	-1.45616	5.00E-05	0.000925573	Fam172a	-0.866259	0.00025	0.00369895	Gpcpd1	1.06909	0.0028	0.0250866					Nudt9	0.978112	5.00E-05	0.0010995	Fcgr1	2.17714	5.00E-05	0.0010995					Ubd	-0.973933	0.0025	0.0379687					Il6	7.06987	0.00015	0.00430602
Kctd12b	0.597153	0.0003	0.00431406	Ltf	1.08604	5.00E-05	0.000925573	Fam173a	-1.30898	0.00375	0.0312429	Gpd1	-1.7433	5.00E-05	0.000925573					Numa1	0.815045	0.0015	0.017437	Fcgr2b	1.82709	5.00E-05	0.0010995					Ube2l3	-0.600186	0.0031	0.0447084					Il6st	0.972286	5.00E-05	0.00165743
Kdm4a	-0.98135	5.00E-05	0.000925573	Lum	-0.930363	0.0006	0.00756478	Fam174b	-1.67604	5.00E-05	0.000925573	Gpi1	2.00049	5.00E-05	0.000925573					Oas1a	1.57856	5.00E-05	0.0010995	Fcgr3	1.10753	5.00E-05	0.0010995					Ube2v2	-1.28874	0.0004	0.00976269					Impact	0.695719	0.0006	0.0134552
Kdm4b	-0.622668	0.00665	0.0478358	Ly6a,Ly6i	2.27719	5.00E-05	0.000925573	Fam176b	-1.07728	0.0001	0.0017077	Gpm6a	-1.45297	0.0001	0.0017077					Oas1b	1.28518	0.0021	0.0224551	Fcgr4	3.62267	5.00E-05	0.0010995					Ube2w	-1.7904	0.0007	0.0152047					Impdh1	-1.19332	5.00E-05	0.00165743
Kif26a	-0.674387	0.0049	0.0381343	Ly6c1	2.20258	5.00E-05	0.000925573	Fam183b	-0.625375	0.00315	0.0274047	Gpn3	-1.03947	0.00335	0.0287177					Oas2	2.41821	0.00025	0.00426402	Fchsd2	0.768182	0.0052	0.0443641					Ube4b	0.768151	0.00305	0.0441898					Inhba	2.16949	5.00E-05	0.00165743
Kif5b	0.580118	0.00065	0.00805504	Ly6c2	6.54795	5.00E-05	0.000925573	Fam189a2	-0.830574	5.00E-05	0.000925573	Gpr126	-1.06962	0.00465	0.0367138					Oasl1	2.90797	0.00035	0.00555306	Fcrla	-1.08371	0.0019	0.0209087					Ubl5	-0.73277	0.0014	0.0251303					Inhbb	1.81159	5.00E-05	0.00165743
Kit	-0.709523	5.00E-05	0.000925573	Ly6c2	1.82738	5.00E-05	0.000925573	Fam193a	0.597864	0.00445	0.0355428	Gpr133	1.80094	5.00E-05	0.000925573					Oasl2	2.3136	5.00E-05	0.0010995	Fech	-0.845486	5.00E-05	0.0010995					Ubr1	0.540807	0.0011	0.0211294					Inmt	-1.64489	5.00E-05	0.00165743
Kitl	0.575209	0.00095	0.010887	Ly6d	-1.52814	0.0004	0.0054559	Fam193b	-1.1191	0.0003	0.00431406	Gpr141	3.95371	5.00E-05	0.000925573					Oaz1	-0.545911	0.00325	0.0313045	Ffar2	3.15178	0.00185	0.0204776					Ubr2	0.655349	0.00115	0.0217739					Inpp1	1.07759	0.0007	0.0152047
Klf13	0.46256	0.0066	0.0475823	Ly6e	0.791455	0.0005	0.00653265	Fam195b	0.798796	0.0005	0.00653265	Gpr146	1.50878	5.00E-05	0.000925573					Oaz2	-0.576786	0.00175	0.0195992	Fga	4.20792	5.00E-05	0.0010995					Ubr5	0.787039	0.0001	0.00304566					Inpp5k	-0.964846	5.00E-05	0.00165743
Klf15	0.537281	0.0061	0.044845	Lypd2	-1.02042	0.0042	0.0340224	Fam198a	-1.96439	0.00065	0.00805504	Gpr15	3.72231	0.00215	0.0205554					Obscn	1.32746	5.00E-05	0.0010995	Fgd5	-0.926046	0.0002	0.00355692					Ubxn1	-0.674938	0.00055	0.0125887					Insig1	-0.790497	5.00E-05	0.00165743
Klf2	0.517181	0.004	0.0328084	Lyst	0.605249	0.00295	0.0260806	Fam198b	-1.30539	5.00E-05	0.000925573	Gpr153	-1.22822	0.0043	0.0346407					Ogfr	1.28788	0.0002	0.00355692	Fgf1	-1.20988	5.00E-05	0.0010995					Uchl3	-0.863754	0.00065	0.0143486					Iqgap2	0.674127	0.00235	0.0361724
Klf3	0.648716	5.00E-05	0.000925573	Lyve1	1.0877	5.00E-05	0.000925573	Fam20c	1.47725	5.00E-05	0.000925573	Gpr155	-1.29892	0.0022	0.020916					Olfm4	4.34776	5.00E-05	0.0010995	Fgf13	-1.55352	0.0059	0.048717					Ulk3	1.1836	0.00075	0.0160197					Irf1	2.58247	5.00E-05	0.00165743
Klf6	0.625112	5.00E-05	0.000925573	Mab21l3	3.46793	5.00E-05	0.000925573	Fam26f	2.68101	0.00035	0.00489649	Gpr35	2.87853	5.00E-05	0.000925573					Olfml1	-0.894437	5.00E-05	0.0010995	Fgf18	-1.54353	0.00205	0.0221195					Uqcr11	-0.603516	0.002	0.0319057					Irf4	-1.38397	0.00035	0.00877645
Klf9	0.925058	5.00E-05	0.000925573	Mafb	1.29498	5.00E-05	0.000925573	Fam38b	-1.1248	5.00E-05	0.000925573	Gpr65	2.1286	5.00E-05	0.000925573					Olfml3	-0.984174	5.00E-05	0.0010995	Fgfr4	-1.59294	0.003	0.0295051					Uqcrh	-0.74292	5.00E-05	0.00165743					Irf5	0.79067	0.00335	0.0473531
Klhdc5	0.721959	5.00E-05	0.000925573	Maff	2.00679	5.00E-05	0.000925573	Fam3b	-2.13725	0.00275	0.0247647	Gpr84	inf	5.00E-05	0.000925573					Oraov1	0.671429	0.0061	0.0499883	Fgg	2.35628	5.00E-05	0.0010995					Uqcrq	-0.851167	0.00145	0.0258034					Irf7	5.33756	5.00E-05	0.00165743
Klhl28	0.704082	5.00E-05	0.000925573	Mafk	0.88277	0.0002	0.00307356	Fam46a	0.591681	0.002	0.0194343	Gpr97	3.07699	5.00E-05	0.000925573					Os9	0.609664	0.00215	0.0228658	Fgl2	2.11765	5.00E-05	0.0010995					Usp24	0.67134	0.0013	0.0238829					Irf8	1.61332	5.00E-05	0.00165743
Klk14	-1.64233	5.00E-05	0.000925573	Magi1	-0.616699	0.00585	0.0434868	Fam46c	-0.577747	0.0044	0.0352392	Gprasp2	-1.79723	0.0013	0.0139244					Osmr	1.46719	5.00E-05	0.0010995	Fgr	1.26829	5.00E-05	0.0010995					Usp31	0.802062	0.0001	0.00304566					Irf9,Rnf31	1.90799	5.00E-05	0.00165743
Klra17	3.04366	5.00E-05	0.000925573	Magi2	-1.00039	0.00665	0.0478358	Fam49b	0.981465	5.00E-05	0.000925573	Gprin3	-1.80456	0.0001	0.0017077					Osr1	1.08314	0.0054	0.0455363	Fhad1	0.976382	0.00065	0.00913729					Usp34	0.600589	0.0008	0.0168011					Irs1	-1.48988	5.00E-05	0.00165743
Klra2	1.7618	5.00E-05	0.000925573	Magi3	-0.780985	0.0032	0.0277246	Fam50a	0.892628	5.00E-05	0.000925573	Gps2	1.55923	0.0002	0.00307356					Ost4	-0.869719	5.00E-05	0.0010995	Fhl1	-1.44538	5.00E-05	0.0010995					Usp9x	0.526376	0.0013	0.0238829					Isg15	5.7148	5.00E-05	0.00165743
Klri2	0.874523	0.00215	0.0205554	Magt1	0.738764	0.00025	0.00369895	Fam65a	1.36811	5.00E-05	0.000925573	Gpsm3,Pbx2	1.29078	0.0002	0.00307356					Ostc	-0.670279	0.00045	0.00681787	Fjx1	1.38151	0.0045	0.0398732					Utrn	0.636169	0.0019	0.030682					Isg20	2.39913	5.00E-05	0.00165743
Klrk1	0.759477	0.0005	0.00653265	Malt1	1.51819	5.00E-05	0.000925573	Fam65b	0.662878	0.00395	0.0324955	Gpx3	1.88418	5.00E-05	0.000925573					Otub1	-0.737318	0.00405	0.0367718	Fkbp11	-1.47534	0.0003	0.0049112					Vamp8	-0.575475	0.0004	0.00976269					Isoc1	-0.713476	0.002	0.0319057
Kpna2	0.683614	5.00E-05	0.000925573	Mamdc2	-1.92151	5.00E-05	0.000925573	Fam82a1	-0.636179	0.00705	0.049957	Gpx8	-1.28318	5.00E-05	0.000925573					Otud7b	0.846136	5.00E-05	0.0010995	Fkbp1a	1.10099	5.00E-05	0.0010995					Vapb	-0.522114	0.00245	0.0373674					Itga7	1.27868	0.0004	0.00976269
Kpna3	0.62627	5.00E-05	0.000925573	Man2a1	0.918217	5.00E-05	0.000925573	Fam84a	-0.974572	0.0007	0.00854137	Gramd1a	1.09102	0.00105	0.0117939					P2ry1	1.17849	0.00025	0.00426402	Fkbp2	0.929675	0.00285	0.0283655					Vasp	-0.678172	0.0029	0.0425059					Itga8	-2.38143	5.00E-05	0.00165743
Kpna4	0.553034	0.00035	0.00489649	Man2a2	-0.704891	0.004	0.0328084	Fam96a	0.589801	0.0049	0.0381343	Gramd1c	-1.12471	0.0018	0.0179321					Pabpn1	1.28272	5.00E-05	0.0010995	Fkbp5	4.23272	5.00E-05	0.0010995					Vcan	1.12849	0.00265	0.0396676					Itgam	2.07264	5.00E-05	0.00165743
Kras	0.569779	0.00065	0.00805504	Manf	1.15213	0.0056	0.0421363	Fan1	-1.33589	0.00025	0.00369895	Grb14	-1.34288	0.0003	0.00431406					Pacsin2	0.532395	0.00315	0.030537	Fkbp7	-1.18127	5.00E-05	0.0010995					Vmn2r8,Vmn2r9	1.3254	0.0028	0.041377					Itgax	-0.989032	0.0014	0.0251303
Krcc1	0.839539	5.00E-05	0.000925573	Maoa	-0.836161	0.00435	0.0349385	Fas	1.34159	5.00E-05	0.000925573	Grb2	1.49871	5.00E-05	0.000925573					Paqr8	-0.646882	0.00255	0.0260398	Fkbp9	-0.599458	0.0042	0.037807					Vps13b	0.831773	0.00015	0.00430602					Itgb1bp2	-1.74507	5.00E-05	0.00165743
Krt18	-0.441514	0.0065	0.0470325	Map2k6	-1.43372	0.00405	0.0331238	Fasl	1.61057	5.00E-05	0.000925573	Grcc10	-1.09796	0.0019	0.0186953					Parp10	1.16401	0.0001	0.0020003	Flii	0.931938	0.0001	0.0020003					Vps13d	0.71426	0.00035	0.00877645					Itgb2	0.978825	0.00045	0.0107508
Ktn1	0.714593	5.00E-05	0.000925573	Map3k6	1.54108	5.00E-05	0.000925573	Fasn	-1.19478	5.00E-05	0.000925573	Grem2	-1.24761	0.00025	0.00369895					Parp11	1.41225	5.00E-05	0.0010995	Flnb	1.72889	5.00E-05	0.0010995					Wbp5	-0.710593	5.00E-05	0.00165743					Itgb6	-1.25109	5.00E-05	0.00165743
Lage3	-0.814111	0.00285	0.0254147	Map3k8	1.49151	5.00E-05	0.000925573	Fat1	-0.983536	5.00E-05	0.000925573	Gria3	-1.08679	0.0004	0.0054559					Parp12	0.732222	0.00015	0.0028095	Flnc	1.0655	0.001	0.0127897					Wdfy2	0.923033	0.00145	0.0258034					Itih3	2.26875	5.00E-05	0.00165743
Lair1	0.628637	0.0006	0.00756478	Mapk13	1.32161	0.0022	0.020916	Fat3	-1.96851	5.00E-05	0.000925573	Grina	2.78627	5.00E-05	0.000925573					Parp14	2.58076	5.00E-05	0.0010995	Flrt3	-0.990956	5.00E-05	0.0010995					Wdfy3	1.05568	5.00E-05	0.00165743					Itih4	1.21908	5.00E-05	0.00165743
Lamb2,Usp19	-0.534248	0.0015	0.0155955	Mapk8ip1	-1.11224	0.0041	0.0334135	Fat4	-1.69214	5.00E-05	0.000925573	Gripap1	1.08219	0.0006	0.00756478					Parp9	1.49859	5.00E-05	0.0010995	Flt3l	-0.995854	0.00555	0.0464971					Wdr52	0.864154	0.00345	0.0484282					Itprip	1.03027	0.0011	0.0211294
Lamtor2	-0.814168	0.00085	0.00995798	Marcks	0.976898	5.00E-05	0.000925573	Fau	-0.725979	0.0004	0.0054559	Grk6	1.0437	0.00085	0.00995798					Pcbp1	0.881746	5.00E-05	0.0010995	Fmn2	-2.12716	0.0046	0.0405267					Wnk1	0.667428	5.00E-05	0.00165743					Ivns1abp	-0.67693	0.00015	0.00430602
Lancl1	-0.510757	0.00415	0.0337162	Marcksl1	2.37093	0.00015	0.00241216	Fbln1	-0.933386	0.00425	0.0343305	Grn	1.44523	5.00E-05	0.000925573					Pcdh12	-1.05966	0.0002	0.00355692	Fmnl1	0.952375	0.0056	0.046826					Wtap	-0.661892	0.00025	0.00662965					Izumo4	-1.40379	0.0014	0.0251303
Laptm5	-0.603469	0.002	0.0194343	Marco	1.18088	0.00355	0.0299858	Fbln2	-1.26406	0.0002	0.00307356	Grp	-2.36527	0.0026	0.023737					Pcnt	0.929214	0.00275	0.0275612	Fmnl2	3.18288	5.00E-05	0.0010995					Xist	0.994143	5.00E-05	0.00165743					Jak2	0.907717	5.00E-05	0.00165743
Larp4	0.759617	5.00E-05	0.000925573	Mars	0.831592	0.00285	0.0254147	Fbln5	-2.20815	5.00E-05	0.000925573	Grrp1	1.43095	0.0056	0.0421363					Pde6d	-0.689494	0.0055	0.0461583	Fmo1	-1.50032	5.00E-05	0.0010995					Xkr4	1.25304	0.0018	0.0297719					Jdp2	1.35144	5.00E-05	0.00165743
Lass6	0.608623	0.00065	0.00805504	Mb	-1.19392	0.0004	0.0054559	Fbxl17	-0.657825	0.0019	0.0186953	Gsdmd	0.874471	0.007	0.0496993					Pdgfd	-0.640983	0.00295	0.0291321	Fn3krp	-1.23284	0.0003	0.0049112					Xpo4	0.775262	0.0017	0.0288241					Jun	0.699456	0.00045	0.0107508
Lats1	0.608387	0.00265	0.0240735	Mbd1	1.23747	5.00E-05	0.000925573	Fbxl5	1.58073	5.00E-05	0.000925573	Gsr	1.06085	0.001	0.0113448					Pdgfra	0.587354	0.00285	0.0283655	Fnbp1	1.26014	0.00015	0.0028095					Ybx1	-0.623409	0.00015	0.00430602					Junb	1.8754	5.00E-05	0.00165743
Lats2	0.558046	0.0009	0.0104271	Mcl1	0.907028	5.00E-05	0.000925573	Fbxo33	0.507809	0.00675	0.0483671	Gsta2	-2.87018	0.0001	0.0017077					Pdk2	1.46986	0.0029	0.0287396	Fnbp4	0.748935	0.00325	0.0313045					Yipf1	-1.64801	0.00115	0.0217739					Jund	0.728428	0.0007	0.0152047
Lbr	0.83579	0.00025	0.00369895	Mcoln2	1.938	5.00E-05	0.000925573	Fbxo5	0.865521	0.00635	0.0462159	Gsta4	-1.34342	5.00E-05	0.000925573					Pdk4	1.81609	5.00E-05	0.0010995	Fndc3b	0.966959	5.00E-05	0.0010995					Zbtb16	0.74718	0.0019	0.030682					Jup	-1.11302	0.0008	0.0168011
Lcn2	1.89412	5.00E-05	0.000925573	Mctp2	1.20415	5.00E-05	0.000925573	Fbxo9	-0.558799	0.0067	0.0481091	Gstk1	-1.54436	0.0001	0.0017077					Pebp1	-0.571045	0.003	0.0295051	Folh1	2.1295	0.0013	0.0156244					Zbtb34	0.887301	0.0014	0.0251303					Kank4	-0.913836	0.003	0.0436304
Lcor	0.467873	0.00575	0.0429414	Me1	-0.846753	0.0002	0.00307356	Fbxw4	-1.04174	0.0025	0.0230294	Gstm1	-1.56334	0.0002	0.00307356					Peg3	0.635116	0.00575	0.0477652	Fos	2.53699	5.00E-05	0.0010995					Zc3hav1	0.666119	0.0015	0.0263809					Kars	0.856244	5.00E-05	0.00165743
Lcorl	0.794214	5.00E-05	0.000925573	Mecom	-0.703765	0.00415	0.0337162	Fbxw9	-0.754106	0.00695	0.0494397	Gstm2	-2.64884	0.0025	0.0230294					Peli1	0.585153	0.00165	0.0187167	Fosl2	3.26837	5.00E-05	0.0010995					Zcrb1	-0.668787	0.002	0.0319057					Katna1	0.896388	0.00015	0.00430602
Ldb1	-0.825289	5.00E-05	0.000925573	Mefv	5.10637	5.00E-05	0.000925573	Fcamr	1.9972	5.00E-05	0.000925573	Gstm6	-2.11248	0.0008	0.00949984					Per1	1.53246	5.00E-05	0.0010995	Foxf2	-1.34076	0.0012	0.0147227					Zfand2b	-0.748686	0.0022	0.034307					Kazald1	-1.69348	0.00025	0.00662965
Ldhb	-0.718467	5.00E-05	0.000925573	Megf6	-1.39264	0.00015	0.00241216	Fcer1g	2.84109	5.00E-05	0.000925573	Gstz1	-1.09939	0.0061	0.044845					Pex11a	1.29236	0.00075	0.0102146	Foxj2	1.20449	5.00E-05	0.0010995					Zfhx3	1.20298	5.00E-05	0.00165743					Kbtbd10	-0.969371	0.0029	0.0425059
Ldlrap1	-1.06013	5.00E-05	0.000925573	Mertk	0.718971	0.001	0.0113448	Fcgr1	3.47326	5.00E-05	0.000925573	Gtf2f1	1.06456	0.00075	0.00902607					Pex3	-0.580565	0.00515	0.0440435	Foxk1	1.22448	0.00035	0.00555306					Zfp366	1.47383	0.0001	0.00304566					Kcna3	-1.47457	5.00E-05	0.00165743
Lemd3	0.523772	0.00525	0.0401619	Mettl7a1	-1.33864	5.00E-05	0.000925573	Fcgr2b	2.69454	5.00E-05	0.000925573	Gtf2h3	-1.23263	0.0046	0.0364374					Pfdn2	1.05841	0.00345	0.032754	Foxk2	0.784548	0.0037	0.034426					Zfp398	1.00422	0.002	0.0319057					Kcnab1	1.62044	5.00E-05	0.00165743
Leng8	-1.15726	5.00E-05	0.000925573	Mfap4	-1.1888	5.00E-05	0.000925573	Fcgr3	2.0394	5.00E-05	0.000925573	Gtf2i	-1.3574	0.00035	0.00489649					Pfkfb3	2.74153	5.00E-05	0.0010995	Foxo1	0.75144	0.0023	0.0240997					Zfp451	0.639044	0.0012	0.0224826					Kcne2	-1.40929	5.00E-05	0.00165743
Lepr	0.75359	5.00E-05	0.000925573	Mfap5	-1.47574	5.00E-05	0.000925573	Fcgr4	3.87054	5.00E-05	0.000925573	Gtpbp5	-1.09633	0.00295	0.0260806					Pfkp	0.925625	0.0023	0.0240997	Foxo3	0.818157	0.0002	0.00355692					Zfp51	-4.58939	0.0022	0.034307					Kcne4	2.34517	5.00E-05	0.00165743
Leprel1	-0.912942	0.0004	0.0054559	Mfge8	-0.744249	0.0043	0.0346407	Fcho2	-0.713334	0.0009	0.0104271	Gucy1a2	-1.79073	5.00E-05	0.000925573					Pgc	#NAME?	5.00E-05	0.0010995	Foxp4	1.80086	5.00E-05	0.0010995					Zfp689	0.998727	0.00165	0.0281977					Kcnip3	1.47355	0.00165	0.0281977
Lgals1	-0.472607	0.0034	0.0290411	Mgam	2.57135	0.00065	0.00805504	Fcrla	-1.43086	5.00E-05	0.000925573	Gucy1a3	-1.10003	0.00515	0.0395821					Pgm1	0.668714	0.0032	0.0309108	Fpr1	1.99505	5.00E-05	0.0010995					Zfp704	0.660033	0.00015	0.00430602					Kcnip4	-1.36779	0.00205	0.0325231
Lgi2	0.92092	0.0041	0.0334135	Mgat2	0.833093	5.00E-05	0.000925573	Fcrls	-1.25431	0.00035	0.00489649	Guk1	-1.3286	0.00055	0.00705419					Phactr4	1.12527	0.0001	0.0020003	Fpr2	3.26833	5.00E-05	0.0010995					Zfp871	0.560807	0.00235	0.0361724					Kcnj15	1.00556	5.00E-05	0.00165743
Lims2	-0.593746	0.00465	0.0367138	Mgll	-1.11486	5.00E-05	0.000925573	Fdps	-0.582713	0.00295	0.0260806	Gulp1	-2.26947	5.00E-05	0.000925573					Phf15	1.54858	5.00E-05	0.0010995	Fscn1	1.50388	0.00445	0.0395537					Zfp952	-1.7923	5.00E-05	0.00165743					Kcnj2	0.746654	0.00075	0.0160197
Lmf2	-1.04036	0.00025	0.00369895	Mgp	-0.589266	0.00445	0.0355428	Fermt3	1.17388	5.00E-05	0.000925573	Gvin1	2.21239	5.00E-05	0.000925573					Phf2	0.763746	0.0016	0.0182875	Fst	1.24377	0.00015	0.0028095					Zfp97	0.70949	0.0016	0.0276971					Kcnq1ot1	0.79819	0.00105	0.0204339
Lonrf3	0.484123	0.0069	0.0491607	Mid1ip1	-0.741177	0.00055	0.00705419	Fes	0.834292	0.0001	0.0017077	Gyk	2.68422	5.00E-05	0.000925573					Phlda1	1.09357	5.00E-05	0.0010995	Fth1	1.70237	5.00E-05	0.0010995					Zmiz1	0.726915	0.0012	0.0224826					Kcnq5	-1.07313	0.0008	0.0168011
Lox	1.37902	5.00E-05	0.000925573	Mir1199	-1.40101	0.0038	0.0315599	Fgd3	0.877116	0.0033	0.0283926	Gzmb	2.74076	0.00015	0.00241216					Phrf1	0.646957	0.00325	0.0313045	Ftsj3	0.92549	0.0001	0.0020003					Znhit6	-1.57529	0.0035	0.0489642					Kcns3	-1.30388	5.00E-05	0.00165743
Loxl1	-0.729349	0.00195	0.0190617	Mir146	1.96155	0.00555	0.0418534	Fgd4	0.679948	0.00265	0.0240735	H13	1.59142	0.00025	0.00369895					Phyh	-0.670297	0.0002	0.00355692	Ftsjd2	1.23058	5.00E-05	0.0010995					Zranb2	-0.601258	0.0008	0.0168011					Kctd12b	-0.908508	5.00E-05	0.00165743
Lpar1	0.579256	0.00095	0.010887	Mir1932	2.33525	5.00E-05	0.000925573	Fgf1	-1.55958	5.00E-05	0.000925573	H19	-2.96814	5.00E-05	0.000925573					Pik3c2g	-1.01533	0.00205	0.0221195	Fundc1	-0.83907	5.00E-05	0.0010995					Zrsr2	1.39782	0.00335	0.0473531					Kdr	-1.19745	5.00E-05	0.00165743
Lpcat1	-0.745896	5.00E-05	0.000925573	Mir466d	-4.51959	5.00E-05	0.000925573	Fgf12	-1.83313	5.00E-05	0.000925573	H28	2.14158	0.00105	0.0117939					Pik3r3	-0.629668	0.00295	0.0291321	Furin	1.29507	5.00E-05	0.0010995													Keap1	0.772985	0.00065	0.0143486
Lpcat2	0.852974	0.00115	0.0126619	Mitd1	1.34216	5.00E-05	0.000925573	Fgfr4	-1.556	0.00425	0.0343305	H2afy	1.39002	5.00E-05	0.000925573					Pim1	1.54896	5.00E-05	0.0010995	Fus	3.34431	5.00E-05	0.0010995													Kif19a	1.11002	0.00315	0.0452183
Lphn1	-0.99435	0.00015	0.00241216	Mlec	0.828659	0.0002	0.00307356	Fgl1	3.60152	0.0028	0.0250866	H2-D1	1.6102	0.00025	0.00369895					Pim3	1.40747	5.00E-05	0.0010995	Fxyd1	-0.781253	0.00495	0.0427553													Kif26a	-2.4082	5.00E-05	0.00165743
Lpp	0.482245	0.004	0.0328084	Mlkl	2.69778	5.00E-05	0.000925573	Fgl2	1.07556	0.0054	0.0410056	H2-Eb1	-1.19093	5.00E-05	0.000925573					Pkp2	-0.525213	0.00535	0.0453472	Fyb	1.34791	5.00E-05	0.0010995													Kif26b	-1.88449	5.00E-05	0.00165743
Lrch2	-0.9585	5.00E-05	0.000925573	Mme	-0.75031	0.0017	0.0171472	Fgr	2.30946	5.00E-05	0.000925573	H2-K1	1.99002	5.00E-05	0.000925573					Pla2g2d	-1.15707	0.0034	0.0324122	Fzd4	1.06624	5.00E-05	0.0010995													Kit	-0.867088	0.00035	0.00877645
Lrp1	-0.758492	0.00095	0.010887	Mmp11	-1.29465	0.00165	0.0167635	Fh1	-0.592391	0.00315	0.0274047	H2-M2	-1.86091	0.007	0.0496993					Pla2g7	0.825279	0.00015	0.0028095	Fzd6	-0.709486	0.00365	0.0341625													Kitl	-0.665523	0.0003	0.00771512
Lrp5	-0.576445	0.007	0.0496993	Mmp12	0.955294	0.0003	0.00431406	Fhl1	-0.958152	5.00E-05	0.000925573	H2-Ob	-1.72152	0.0019	0.0186953					Plac8	1.42674	5.00E-05	0.0010995	Fzd7	-0.755153	0.0024	0.0248764													Klf13	0.961202	5.00E-05	0.00165743
Lrrc17	1.0263	0.00045	0.00600114	Mmp13	2.31629	5.00E-05	0.000925573	Fhl3	1.3677	0.0004	0.0054559	H2-Q4	2.23147	5.00E-05	0.000925573					Plau	-0.741333	0.0037	0.034426	G0s2	-1.74688	5.00E-05	0.0010995													Klf15	1.55959	5.00E-05	0.00165743
Lrrc8b	0.685759	0.0001	0.0017077	Mmp14	0.807008	0.0013	0.0139244	Figf,Pir	-0.764154	0.0001	0.0017077	H2-Q6	1.60232	5.00E-05	0.000925573					Plaur	1.07122	0.00215	0.0228658	G3bp2	0.636442	0.00215	0.0228658													Klf6	0.775865	5.00E-05	0.00165743
Lrrcc1	0.568091	0.0011	0.012224	Mmp15	-1.06571	5.00E-05	0.000925573	Fignl1	2.10316	5.00E-05	0.000925573	H2-Q7	2.49429	5.00E-05	0.000925573					Plcb4	0.689685	0.00035	0.00555306	Gab2	1.47273	5.00E-05	0.0010995													Klf9	0.773038	0.0003	0.00771512
Lrtm1	-1.0989	0.0006	0.00756478	Mmp3	2.69604	5.00E-05	0.000925573	Fis1	-0.676455	0.0016	0.016381	H3f3b	2.01966	5.00E-05	0.000925573					Plec	0.825528	5.00E-05	0.0010995	Gabra3	-1.22775	0.00255	0.0260398													Klhl13	-1.16955	5.00E-05	0.00165743
Lsm3	-0.644039	0.00345	0.0293513	Mmp8	5.29482	5.00E-05	0.000925573	Fkbp11	-1.14172	0.00045	0.00600114	H6pd,Spsb1	0.803711	0.00525	0.0401619					Plek	1.03496	5.00E-05	0.0010995	Gadd45a	1.56253	5.00E-05	0.0010995													Klhl29	1.84477	5.00E-05	0.00165743
Lsmd1	0.797102	5.00E-05	0.000925573	Mmp9	1.91007	5.00E-05	0.000925573	Fkbp14	0.8217	5.00E-05	0.000925573	Hacl1	-1.19617	0.0062	0.0453761					Plekho1	-0.662794	0.00115	0.0142971	Gadd45b	1.33093	5.00E-05	0.0010995													Klhl31	-1.16161	0.0006	0.0134552
Ltbp4	-0.924266	5.00E-05	0.000925573	Mmrn1	1.1391	0.00085	0.00995798	Fkbp1a	0.554415	0.0034	0.0290411	Hadha	-1.03968	0.00395	0.0324955					Plin2	0.705723	0.0002	0.00355692	Gadd45g	2.70471	5.00E-05	0.0010995													Klhl4	-1.28098	0.00025	0.00662965
Ly6c1	0.846795	5.00E-05	0.000925573	Mmrn2	-1.28687	5.00E-05	0.000925573	Fkbp1b	1.60805	5.00E-05	0.000925573	Hal	2.60647	5.00E-05	0.000925573					Plin4,Plin5	1.01349	0.0045	0.0398732	Galnt1	0.889943	5.00E-05	0.0010995													Klhl6	1.42836	5.00E-05	0.00165743
Ly6c2	4.7843	5.00E-05	0.000925573	Mnd1	1.45492	0.00015	0.00241216	Fkbp4	0.668307	0.0004	0.0054559	Hars2	-1.10196	0.00135	0.0143449					Plk2	-1.07032	5.00E-05	0.0010995	Galntl2	1.27311	5.00E-05	0.0010995													Klra17	3.43266	5.00E-05	0.00165743
Ly6d	-1.71725	5.00E-05	0.000925573	Morc1	2.1198	0.0031	0.0270835	Fkbp5	3.34607	5.00E-05	0.000925573	Has1	5.20863	0.00265	0.0240735					Pllp	-1.1346	0.0005	0.00740726	Galt	-1.35584	0.0005	0.00740726													Klra2	2.68523	5.00E-05	0.00165743
Ly75	0.5952	0.0003	0.00431406	Morf4l2	0.777325	0.00045	0.00600114	Fkbp7	-1.0828	5.00E-05	0.000925573	Has2	3.59671	5.00E-05	0.000925573					Plod3	0.80221	0.00585	0.0484116	Gapdh	0.97191	0.00015	0.0028095													Klre1	1.25747	0.0006	0.0134552
Ly86	0.623535	0.0007	0.00854137	Mpeg1	1.43832	5.00E-05	0.000925573	Fkbp8	2.42856	5.00E-05	0.000925573	Haus1	-1.27831	0.002	0.0194343					Plscr2	-0.506049	0.00445	0.0395537	Gas1	-1.06021	0.00555	0.0464971													Klrk1	2.18682	5.00E-05	0.00165743
Lypd2	-0.856901	0.0002	0.00307356	Mphosph10	0.845615	0.0001	0.0017077	Fkbp9	-0.604214	0.0014	0.0147792	Havcr2	1.66151	5.00E-05	0.000925573					Plscr4	-0.565933	0.00455	0.0401938	Gas7	0.793063	0.00055	0.00799146													Krt1	-3.86569	5.00E-05	0.00165743
Lypd6b	-0.640665	0.00675	0.0483671	Mpst	-0.941763	0.00495	0.0384274	Flrt3	-0.716744	0.00055	0.00705419	Hba-a1,Hba-a2	-2.02596	5.00E-05	0.000925573					Plxna2	0.751892	0.0002	0.00355692	Gatad2a	0.682473	0.004	0.036414													Krt10	-2.41108	5.00E-05	0.00165743
Lypla1	0.519568	0.00225	0.021266	Mr1	-0.853462	0.0004	0.0054559	Fmnl1	1.85321	5.00E-05	0.000925573	Hba-a1,Hba-a2	-2.01818	5.00E-05	0.000925573					Pmaip1	0.993172	5.00E-05	0.0010995	Gatad2b	1.05781	5.00E-05	0.0010995													Krt23	-1.34795	5.00E-05	0.00165743
Lysmd3	0.857698	5.00E-05	0.000925573	Mrc2	-1.87256	5.00E-05	0.000925573	Fmnl2	1.38592	5.00E-05	0.000925573	Hbb-b1,Hbb-b2	-2.03369	0.00035	0.00489649					Pml	1.05401	0.00195	0.0213625	Gbp1	4.54659	5.00E-05	0.0010995													Ktn1	0.639	0.0003	0.00771512
Macc1	0.504932	0.00335	0.0287177	Mrpl1	0.866833	0.0007	0.00854137	Fmo1	-0.93775	5.00E-05	0.000925573	Hbegf	1.1399	0.0007	0.00854137					Pnliprp1	5.28175	5.00E-05	0.0010995	Gbp10	5.49139	5.00E-05	0.0010995													Lair1	1.30375	5.00E-05	0.00165743
Maf	0.734809	5.00E-05	0.000925573	Mrpl14	-0.89288	0.00695	0.0494397	Fndc3b	0.651383	0.00105	0.0117939	Hc	-2.27736	0.00015	0.00241216					Pnn	1.07054	0.00175	0.0195992	Gbp11	4.75638	5.00E-05	0.0010995													Lama3	-1.00483	5.00E-05	0.00165743
Maff	1.26425	5.00E-05	0.000925573	Mrpl52	0.99876	0.0009	0.0104271	Fnip2	0.721553	0.0003	0.00431406	Hck	2.30415	5.00E-05	0.000925573					Pnp	0.93301	5.00E-05	0.0010995	Gbp2	3.98494	5.00E-05	0.0010995													Lamb3	-1.14646	0.00035	0.00877645
Maged1	-0.496828	0.0028	0.0250866	Mrps10	0.763782	0.0045	0.0358455	Fos	1.96847	5.00E-05	0.000925573	Hcls1	3.31174	5.00E-05	0.000925573					Pnpla2	1.22706	5.00E-05	0.0010995	Gbp3	4.13795	5.00E-05	0.0010995													Lamc3	1.31457	0.00255	0.0385466
Magohb	1.01115	5.00E-05	0.000925573	Mrvi1	1.32566	0.00345	0.0293513	Fosl2	1.67728	5.00E-05	0.000925573	Hdac11	-1.38371	0.00265	0.0240735					Polr1d	-0.536765	0.0058	0.048082	Gbp4	3.38818	5.00E-05	0.0010995													Lamp2	0.590051	0.0009	0.0182667
Magt1	0.605275	5.00E-05	0.000925573	Ms4a1	-1.01182	0.00025	0.00369895	Foxj1	1.09637	5.00E-05	0.000925573	Hdc	2.53883	5.00E-05	0.000925573					Polr2a	0.722339	0.0002	0.00355692	Gbp5	6.60018	5.00E-05	0.0010995													Lap3	2.46975	5.00E-05	0.00165743
Mal	0.497669	0.0031	0.0270835	Ms4a4c	2.98761	5.00E-05	0.000925573	Foxn2	0.494073	0.0048	0.0375492	Hdgf	1.14808	0.0005	0.00653265					Polr2i	-1.03717	0.00165	0.0187167	Gbp6	5.06212	5.00E-05	0.0010995													Larp1	0.99928	5.00E-05	0.00165743
Malt1	1.06455	5.00E-05	0.000925573	Ms4a4d	1.05214	5.00E-05	0.000925573	Foxp4	0.870117	0.00195	0.0190617	Hdhd2	-1.03344	0.003	0.0264099					Polr3gl	0.977645	0.0003	0.0049112	Gbp7	3.73076	5.00E-05	0.0010995													Lars2	1.86094	5.00E-05	0.00165743
Mamdc2	-0.639753	0.00025	0.00369895	Ms4a6c	2.77062	5.00E-05	0.000925573	Fpr1	3.20089	5.00E-05	0.000925573	Hebp2	-1.99197	0.0003	0.00431406					Pom121	1.31698	0.0059	0.048717	Gbp8	3.16522	5.00E-05	0.0010995													Lass4	-1.06977	0.00015	0.00430602
Man1a	0.727317	5.00E-05	0.000925573	Ms4a6d	3.27517	5.00E-05	0.000925573	Fpr2	3.68246	5.00E-05	0.000925573	Hepacam2	-2.31173	0.00195	0.0190617					Pomp	0.578401	0.00295	0.0291321	Gbp9	1.78672	5.00E-05	0.0010995													Lass6	1.62674	5.00E-05	0.00165743
Man2b1	-0.717177	0.00015	0.00241216	Ms4a8a	2.25006	5.00E-05	0.000925573	Frmd6	-0.666152	0.0007	0.00854137	Heph	-1.76929	0.00015	0.00241216					Pop7	-0.945054	0.00445	0.0395537	Gca	1.16791	0.00015	0.0028095													Lass6	1.53497	0.00045	0.0107508
Manbal	-0.875049	0.0023	0.0216192	Msh5,Ng23	-1.57289	0.0042	0.0340224	Frrs1	1.54296	0.0001	0.0017077	Herc6	1.37093	0.00045	0.00600114					Popdc3	-0.815653	0.001	0.0127897	Gch1	1.80365	5.00E-05	0.0010995													Lbh	-2.07241	5.00E-05	0.00165743
Manea	0.470162	0.00325	0.0280617	Msr1	3.39266	5.00E-05	0.000925573	Fscn1	0.988691	0.00635	0.0462159	Hey1	-1.53397	0.0028	0.0250866					Ppard	1.23437	0.0052	0.0443641	Gclc	0.807036	0.00035	0.00555306													Lbp	1.95031	5.00E-05	0.00165743
Mansc1	-0.940236	0.0065	0.0470325	Mt1	2.11935	5.00E-05	0.000925573	Fsd1l	-0.696763	0.002	0.0194343	Hfe2	-1.98307	0.00205	0.0198145					Ppbp	-1.00395	0.00035	0.00555306	Gcn1l1	0.846148	0.0008	0.0107358													Lck	-1.11592	0.00195	0.0312902
Maoa	-0.658879	0.0026	0.023737	Mt2	3.35696	5.00E-05	0.000925573	Fsd2	-1.21482	0.00065	0.00805504	Hgf	-0.923409	0.0044	0.0352392					Ppcdc	-0.809103	0.0026	0.0264172	Gcnt1	-0.864752	0.00115	0.0142971													Lclat1	-0.710095	0.0015	0.0263809
Map2k3	-0.568834	0.0061	0.044845	Mt4	-2.53232	5.00E-05	0.000925573	Fst	2.92485	5.00E-05	0.000925573	Hhip	-1.58847	0.00025	0.00369895					Ppdpf	-1.19668	5.00E-05	0.0010995	Gcnt2	1.05222	5.00E-05	0.0010995													Lcn2	4.68861	5.00E-05	0.00165743
Map2k7	-0.592382	0.0029	0.0257528	Mtap6	-0.965009	0.0048	0.0375492	Fth1	1.54851	5.00E-05	0.000925573	Hif1a	2.60668	5.00E-05	0.000925573					Pphln1	-0.537767	0.0058	0.048082	Gda	1.93796	5.00E-05	0.0010995													Ldb2	-1.47032	5.00E-05	0.00165743
Map3k2	0.538195	0.0041	0.0334135	Mtap7	-0.911928	0.0053	0.040445	Fto	-0.91112	0.00465	0.0367138	Hint2	-1.69122	0.00015	0.00241216					Ppia	-0.746728	0.0003	0.0049112	Gde1	-0.624865	0.00515	0.0440435													Lefty1	-1.81214	0.0012	0.0224826
Map3k6	0.731096	0.0058	0.043213	Mthfd1	-0.958867	0.0009	0.0104271	Furin	1.29413	5.00E-05	0.000925573	Hist1h1a	-1.32213	0.00165	0.0167635					Ppic	-0.551098	0.0025	0.0256504	Gdi1	0.828183	0.0003	0.0049112													Leprot	-0.588365	0.00195	0.0312902
Map4k1	-0.927208	0.001	0.0113448	Mthfd2	2.01372	5.00E-05	0.000925573	Fus	1.30539	5.00E-05	0.000925573	Hist1h2ao	#NAME?	0.0006	0.00756478					Ppig	0.534845	0.0045	0.0398732	Gdpd1	0.784423	0.001	0.0127897													Lgals3bp	2.80653	5.00E-05	0.00165743
Map4k3	0.62487	0.0003	0.00431406	Mtss1l	-1.38276	0.0007	0.00854137	Fut4	1.02818	0.0006	0.00756478	Hist1h2bl	-1.44321	0.0017	0.0171472					Ppl	1.24172	5.00E-05	0.0010995	Gdpd2	1.73604	0.00085	0.0112497													Lgals9	2.31878	5.00E-05	0.00165743
Mapk1ip1l	0.464257	0.00595	0.0440273	Muc1	-0.75409	0.00125	0.0135107	Fxr1	0.657853	0.00425	0.0343305	Hist1h4h	-0.97971	0.0053	0.040445					Ppp1ca	-0.668424	0.00025	0.00426402	Gem	1.40358	5.00E-05	0.0010995													Lhfp	-0.683583	0.0013	0.0238829
Marcks	1.05615	5.00E-05	0.000925573	Muc13	4.39022	0.002	0.0194343	Fxyd1	-1.2606	5.00E-05	0.000925573	Hist2h2ac	-2.04976	5.00E-05	0.000925573					Ppp1r16b	-0.639128	0.0005	0.00740726	Gemin7,Ppp1r37	-0.946194	0.00375	0.0347971													Lif	1.41277	0.00145	0.0258034
Matr3,Paip2	0.827505	0.00655	0.047306	Muc4	1.31742	5.00E-05	0.000925573	Fxyd3	-1.59894	0.00115	0.0126619	Hist2h2bb	-1.0768	0.0005	0.00653265					Ppp1r9b	0.670852	0.00075	0.0102146	Gfpt1	0.723193	0.0007	0.00968181													Lilrb4	2.37546	0.0005	0.0116927
Mb	-1.15165	5.00E-05	0.000925573	Muc5b	1.45542	5.00E-05	0.000925573	Fxyd5	1.55633	5.00E-05	0.000925573	Hist2h4	-1.74197	5.00E-05	0.000925573					Pqlc3	-0.727629	0.00035	0.00555306	Gfpt2	2.83593	5.00E-05	0.0010995													Limch1	-0.605524	0.00105	0.0204339
Mbtps1	-0.534335	0.00085	0.00995798	Mvp	0.840785	0.00015	0.00241216	Fyb	1.85503	5.00E-05	0.000925573	Hivep1	0.947675	0.00465	0.0367138					Prdm2	0.639556	0.0017	0.0191641	Gfra2	-1.25523	0.0001	0.0020003													Lims1	-0.829459	5.00E-05	0.00165743
Mcl1	0.650251	0.0001	0.0017077	Mx1	3.56319	5.00E-05	0.000925573	Fzd3	-0.61172	0.00335	0.0287177	Hk2	2.50715	5.00E-05	0.000925573					Prdx1	-0.580719	0.00385	0.0354424	Ggct	1.60351	5.00E-05	0.0010995													Lipg	0.857121	5.00E-05	0.00165743
Mcoln2	1.5398	5.00E-05	0.000925573	Mx2	3.35389	5.00E-05	0.000925573	Fzd6	-0.626874	0.0031	0.0270835	Hk3	3.36035	5.00E-05	0.000925573					Prdx4	-0.566978	0.00585	0.0484116	Gins4	-0.688095	0.0042	0.037807													Litaf	1.67747	5.00E-05	0.00165743
Mctp1	1.01152	5.00E-05	0.000925573	Mxd1	3.10063	5.00E-05	0.000925573	Fzd7	-0.654172	0.001	0.0113448	Hltf	-1.04429	0.0005	0.00653265					Prickle1	-0.889333	0.0001	0.0020003	Gipc2	-1.99938	5.00E-05	0.0010995													LOC624759	3.09695	5.00E-05	0.00165743
Mctp2	0.886788	0.00015	0.00241216	Mxra7	-0.936766	0.001	0.0113448	G6pdx	1.51387	5.00E-05	0.000925573	Hlx	1.66963	0.00095	0.010887					Prpf38b	1.22426	5.00E-05	0.0010995	Gja1	1.19969	5.00E-05	0.0010995													Lonrf1	1.9713	5.00E-05	0.00165743
Me1	0.437334	0.0069	0.0491607	Mxra8	-1.51271	5.00E-05	0.000925573	Gab2	0.907506	5.00E-05	0.000925573	Hmcn1	-1.44744	0.00105	0.0117939					Prpf4b	0.60004	0.00495	0.0427553	Gja5	-0.874428	0.00455	0.0401938													Lonrf3	0.741457	0.001	0.0197123
Meaf6	-0.641757	0.00565	0.0423996	Mybpc3	1.16244	0.00185	0.018315	Gabarap	0.676942	0.00035	0.00489649	Hmga1	2.44746	5.00E-05	0.000925573					Prpsap2	-0.596626	0.0054	0.0455363	Glb1,Tmppe	0.955204	0.0025	0.0256504													Lox	3.47192	5.00E-05	0.00165743
Med13	0.661756	5.00E-05	0.000925573	Myd88	1.30885	0.00115	0.0126619	Gabra3	-0.847308	0.00415	0.0337162	Hmgb2	1.98691	5.00E-05	0.000925573					Prrc2a	0.83329	5.00E-05	0.0010995	Glb1l2	-0.999207	0.0001	0.0020003													Lox	3.68061	5.00E-05	0.00165743
Mefv	2.38766	5.00E-05	0.000925573	Myh10	-1.82769	0.00095	0.010887	Gadd45a	1.51056	5.00E-05	0.000925573	Hmgcll1	-1.46763	0.0007	0.00854137					Prrc2c	0.65443	0.00035	0.00555306	Glb1l3	-2.00394	0.0041	0.0371041													Lpar1	1.22461	5.00E-05	0.00165743
Mex3c	0.579554	0.00025	0.00369895	Myh14	-0.742061	0.0018	0.0179321	Gadd45b	1.52652	5.00E-05	0.000925573	Hmgn2	2.22238	5.00E-05	0.000925573					Prrg1	-0.642719	0.00135	0.016105	Glipr2	1.28732	5.00E-05	0.0010995													Lpar4	-1.73344	0.0002	0.00549855
Mfap2	-1.0318	0.0031	0.0270835	Myh6,Myh7	-0.708599	0.0021	0.0201864	Gadd45g	0.993465	5.00E-05	0.000925573	Hmgn5	1.18555	0.00135	0.0143449					Prss23	0.753673	5.00E-05	0.0010995	Glod4	-0.611238	0.00605	0.0496628													Lpcat1	-1.02919	0.0001	0.00304566
Mfap3l	0.571386	0.0005	0.00653265	Myl12a,Myl12b	-0.985669	5.00E-05	0.000925573	Galns	1.14747	0.0002	0.00307356	Hmox1	3.2715	5.00E-05	0.000925573					Prx	0.992519	5.00E-05	0.0010995	Glp1r	-2.3809	0.00065	0.00913729													Lpcat1	-1.33497	0.00025	0.00662965
Mfge8	-0.871249	5.00E-05	0.000925573	Myl2	2.54306	0.0004	0.0054559	Galnt3	0.638161	0.0015	0.0155955	Hnmt	-1.32035	0.0006	0.00756478					Psca	-5.86449	0.0007	0.00968181	Glrx	0.81015	0.00015	0.0028095													Lpin2	0.854807	0.0006	0.0134552
Mfn2	-0.946878	5.00E-05	0.000925573	Myl3	-1.77964	5.00E-05	0.000925573	Galntl2	1.7903	5.00E-05	0.000925573	Hnrnpa0	0.782581	0.00475	0.037266					Psmb10	0.676151	0.00125	0.0151373	Glrx3	-0.707425	0.0028	0.0279426													Lrat	-1.18326	5.00E-05	0.00165743
Mfsd5	-0.84037	0.0058	0.043213	Mylpf	-0.848491	0.0052	0.0398672	Galt,Il11ra1	-0.609304	0.00345	0.0293513	Hnrnpab	1.34401	0.00025	0.00369895					Psmb3	-0.814643	5.00E-05	0.0010995	Glt25d2	-1.78617	5.00E-05	0.0010995													Lrg1	2.37524	5.00E-05	0.00165743
Mfsd7b	0.508235	0.006	0.0443073	Myo5c	-0.718262	0.00205	0.0198145	Gapdh	1.4169	5.00E-05	0.000925573	Hnrnpd,Hnrpdl	1.10578	0.0024	0.022326					Psmb6	-0.508605	0.00535	0.0453472	Glul	1.49388	5.00E-05	0.0010995													Lrp1	0.9043	5.00E-05	0.00165743
Mga	0.546609	0.00235	0.0219713	Myo6	-0.715815	0.00145	0.0151966	Gar1	1.43613	0.00655	0.047306	Hnrnph2	1.15643	0.0004	0.0054559					Psmb8	0.722516	0.0004	0.00620068	Gm10778	-1.06409	0.00285	0.0283655													Lrrc16a	0.889075	5.00E-05	0.00165743
Mgat2	0.45768	0.00455	0.0361451	Myoz1	-1.17319	0.0038	0.0315599	Garnl3	-0.850284	0.0061	0.044845	Hnrnpm	1.31178	0.0002	0.00307356					Psmb9	1.43949	5.00E-05	0.0010995	Gm10778	-0.995006	0.004	0.036414													Lrrc25	1.78216	0.0007	0.0152047
Mgll	-0.508738	0.0025	0.0230294	Myrip	1.40975	5.00E-05	0.000925573	Gas2l1	0.687735	0.0066	0.0475823	Hp	1.56645	0.00065	0.00805504					Psmc4	-0.555677	0.0027	0.0271922	Gm11127	1.76692	5.00E-05	0.0010995													Lrrc4c	-2.32372	0.00015	0.00430602
Mgst1	1.01585	5.00E-05	0.000925573	N4bp1	1.15027	5.00E-05	0.000925573	Gas8	0.916769	0.0031	0.0270835	Hpx	4.98352	5.00E-05	0.000925573					Psmc5	0.889404	0.0001	0.0020003	Gm11346	-1.57168	0.00395	0.0360717													Lrrc59	0.861397	0.0001	0.00304566
Mgst3	-0.628989	0.0016	0.016381	Naa15	0.666868	0.0009	0.0104271	Gata2	0.991956	0.0001	0.0017077	Hrc	-1.90843	0.00065	0.00805504					Psmd11	0.84331	5.00E-05	0.0010995	Gm11428	3.9308	5.00E-05	0.0010995													Lrrc8a	1.23607	5.00E-05	0.00165743
Mia2	-1.02893	0.00575	0.0429414	Naa20	0.666266	0.0041	0.0334135	Gata5	-1.27015	0.0008	0.00949984	Hrsp12	-2.21917	5.00E-05	0.000925573					Psmd12	0.765984	0.0002	0.00355692	Gm11627	-2.28456	0.00065	0.00913729													Lrrn3	-2.77654	5.00E-05	0.00165743
Mical1	-0.68852	0.0043	0.0346407	Naa38	2.53926	5.00E-05	0.000925573	Gata6	-0.910432	0.00025	0.00369895	Hs6st1	1.63507	5.00E-05	0.000925573					Psmd13	-0.82141	5.00E-05	0.0010995	Gm11744	1.8317	0.004	0.036414													Lsm7	-0.732301	0.0024	0.0367876
Mid2	0.666877	5.00E-05	0.000925573	Nab1	0.628071	0.0021	0.0201864	Gatad2a	-1.39292	5.00E-05	0.000925573	Hs6st2	-1.36814	0.0051	0.0392806					Psmd7	0.930137	5.00E-05	0.0010995	Gm11818	-1.39681	0.0001	0.0020003													Ltbp2	-1.47328	5.00E-05	0.00165743
Mier3	0.765859	5.00E-05	0.000925573	Nadk	0.891601	5.00E-05	0.000925573	Gatm	1.616	5.00E-05	0.000925573	Hsd17b7	0.98334	0.0043	0.0346407					Pstpip2	0.969663	0.00065	0.00913729	Gm12185	4.29499	5.00E-05	0.0010995													Ltbr	0.776062	0.0026	0.0391167
Mif	-0.99179	0.0021	0.0201864	Nae1	0.725424	0.0005	0.00653265	Gba	0.620524	0.0031	0.0270835	Hspa9	1.16469	0.00085	0.00995798					Ptafr	1.52307	5.00E-05	0.0010995	Gm12250	4.9195	5.00E-05	0.0010995													Ltf	2.10934	5.00E-05	0.00165743
Mir1932	0.756794	0.0004	0.0054559	Naip2	0.745654	0.00155	0.0159863	Gbp1	3.64804	5.00E-05	0.000925573	Htr7	5.35953	0.0006	0.00756478					Ptgs2	1.40478	5.00E-05	0.0010995	Gm13157	-0.752242	0.00145	0.0169951													Lum	-1.85734	5.00E-05	0.00165743
Mir466d	-4.23653	5.00E-05	0.000925573	Nampt	2.63402	5.00E-05	0.000925573	Gbp11,Gbp4,Gbp6,Gbp9	2.02786	5.00E-05	0.000925573	I830077J02Rik	2.81024	5.00E-05	0.000925573					Ptk2	-1.22317	0.00025	0.00426402	Gm13889	5.01723	5.00E-05	0.0010995													Ly6a	2.76308	5.00E-05	0.00165743
Mis18bp1	1.0729	0.00025	0.00369895	Nav2	-1.05513	0.00105	0.0117939	Gbp2	2.98513	5.00E-05	0.000925573	Ibtk	1.17573	0.00045	0.00600114					Ptplb	0.677158	0.00595	0.0490442	Gm14295	-0.75878	0.0009	0.0117898													Ly6c1,Ly6c2	2.27479	0.00055	0.0125887
Mitd1	0.666059	0.00225	0.021266	Ncald	-0.928593	0.0001	0.0017077	Gbp3	2.6039	5.00E-05	0.000925573	Icam1,Icam4	1.42335	0.00025	0.00369895					Ptpn1	0.773104	5.00E-05	0.0010995	Gm14322	-1.18745	5.00E-05	0.0010995													Ly6e	1.88742	5.00E-05	0.00165743
Mitf	0.562831	0.00105	0.0117939	Ncf1	1.64714	5.00E-05	0.000925573	Gbp5	4.13258	5.00E-05	0.000925573	Icam2	-1.28374	0.0004	0.0054559					Ptpn11	0.648721	0.00055	0.00799146	Gm14326	-0.94689	5.00E-05	0.0010995													Ly86	1.29763	5.00E-05	0.00165743
Mlc1	-0.635455	0.00155	0.0159863	Ncf4	1.72945	5.00E-05	0.000925573	Gbp7	2.90791	5.00E-05	0.000925573	Id2	1.7268	5.00E-05	0.000925573					Ptpn12	0.528332	0.003	0.0295051	Gm14403	-0.912751	0.0004	0.00620068													Lypd2	-1.63122	5.00E-05	0.00165743
Mlec	0.496323	0.001	0.0113448	Ncl	0.698961	0.006	0.0443073	Gcap14	-0.779232	5.00E-05	0.000925573	Ide	-1.19567	0.00055	0.00705419					Pygm	0.643242	0.00225	0.0236719	Gm14446	0.98037	0.0005	0.00740726													Lyve1	1.91173	5.00E-05	0.00165743
Mlkl	0.922996	0.0005	0.00653265	Ncoa7	0.813341	0.00075	0.00902607	Gch1	1.70303	5.00E-05	0.000925573	Idh1	-1.02061	0.0005	0.00653265					Qdpr	-0.594324	0.0058	0.048082	Gm14548,Lilra6,Pira1,Pira11,Pira2,Pira7	1.22057	5.00E-05	0.0010995													Maf	0.801634	0.00035	0.00877645
Mllt1	-0.992279	0.0007	0.00854137	Ncor2	-0.863817	0.00045	0.00600114	Gcnt2	0.748286	5.00E-05	0.000925573	Idh2	-1.55633	5.00E-05	0.000925573					Qsox1	0.914089	0.0001	0.0020003	Gm15987	2.64996	0.0016	0.0182875													Maff	3.00516	5.00E-05	0.00165743
Mlph	-0.704323	0.00415	0.0337162	Nek2	1.12858	5.00E-05	0.000925573	Gcsh	-0.67118	0.00265	0.0240735	Ido1	4.44633	0.0037	0.030926					R3hdm2	0.681327	0.00085	0.0112497	Gm16675	1.11803	0.00545	0.0458506													Mafk	1.35296	5.00E-05	0.00165743
Mmgt1	0.496251	0.0049	0.0381343	Nenf	-0.741598	0.00455	0.0361451	Gda	2.9226	5.00E-05	0.000925573	Ier2	2.01482	5.00E-05	0.000925573					Rab20	1.08306	0.00205	0.0221195	Gm16880	-1.48112	0.00365	0.0341625													Maged2	-0.881945	0.00025	0.00662965
Mmp15	-0.746447	5.00E-05	0.000925573	Neo1	-0.674584	0.0024	0.022326	Gem	1.14581	5.00E-05	0.000925573	Ier3	2.88226	5.00E-05	0.000925573					Rab27a	0.64779	0.0033	0.0316785	Gm17821	-1.72029	5.00E-05	0.0010995													Magi3	-0.925961	0.00025	0.00662965
Mmp23	-0.679081	0.0022	0.020916	Net1	-0.623157	0.00295	0.0260806	Gfpt2	1.86298	5.00E-05	0.000925573	Ifi44	1.12301	0.00025	0.00369895					Rabgap1l	-0.619991	0.00175	0.0195992	Gm1821	1.73081	0.00215	0.0228658													Magix	-1.22662	0.0015	0.0263809
Mmp3	1.26574	5.00E-05	0.000925573	Neu2	-1.64845	0.0032	0.0277246	Ggct	1.42502	5.00E-05	0.000925573	Ifi47,Olfr56	2.81417	0.00105	0.0117939					Rag1	-2.24579	5.00E-05	0.0010995	Gm18853	3.85554	0.00185	0.0204776													Mal2	-0.885099	5.00E-05	0.00165743
Mmp8	2.38259	5.00E-05	0.000925573	Neurl3	1.66076	5.00E-05	0.000925573	Ggt1	5.48635	0.0001	0.0017077	Ifit1	1.61067	0.0005	0.00653265					Ralgapa2	0.610637	0.00505	0.0434355	Gm18853	3.67282	0.00305	0.0298803													Malat1	0.719765	0.0006	0.0134552
Mmrn2	-0.574969	0.00545	0.0413095	Nfe2	2.43932	5.00E-05	0.000925573	Ggt5	1.07419	0.00185	0.018315	Ifitm1	2.65369	5.00E-05	0.000925573					Ramp2	-1.13701	5.00E-05	0.0010995	Gm19461	-3.10834	0.00015	0.0028095													Mamdc2	-1.78951	5.00E-05	0.00165743
Mnat1	0.61407	0.00645	0.0467598	Nfic	-1.11079	0.0021	0.0201864	Ghrl	-6.65311	0.0019	0.0186953	Ifitm2	1.96793	5.00E-05	0.000925573					Rapgef4	1.57968	5.00E-05	0.0010995	Gm1976	-0.793317	0.00445	0.0395537													Man2a1	1.51805	5.00E-05	0.00165743
Mob1b	0.632382	0.00035	0.00489649	Nfil3	2.62949	5.00E-05	0.000925573	Gigyf2	1.33188	5.00E-05	0.000925573	Ifitm3	2.41011	5.00E-05	0.000925573					Rarres2	-1.21387	5.00E-05	0.0010995	Gm19990	-1.76698	5.00E-05	0.0010995													Manea	-0.619867	0.00265	0.0396676
Mob2	-0.765376	0.0027	0.02442	Nfkb2	1.29485	5.00E-05	0.000925573	Gimap6	-0.591298	0.0018	0.0179321	Ifitm6	8.38126	5.00E-05	0.000925573					Rasa2	-2.55962	0.00345	0.032754	Gm2a	-0.813674	0.00015	0.0028095													Manf	1.4987	0.00045	0.0107508
Morc1	2.74154	0.001	0.0113448	Nfkbia	2.13611	5.00E-05	0.000925573	Gimap7	0.966803	0.0008	0.00949984	Ifngr1	0.786354	0.00485	0.0378502					Rasa2	-2.06512	0.0044	0.0391922	Gm4759	0.80615	0.0005	0.00740726													Maoa	-1.41176	5.00E-05	0.00165743
Mospd3	-1.32479	0.00105	0.0117939	Nfkbie	1.78236	5.00E-05	0.000925573	Gimap8	-0.517179	0.0055	0.041577	Ifngr2	1.09954	0.00075	0.00902607					Rasgef1b	0.583111	0.0054	0.0455363	Gm4788	1.22424	0.00175	0.0195992													Map2k1	0.630858	0.0019	0.030682
Mphosph10	0.634745	0.00015	0.00241216	Nfkbiz	1.99977	5.00E-05	0.000925573	Gipc2	-1.14024	0.0001	0.0017077	Ifrd1	1.27114	0.00095	0.010887					Rasgrp3	-1.25824	5.00E-05	0.0010995	Gm4841	3.82307	5.00E-05	0.0010995													Map2k6	-2.1556	0.0001	0.00304566
Mpst	-0.686831	0.005	0.0387174	Ngp	5.11866	5.00E-05	0.000925573	Gja4	-0.921142	0.00035	0.00489649	Ift81	-1.34662	0.00025	0.00369895					Rasl12	-0.747778	0.00225	0.0236719	Gm4902	2.56451	5.00E-05	0.0010995													Map3k6	2.86854	5.00E-05	0.00165743
Mpz	-1.02992	0.00585	0.0434868	Nhlrc2	-0.745734	0.00145	0.0151966	Gja5	-1.03943	5.00E-05	0.000925573	Igf1r	0.885004	0.00215	0.0205554					Rassf2	0.786179	0.00035	0.00555306	Gm4951	4.44301	5.00E-05	0.0010995													Map3k8	1.39049	5.00E-05	0.00165743
Mpzl2	0.840723	0.0003	0.00431406	Niacr1	3.29938	5.00E-05	0.000925573	Gkn1	#NAME?	5.00E-05	0.000925573	Igf2bp2	1.59394	5.00E-05	0.000925573					Rbbp6	0.844262	0.0003	0.0049112	Gm4956	1.20427	5.00E-05	0.0010995													Mapk13	1.92976	0.0001	0.00304566
Mrc1	0.450087	0.0035	0.0296666	Nid1	0.757178	0.0013	0.0139244	Gla	0.94957	0.00015	0.00241216	Igfbp2	-1.43375	0.00435	0.0349385					Rbbp9	-0.641518	0.0006	0.00855956	Gm5077	1.56133	5.00E-05	0.0010995													Mapk3	-0.923319	0.0002	0.00549855
Mrc2	-0.621531	0.0039	0.0321771	Ninj1	1.25167	5.00E-05	0.000925573	Glb1l2	-1.4547	5.00E-05	0.000925573	Igfbp6	-1.21058	5.00E-05	0.000925573					Rbm25	0.6399	0.0019	0.0209087	Gm5431	2.62269	5.00E-05	0.0010995													Marcksl1	1.65153	5.00E-05	0.00165743
Mrpl1	0.954127	5.00E-05	0.000925573	Nipal1	-1.30312	0.0001	0.0017077	Glg1	-0.661622	0.002	0.0194343	Igsf6	3.24167	5.00E-05	0.000925573					Rbm3	-0.567351	0.0033	0.0316785	Gm5483	4.88208	5.00E-05	0.0010995													Mark4	1.28484	0.0017	0.0288241
Mrpl17	-0.470492	0.00675	0.0483671	Nkain1	-1.87802	0.0006	0.00756478	Glipr1	1.11936	0.002	0.0194343	Igtp	3.64668	5.00E-05	0.000925573					Rbm8a	1.09748	5.00E-05	0.0010995	Gm606	-1.64814	0.00045	0.00681787													Marveld1	-0.958128	5.00E-05	0.00165743
Mrpl28	-0.896064	5.00E-05	0.000925573	Nkd2	-1.27585	0.00065	0.00805504	Glipr2	2.11059	5.00E-05	0.000925573	Ikbke	4.15829	5.00E-05	0.000925573					Rbms1	0.655626	0.0005	0.00740726	Gm6377	2.38607	5.00E-05	0.0010995													Matn4	-1.3871	0.00285	0.0419359
Mrps11	-0.900352	0.00075	0.00902607	Nkx2-1	-0.754012	0.00165	0.0167635	Glp1r	-2.41693	0.0002	0.00307356	Ikzf1	1.14463	0.00015	0.00241216					Rbp1	-0.787684	0.0017	0.0191641	Gm6907,Setdb2	1.75826	5.00E-05	0.0010995													Mb	-1.11353	0.0013	0.0238829
Mrps26	-0.700359	0.00025	0.00369895	Nlrc4	0.915695	0.00595	0.0440273	Glrx	1.70679	5.00E-05	0.000925573	Ikzf2	-1.29782	0.00075	0.00902607					Rcbtb2	-0.565871	0.0043	0.0385025	Gm7030,H2-T10	0.907417	0.00295	0.0291321													Mbd1	1.75177	0.0001	0.00304566
Mrps33	0.467855	0.0062	0.0453761	Nlrc5	3.25951	5.00E-05	0.000925573	Glt25d2	-1.76808	5.00E-05	0.000925573	Il10ra	1.68128	5.00E-05	0.000925573					Reg3b	inf	5.00E-05	0.0010995	Gm885	1.16952	0.001	0.0127897													Mbd1	3.37837	0.003	0.0436304
Ms4a4c	1.73343	5.00E-05	0.000925573	Nlrp1b	1.66346	0.0007	0.00854137	Glt8d2	-2.12964	0.005	0.0387174	Il12a	1.50909	0.00635	0.0462159					Rel	0.662244	0.0056	0.046826	Gm8909	2.76329	5.00E-05	0.0010995													Mbd2	0.951099	5.00E-05	0.00165743
Ms4a6c	1.18462	0.00025	0.00369895	Nlrp3	3.18024	5.00E-05	0.000925573	Gltscr2	-1.10987	0.0003	0.00431406	Il13ra1	0.936622	0.00705	0.049957					Relb	0.990805	0.00085	0.0112497	Gm8979	2.05697	0.0001	0.0020003													Mcl1	0.830091	5.00E-05	0.00165743
Ms4a6d	1.86832	5.00E-05	0.000925573	Nme3	-1.02675	0.00085	0.00995798	Glul	1.17024	5.00E-05	0.000925573	Il15	-2.64365	0.00035	0.00489649					Renbp	0.700148	0.00575	0.0477652	Gna13	1.46513	5.00E-05	0.0010995													Mcoln2	1.22551	0.0004	0.00976269
Msi2	0.565897	0.00015	0.00241216	Nmi	1.44757	5.00E-05	0.000925573	Glycam1	-2.88725	5.00E-05	0.000925573	Il15ra	1.89767	5.00E-05	0.000925573					Rest	0.545974	0.00405	0.0367718	Gnai2	0.557275	0.0054	0.0455363													Mcoln3	-1.81407	0.00025	0.00662965
Msln	-1.01743	5.00E-05	0.000925573	Nod1	1.26148	5.00E-05	0.000925573	Gm1078	-1.2553	0.0002	0.00307356	Il17f	inf	5.00E-05	0.000925573					Retn	-0.852975	0.00015	0.0028095	Gnao1	0.927664	0.00455	0.0401938													Mctp2	0.96306	0.0009	0.0182667
Msn	0.665793	0.00045	0.00600114	Nod2	2.09339	5.00E-05	0.000925573	Gm10845	0.775143	0.00325	0.0280617	Il17ra	2.59932	5.00E-05	0.000925573					Retnla	1.24619	5.00E-05	0.0010995	Gng11	-2.26199	5.00E-05	0.0010995													Me1	-0.655767	0.00205	0.0325231
Msr1	2.37989	5.00E-05	0.000925573	Nol8	0.643186	0.0042	0.0340224	Gm10872	4.1733	5.00E-05	0.000925573	Il18	-1.07739	0.0037	0.030926					Retnlg	2.19662	5.00E-05	0.0010995	Gng12	0.857796	0.00015	0.0028095													Mef2c	-1.22693	5.00E-05	0.00165743
Mt1	1.54971	5.00E-05	0.000925573	Nop14	0.783264	0.00225	0.021266	Gm11127,H2-Bl,H2-T10,H2-T22,H2-T9	1.68606	0.0001	0.0017077	Il18bp,Rnf121	1.70884	0.0031	0.0270835					Rhob	1.06315	5.00E-05	0.0010995	Gng2	-0.709713	0.0014	0.0165355													Mefv	3.07449	5.00E-05	0.00165743
Mt2	3.93624	5.00E-05	0.000925573	Nop58	0.908601	5.00E-05	0.000925573	Gm11428	4.43982	5.00E-05	0.000925573	Il18rap	3.27375	5.00E-05	0.000925573					Rhoh	-0.852864	0.0016	0.0182875	Gnl2	0.727558	0.00595	0.0490442													Meox1	-1.34964	5.00E-05	0.00165743
Mt4	-1.13084	5.00E-05	0.000925573	Nos2	5.83722	5.00E-05	0.000925573	Gm11627	-1.95265	0.0047	0.036998	Il1a	5.08147	5.00E-05	0.000925573					Rhou	1.06034	5.00E-05	0.0010995	Gnl3	1.18403	0.0046	0.0405267													Meox2	-0.957768	0.00045	0.0107508
Mta1	-0.677292	0.003	0.0264099	Notch3	-1.21468	0.00025	0.00369895	Gm11818	-1.32425	0.0047	0.036998	Il1b	6.0667	5.00E-05	0.000925573					Rilpl1	0.653315	0.00435	0.0388444	Gnpda2	-1.04136	5.00E-05	0.0010995													Mertk	0.845909	0.00035	0.00877645
Mtap2	0.683956	0.00015	0.00241216	Notch4	-0.788133	0.0049	0.0381343	Gm12070	1.88519	5.00E-05	0.000925573	Il1f9	5.71349	5.00E-05	0.000925573					Ripk2	1.21439	5.00E-05	0.0010995	Golga2	0.859889	5.00E-05	0.0010995													Mettl7a1	-0.786078	5.00E-05	0.00165743
Mtap6	-1.10047	0.0001	0.0017077	Noxo1	3.32667	5.00E-05	0.000925573	Gm12185	1.84379	0.0029	0.0257528	Il1r1	1.61614	5.00E-05	0.000925573					Ripply3	-1.53475	5.00E-05	0.0010995	Golga4	1.53991	5.00E-05	0.0010995													Mex3b	-1.40935	0.00235	0.0361724
Mtap7	-0.950878	0.0002	0.00307356	Npm1	0.982375	5.00E-05	0.000925573	Gm12250,Mrpl22	1.99654	5.00E-05	0.000925573	Il1r2	8.33102	5.00E-05	0.000925573					Rmnd5b	-0.959842	0.0024	0.0248764	Golgb1	1.19274	5.00E-05	0.0010995													Mfap3l	-1.01037	5.00E-05	0.00165743
Mtap7d1	-0.818212	5.00E-05	0.000925573	Npnt	-1.30988	5.00E-05	0.000925573	Gm13139	0.858973	5.00E-05	0.000925573	Il1rap	1.36958	0.00015	0.00241216					Rnase1	2.37008	0.00015	0.0028095	Gopc	1.61868	5.00E-05	0.0010995													Mfap4	-1.68332	5.00E-05	0.00165743
Mtor	0.800435	0.00265	0.0240735	Nppa	1.89425	5.00E-05	0.000925573	Gm13139,Gm13251	0.962533	0.0016	0.016381	Il1rn	6.00998	5.00E-05	0.000925573					Rnaset2b	-0.767182	0.0031	0.0301942	Got1	1.53322	5.00E-05	0.0010995													Mfap5	-3.28189	5.00E-05	0.00165743
Mtrf1l	0.620889	0.0069	0.0491607	Nppb	3.92179	5.00E-05	0.000925573	Gm13212	1.69658	0.00015	0.00241216	Il22ra2	-2.26081	0.0004	0.0054559					Rnd3	-0.518815	0.006	0.0493452	Got2	0.808037	0.00495	0.0427553													Mgam	2.42927	5.00E-05	0.00165743
Mtrr	0.684889	0.0064	0.0464833	Npr1	-1.06951	5.00E-05	0.000925573	Gm13582	-2.2017	5.00E-05	0.000925573	Il4i1,Nup62,Nup62-il4i1	2.43677	5.00E-05	0.000925573					Rnf114	0.786416	5.00E-05	0.0010995	Gp49a	2.69597	5.00E-05	0.0010995													Mgll	-1.37854	5.00E-05	0.00165743
Mtss1l	-0.610746	0.0027	0.02442	Npr2	-1.15054	0.0007	0.00854137	Gm13889	2.59862	5.00E-05	0.000925573	Il4ra	1.84353	5.00E-05	0.000925573					Rnf144a	-0.624559	0.0012	0.0147227	Gpatch2	0.734718	0.0046	0.0405267													Mgp	-0.832507	5.00E-05	0.00165743
Muc1	-0.641441	0.0001	0.0017077	Npw	-2.67087	0.00185	0.018315	Gm14005	1.69273	5.00E-05	0.000925573	Il6	9.48893	0.00155	0.0159863					Rnf149	0.774387	0.00095	0.0123069	Gpatch8	0.878488	0.0004	0.00620068													Mgst3	-1.17143	5.00E-05	0.00165743
Muc4	0.873916	5.00E-05	0.000925573	Npy	2.41256	5.00E-05	0.000925573	Gm14085,Slc28a2	2.49806	5.00E-05	0.000925573	Il6ra	1.01908	0.00115	0.0126619					Rnf19b	1.73322	5.00E-05	0.0010995	Gpc4	1.11531	5.00E-05	0.0010995													Micall1	1.33082	0.0007	0.0152047
Mut	0.416323	0.00685	0.0489259	Nr1d1	-1.99093	5.00E-05	0.000925573	Gm14295	-0.719263	0.00015	0.00241216	Il7r	0.979023	0.00095	0.010887					Rnf20	0.650589	0.00045	0.00681787	Gpi1	0.977407	5.00E-05	0.0010995													Mid2	-1.11439	5.00E-05	0.00165743
Mx1	1.26381	5.00E-05	0.000925573	Nr1d2	-1.05149	5.00E-05	0.000925573	Gm14306,Gm14436	-0.822226	0.00095	0.010887	Immp1l	-1.67692	0.00045	0.00600114					Rora	0.817317	0.0002	0.00355692	Gpm6a	-1.56367	5.00E-05	0.0010995													Mir1199	-2.68264	5.00E-05	0.00165743
Mx2	0.746481	0.0016	0.016381	Nr4a3	2.2401	5.00E-05	0.000925573	Gm14322	-0.657726	0.0015	0.0155955	Inhba	6.30018	5.00E-05	0.000925573					Rpa3	-0.779951	0.002	0.0217143	Gpr126	-0.968302	5.00E-05	0.0010995													Mir1932	3.46754	5.00E-05	0.00165743
Mxd1	1.90489	5.00E-05	0.000925573	Nrarp	-1.34556	0.0001	0.0017077	Gm14325	-0.808375	0.0064	0.0464833	Inhbb	4.2902	5.00E-05	0.000925573					Rpl10	-0.714248	0.00025	0.00426402	Gpr133	1.57743	5.00E-05	0.0010995													Mitd1	2.31075	5.00E-05	0.00165743
Mxi1	-0.68991	0.0002	0.00307356	Nsmce1	0.771707	0.00115	0.0126619	Gm14548,Lilra6,Lilrb3,Pira1,Pira11,Pira2,Pira7	2.65961	5.00E-05	0.000925573	Inmt	-1.94363	0.0017	0.0171472					Rpl18	-0.624448	0.0012	0.0147227	Gpr137b	-1.06382	0.00065	0.00913729													Mki67	1.2716	0.0001	0.00304566
Mxra8	-0.812963	5.00E-05	0.000925573	Nt5c3	1.11243	5.00E-05	0.000925573	Gm15987	2.90304	5.00E-05	0.000925573	Ino80b,Wbp1	-1.15993	0.00425	0.0343305					Rpl23	-0.635982	0.00125	0.0151373	Gpr137b-ps	-1.06102	5.00E-05	0.0010995													Mknk2	0.664688	0.0021	0.0331102
Mycbpap	-0.808213	0.0013	0.0139244	Nt5e	-0.775843	0.001	0.0113448	Gm16675	1.23841	5.00E-05	0.000925573	Ino80c	1.17967	0.0001	0.0017077					Rpl32	-0.627705	0.00145	0.0169951	Gpr137c	1.22371	0.0043	0.0385025													Mlec	0.890291	5.00E-05	0.00165743
Myef2	0.591251	0.004	0.0328084	Ntn4	-0.672985	0.00355	0.0299858	Gm17019	2.70915	0.00015	0.00241216	Inpp4b	-1.92478	5.00E-05	0.000925573					Rpl35	-0.891205	5.00E-05	0.0010995	Gpr141	3.08682	5.00E-05	0.0010995													Mlkl	3.33795	5.00E-05	0.00165743
Myh14	-0.587938	0.0005	0.00653265	Ntng2	0.968645	0.0016	0.016381	Gm1821	2.33165	5.00E-05	0.000925573	Inpp5d	1.33125	5.00E-05	0.000925573					Rpl37a	-0.86352	5.00E-05	0.0010995	Gpr146	1.36063	5.00E-05	0.0010995													Mlxip	1.02234	0.00025	0.00662965
Myl12a,Myl12b	-0.750612	0.0001	0.0017077	Nts	2.1323	0.00465	0.0367138	Gm19461	-1.65979	0.00015	0.00241216	Ints10	-0.946285	0.00415	0.0337162					Rpl39	-0.636507	0.0005	0.00740726	Gpr153	-1.78805	5.00E-05	0.0010995													Mme	-0.981133	5.00E-05	0.00165743
Myl2	-2.18729	5.00E-05	0.000925573	Nuak2	1.54805	5.00E-05	0.000925573	Gm20594	4.09321	5.00E-05	0.000925573	Ints12	1.30607	5.00E-05	0.000925573					Rpl6	-0.571413	0.0028	0.0279426	Gpr155	-0.678281	0.0022	0.0232895													Mmgt1	-0.735088	0.00095	0.0189792
Myl3	-0.989581	5.00E-05	0.000925573	Nucb2	1.0902	5.00E-05	0.000925573	Gm2a	0.632042	0.0007	0.00854137	Ipcef1	0.893893	0.0066	0.0475823					Rplp0	-0.654812	0.0009	0.0117898	Gpr157	1.24843	0.0025	0.0256504													Mmp12	-1.51186	5.00E-05	0.00165743
Myl7	-1.34551	0.0067	0.0481091	Nudt7	-1.18834	0.0023	0.0216192	Gm4759	1.67029	5.00E-05	0.000925573	Ipmk	1.04419	0.00065	0.00805504					Rps10	-1.06308	5.00E-05	0.0010995	Gpr171	2.40302	0.0008	0.0107358													Mmp15	-0.932984	0.00025	0.00662965
Myo18a,Nufip2	0.580226	0.00055	0.00705419	Nufip1	0.926584	0.00225	0.021266	Gm4951,Iigp1	4.29174	5.00E-05	0.000925573	Ipo4,Tm9sf1	1.16437	0.0002	0.00307356					Rps11	-0.592271	0.0013	0.0156244	Gpr174	-1.05781	0.0004	0.00620068													Mmp23	-1.01992	0.00085	0.0175546
Myo1e	-0.503133	0.002	0.0194343	Nupl1	1.22429	0.00055	0.00705419	Gm4956	-0.843454	0.00195	0.0190617	Iqsec1	1.11811	0.0001	0.0017077					Rps12	-0.705092	0.0002	0.00355692	Gpr180	-1.40299	0.00015	0.0028095													Mmp25	2.26704	0.00125	0.0231985
Myo9b	-0.544273	0.0011	0.012224	Nupr1	0.677864	0.0017	0.0171472	Gm5150	2.24367	5.00E-05	0.000925573	Irak2	1.41986	0.0001	0.0017077					Rps14	-0.943194	5.00E-05	0.0010995	Gpr65	1.71705	5.00E-05	0.0010995													Mmp27	2.11358	0.0004	0.00976269
Myoz1	-1.07453	0.00025	0.00369895	Nus1	0.795367	0.00035	0.00489649	Gm5483	8.18702	5.00E-05	0.000925573	Irak3	3.7649	5.00E-05	0.000925573					Rps15a	-0.634183	0.00095	0.0123069	Gprc5a	0.914693	0.0002	0.00355692													Mmp3	2.40154	5.00E-05	0.00165743
[truncated: 1,925 more rows]
